# Supplementary material for: A Chemical and Enzymatic Approach to Study Site-Specific Sumoylation
Source: PLoS One. 2015 Dec 3;10(12):e0143810. doi: 10.1371/journal.pone.0143810 (PMC4669148; doi:10.1371/journal.pone.0143810)
Supplement: S2 Table — (XLS) [file pone.0143810.s002.xls]

## Sheet: minus Ulp1
Supplementary table 2: peptides identified from in vitro sumoylation, followed by acetylation, however with no Ulp1 treatment.
probability	spectrum	ions	peptide	ORF	ppm
0.9748	invitroACminusUlp1_150924151628.02376.02376.2	22/42	R.Y[205.07]LSNPKLAPPNK[170.11]NC[160.03]PVC[160.03]SK[170.11]VC[160.03]R.G	YDR390C	2.9311
1	invitroACminusUlp1_150924151628.02379.02379.2	22/26	A.PPNK[170.11]NC[160.03]PVC[160.03]SK[170.11]VC[160.03]R.G	YDR390C	1.9435
1	invitroACminusUlp1_150924151628.02551.02551.3	36/84	R.Y[205.07]LSNPK[170.11]LAPPNK[170.11]NC[160.03]PVC[160.03]SK[170.11]VC[160.03]R.G	YDR390C	4.4006
1	invitroACminusUlp1_150924151628.02559.02559.2	23/42	R.Y[205.07]LSNPK[170.11]LAPPNK[170.11]NC[160.03]PVC[160.03]SK[170.11]VC[160.03]R.G	YDR390C	6.3867
1	invitroACminusUlp1_150924151628.02560.02560.2	20/26	A.PPNK[170.11]NC[160.03]PVC[160.03]SK[170.11]VC[160.03]R.G	YDR390C	14.5485
0.9999	invitroACminusUlp1_150924151628.02602.02602.3	31/84	R.Y[205.07]LSNPK[170.11]LAPPNK[170.11]NC[160.03]PVC[160.03]SK[170.11]VC[160.03]R.G	YDR390C	7.1058
1	invitroACminusUlp1_150924151628.02607.02607.2	22/42	R.Y[205.07]LSNPK[170.11]LAPPNK[170.11]NC[160.03]PVC[160.03]SK[170.11]VC[160.03]R.G	YDR390C	6.8197
1	invitroACminusUlp1_150924151628.02615.02615.2	21/26	A.PPNK[170.11]NC[160.03]PVC[160.03]SK[170.11]VC[160.03]R.G	YDR390C	8.607
1	invitroACminusUlp1_150924151628.02634.02634.3	40/84	R.Y[205.07]LSNPK[170.11]LAPPNK[170.11]NC[160.03]PVC[160.03]SK[170.11]VC[160.03]R.G	YDR390C	-3.5349
1	invitroACminusUlp1_150924151628.02637.02637.2	21/42	R.Y[205.07]LSNPK[170.11]LAPPNK[170.11]NC[160.03]PVC[160.03]SK[170.11]VC[160.03]R.G	YDR390C	-5.3404
0.9594	invitroACminusUlp1_150924151628.02748.02748.2	17/20	R.C[160.03]LLVGAGGIGS.E	YDR390C	4.9774
1	invitroACminusUlp1_150924151628.02833.02833.2	22/26	A.PPNK[170.11]NC[160.03]PVC[160.03]SK[170.11]VC[160.03]R.G	YDR390C	5.3308
0.9936	invitroACminusUlp1_150924151628.03000.03000.2	24/34	R.EK[170.11]YSYPQDISLLDASNQR.L	YDR390C	3.0875
0.9933	invitroACminusUlp1_150924151628.03312.03312.2	23/34	R.EK[170.11]Y[205.07]SYPQDISLLDASNQR.L	YDR390C	4.0686
0.975	invitroACminusUlp1_150924151628.03416.03416.2	18/34	R.EKY[205.07]SY[205.07]PQDISLLDASNQR.L	YDR390C	6.5097
1	invitroACminusUlp1_150924151628.03424.03424.2	22/34	R.EK[170.11]Y[205.07]SY[205.07]PQDISLLDASNQR.L	YDR390C	4.3033
0.9988	invitroACminusUlp1_150924151628.03435.03435.3	25/68	R.EK[170.11]Y[205.07]SYPQDISLLDASNQR.L	YDR390C	8.1334
0.9937	invitroACminusUlp1_150924151628.03449.03449.2	24/34	R.EK[170.11]YSY[205.07]PQDISLLDASNQR.L	YDR390C	4.9727
0.9845	invitroACminusUlp1_150924151628.03473.03473.2	16/34	R.EK[170.11]Y[205.07]SY[205.07]PQDISLLDASNQR.L	YDR390C	6.7877
1	invitroACminusUlp1_150924151628.03540.03540.2	23/34	R.EK[170.11]Y[205.07]SY[205.07]PQDISLLDASNQR.L	YDR390C	5.6342
0.9777	invitroACminusUlp1_150924151628.03683.03683.3	29/68	R.EK[170.11]Y[205.07]SY[205.07]PQDISLLDASNQR.L	YDR390C	450.025
1	invitroACminusUlp1_150924151628.03689.03689.2	20/34	R.EK[170.11]Y[205.07]SY[205.07]PQDISLLDASNQR.L	YDR390C	4.0815
1	invitroACminusUlp1_150924151628.03721.03721.2	25/34	R.EK[170.11]Y[205.07]SY[205.07]PQDISLLDASNQR.L	YDR390C	3.4604
0.9578	invitroACminusUlp1_150924151628.03730.03730.2	14/22	P.QDISLLDASNQR.L	YDR390C	4.8504
1	invitroACminusUlp1_150924151628.03744.03744.3	35/68	R.EK[170.11]Y[205.07]SY[205.07]PQDISLLDASNQR.L	YDR390C	5.0552
1	invitroACminusUlp1_150924151628.03754.03754.2	24/34	R.EK[170.11]Y[205.07]SY[205.07]PQDISLLDASNQR.L	YDR390C	4.2146
1	invitroACminusUlp1_150924151628.03814.03814.2	21/32	R.ETSLVTIIGEDSY[205.07]K[170.11]K[170.11]LR.S	YDR390C	2.5011
0.9935	invitroACminusUlp1_150924151628.03827.03827.2	18/34	R.EK[170.11]Y[205.07]SY[205.07]PQDISLLDASNQR.L	YDR390C	5.5011
1	invitroACminusUlp1_150924151628.03913.03913.2	23/34	R.EK[170.11]Y[205.07]SY[205.07]PQDISLLDASNQR.L	YDR390C	449.162
1	invitroACminusUlp1_150924151628.03954.03954.2	18/24	R.LLFDYDFEDLNDR.T	YDR390C	3.103
0.8941	invitroACminusUlp1_150924151628.03982.03982.2	19/32	R.ETSLVTIIGEDSYK[170.11]K[170.11]LR.S	YDR390C	3.4362
0.9991	invitroACminusUlp1_150924151628.04473.04473.2	13/24	R.LLFDY[205.07]DFEDLNDR.T	YDR390C	6.6364
1	invitroACminusUlp1_150924151628.04930.04930.2	17/24	R.LLFDYDFEDLNDR.T	YDR390C	7.6382
0.8826	invitroACminusUlp1_150924151628.01073.01073.2	2015-09-16	R.QGK[170.11]EM[147.04]DSLR.F	YDR510W	1.1581
0.997	invitroACminusUlp1_150924151628.01133.01133.2	14/16	R.QGK[170.11]EM[147.04]DSLR.F	YDR510W	2.8507
0.9686	invitroACminusUlp1_150924151628.01179.01179.2	2015-10-16	R.QGK[170.11]EM[147.04]DSLR.F	YDR510W	4.3651
0.977	invitroACminusUlp1_150924151628.01335.01335.2	15/16	R.RLM[147.04]EAFAK[170.11]R.Q	YDR510W	5.6749
0.8641	invitroACminusUlp1_150924151628.01381.01381.2	2015-12-16	R.QGK[170.11]EM[147.04]DSLR.F	YDR510W	0.7127
0.9949	invitroACminusUlp1_150924151628.01424.01424.2	13/16	R.QGK[170.11]EM[147.04]DSLR.F	YDR510W	1.069
0.9993	invitroACminusUlp1_150924151628.01488.01488.2	13/14	R.LM[147.04]EAFAK[170.11]R.Q	YDR510W	2.4401
0.9994	invitroACminusUlp1_150924151628.01527.01527.2	13/14	R.LM[147.04]EAFAK[170.11]R.Q	YDR510W	2.4401
0.8399	invitroACminusUlp1_150924151628.01560.01560.2	13/16	F.K[170.11]IK[170.11]K[170.11]TTPLR.R	YDR510W	2.4757
0.9992	invitroACminusUlp1_150924151628.01569.01569.2	13/14	R.LM[147.04]EAFAK[170.11]R.Q	YDR510W	2.6353
0.9654	invitroACminusUlp1_150924151628.01586.01586.2	2015-11-16	R.QGK[170.11]EM[147.04]DSLR.F	YDR510W	4.5433
0.998	invitroACminusUlp1_150924151628.01611.01611.2	13/14	R.LM[147.04]EAFAK[170.11]R.Q	YDR510W	4.2946
0.9993	invitroACminusUlp1_150924151628.01655.01655.2	13/14	R.LM[147.04]EAFAK[170.11]R.Q	YDR510W	3.4162
1	invitroACminusUlp1_150924151628.01682.01682.2	18/22	R.IQADQTPEDLDM[147.04].E	YDR510W	1.7234
0.9986	invitroACminusUlp1_150924151628.01701.01701.2	13/14	R.LM[147.04]EAFAK[170.11]R.Q	YDR510W	4.685
0.9997	invitroACminusUlp1_150924151628.01745.01745.2	13/14	R.LM[147.04]EAFAK[170.11]R.Q	YDR510W	2.3425
1	invitroACminusUlp1_150924151628.01754.01754.2	15/16	R.RLM[147.04]EAFAK[170.11]R.Q	YDR510W	-4.4891
0.9992	invitroACminusUlp1_150924151628.01790.01790.2	13/14	R.LM[147.04]EAFAK[170.11]R.Q	YDR510W	6.1491
0.9798	invitroACminusUlp1_150924151628.01815.01815.2	13/16	R.RLM[147.04]EAFAK[170.11]R.Q	YDR510W	3.8115
0.9978	invitroACminusUlp1_150924151628.01834.01834.2	13/14	R.LM[147.04]EAFAK[170.11]R.Q	YDR510W	2.1473
0.9927	invitroACminusUlp1_150924151628.01870.01870.2	2015-12-14	R.LM[147.04]EAFAK[170.11]R.Q	YDR510W	7.1251
0.9746	invitroACminusUlp1_150924151628.01887.01887.2	2015-09-16	R.QGK[170.11]EM[147.04]DSLR.F	YDR510W	4.5433
0.9997	invitroACminusUlp1_150924151628.01897.01897.2	13/14	R.LM[147.04]EAFAK[170.11]R.Q	YDR510W	3.221
0.9993	invitroACminusUlp1_150924151628.01930.01930.2	13/14	R.LM[147.04]EAFAK[170.11]R.Q	YDR510W	4.4898
0.9802	invitroACminusUlp1_150924151628.01972.01972.2	2015-11-14	R.LM[147.04]EAFAK[170.11]R.Q	YDR510W	6.2467
0.96	invitroACminusUlp1_150924151628.01993.01993.2	2015-11-16	R.QGK[170.11]EM[147.04]DSLR.F	YDR510W	4.1869
0.9989	invitroACminusUlp1_150924151628.02009.02009.2	13/14	R.LM[147.04]EAFAK[170.11]R.Q	YDR510W	4.7826
0.9997	invitroACminusUlp1_150924151628.02043.02043.2	13/14	R.LM[147.04]EAFAK[170.11]R.Q	YDR510W	4.2946
0.9967	invitroACminusUlp1_150924151628.02071.02071.3	32/84	R.IQADQTPEDLDM[147.04]EDNDIIEAHR.E	YDR510W	2.7454
0.9984	invitroACminusUlp1_150924151628.02074.02074.2	13/14	R.LM[147.04]EAFAK[170.11]R.Q	YDR510W	0.2928
1	invitroACminusUlp1_150924151628.02088.02088.2	23/42	R.IQADQTPEDLDM[147.04]EDNDIIEAHR.E	YDR510W	3.6748
1	invitroACminusUlp1_150924151628.02106.02106.3	40/84	R.IQADQTPEDLDM[147.04]EDNDIIEAHR.E	YDR510W	1.276
0.9997	invitroACminusUlp1_150924151628.02122.02122.2	13/14	R.LM[147.04]EAFAK[170.11]R.Q	YDR510W	-1.3665
1	invitroACminusUlp1_150924151628.02146.02146.3	37/84	R.IQADQTPEDLDM[147.04]EDNDIIEAHR.E	YDR510W	5.4521
0.8311	invitroACminusUlp1_150924151628.02179.02179.2	2015-09-14	R.LM[147.04]EAFAK[170.11]R.Q	YDR510W	1.7569
0.9994	invitroACminusUlp1_150924151628.02212.02212.3	35/84	R.IQADQTPEDLDM[147.04]EDNDIIEAHR.E	YDR510W	4.9494
1	invitroACminusUlp1_150924151628.02223.02223.2	21/42	R.IQADQTPEDLDM[147.04]EDNDIIEAHR.E	YDR510W	7.8525
1	invitroACminusUlp1_150924151628.02238.02238.3	39/84	R.IQADQTPEDLDM[147.04]EDNDIIEAHR.E	YDR510W	8.9707
0.9951	invitroACminusUlp1_150924151628.02279.02279.3	31/104	R.IQADQTPEDLDM[147.04]EDNDIIEAHREQIGG.A	YDR510W	5.5693
0.9883	invitroACminusUlp1_150924151628.02294.02294.2	2015-09-12	R.FLYDGIR.I	YDR510W	3.3918
1	invitroACminusUlp1_150924151628.02316.02316.3	40/104	R.IQADQTPEDLDM[147.04]EDNDIIEAHREQIGG.A	YDR510W	3.9409
0.9906	invitroACminusUlp1_150924151628.02326.02326.2	2015-10-12	R.FLYDGIR.I	YDR510W	4.5224
1	invitroACminusUlp1_150924151628.02338.02338.2	22/52	R.IQADQTPEDLDM[147.04]EDNDIIEAHREQIGG.A	YDR510W	3.1277
0.9692	invitroACminusUlp1_150924151628.02370.02370.2	2015-11-12	R.FLYDGIR.I	YDR510W	5.2008
0.9997	invitroACminusUlp1_150924151628.02404.02404.3	44/104	R.IQADQTPEDLDM[147.04]EDNDIIEAHREQIGG.A	YDR510W	6.6441
0.9412	invitroACminusUlp1_150924151628.02412.02412.2	2015-10-12	R.FLYDGIR.I	YDR510W	5.9922
1	invitroACminusUlp1_150924151628.02454.02454.3	40/104	R.IQADQTPEDLDM[147.04]EDNDIIEAHREQIGG.A	YDR510W	-326.417
1	invitroACminusUlp1_150924151628.02463.02463.2	24/40	R.IQADQTPEDLDM[147.04]EDNDIIEAH.R	YDR510W	3.911
0.9999	invitroACminusUlp1_150924151628.02482.02482.3	41/104	R.IQADQTPEDLDM[147.04]EDNDIIEAHREQIGG.A	YDR510W	4.7225
1	invitroACminusUlp1_150924151628.02502.02502.2	22/52	R.IQADQTPEDLDM[147.04]EDNDIIEAHREQIGG.A	YDR510W	4.9521
1	invitroACminusUlp1_150924151628.02504.02504.3	38/84	R.IQADQTPEDLDM[147.04]EDNDIIEAHR.E	YDR510W	3.9054
0.9999	invitroACminusUlp1_150924151628.02513.02513.3	41/104	R.IQADQTPEDLDM[147.04]EDNDIIEAHREQIGG.A	YDR510W	5.2762
1	invitroACminusUlp1_150924151628.02547.02547.3	43/104	R.IQADQTPEDLDM[147.04]EDNDIIEAHREQIGG.A	YDR510W	5.0156
0.8674	invitroACminusUlp1_150924151628.02576.02576.2	2015-08-14	R.LM[147.04]EAFAK[170.11]R.Q	YDR510W	6.2467
0.9998	invitroACminusUlp1_150924151628.02603.02603.3	41/104	R.IQADQTPEDLDM[147.04]EDNDIIEAHREQIGG.A	YDR510W	4.4945
0.9997	invitroACminusUlp1_150924151628.02671.02671.3	37/104	R.IQADQTPEDLDM[147.04]EDNDIIEAHREQIGG.A	YDR510W	-319.606
0.9712	invitroACminusUlp1_150924151628.02695.02695.2	2015-12-14	R.LM[147.04]EAFAK[170.11]R.Q	YDR510W	4.5874
0.9999	invitroACminusUlp1_150924151628.02723.02723.3	41/104	R.IQADQTPEDLDM[147.04]EDNDIIEAHREQIGG.A	YDR510W	2.573
1	invitroACminusUlp1_150924151628.02726.02726.2	20/52	R.IQADQTPEDLDM[147.04]EDNDIIEAHREQIGG.A	YDR510W	1.9222
0.9999	invitroACminusUlp1_150924151628.02758.02758.3	40/104	R.IQADQTPEDLDM[147.04]EDNDIIEAHREQIGG.A	YDR510W	5.2762
0.9958	invitroACminusUlp1_150924151628.02767.02767.3	31/108	R.IQADQTPEDLDM[147.04]EDNDIIEAHREQIGGA.T	YDR510W	-328.494
1	invitroACminusUlp1_150924151628.02774.02774.2	18/54	R.IQADQTPEDLDM[147.04]EDNDIIEAHREQIGGA.T	YDR510W	1.7514
0.9966	invitroACminusUlp1_150924151628.02827.02827.2	2015-11-14	R.LM[147.04]EAFAK[170.11]R.Q	YDR510W	3.1234
0.9854	invitroACminusUlp1_150924151628.02931.02931.2	2015-09-12	R.FLY[205.07]DGIR.I	YDR510W	4.965
0.9827	invitroACminusUlp1_150924151628.02969.02969.2	2015-09-12	R.FLYDGIR.I	YDR510W	-2.3743
0.9851	invitroACminusUlp1_150924151628.02975.02975.2	2015-10-12	R.FLY[205.07]DGIR.I	YDR510W	-0.3238
0.974	invitroACminusUlp1_150924151628.03013.03013.2	2015-09-12	R.FLYDGIR.I	YDR510W	-1.922
0.9704	invitroACminusUlp1_150924151628.03018.03018.2	2015-09-12	R.FLY[205.07]DGIR.I	YDR510W	0.5397
0.9485	invitroACminusUlp1_150924151628.03059.03059.2	2015-10-12	R.FLYDGIR.I	YDR510W	2.8265
0.9761	invitroACminusUlp1_150924151628.03062.03062.2	2015-09-12	R.FLY[205.07]DGIR.I	YDR510W	2.8063
0.9988	invitroACminusUlp1_150924151628.03068.03068.3	32/104	R.IQADQTPEDLDM[147.04]EDNDIIEAHREQIGG.A	YDR510W	-2.2473
0.9772	invitroACminusUlp1_150924151628.03095.03095.2	2015-10-12	R.FLY[205.07]DGIR.I	YDR510W	5.8284
0.9851	invitroACminusUlp1_150924151628.03128.03128.2	2015-09-12	R.FLY[205.07]DGIR.I	YDR510W	5.7205
0.9916	invitroACminusUlp1_150924151628.03156.03156.2	2015-12-14	R.LM[147.04]EAFAK[170.11]R.Q	YDR510W	2.0497
0.9626	invitroACminusUlp1_150924151628.03161.03161.2	2015-09-12	R.FLY[205.07]DGIR.I	YDR510W	4.5332
0.9936	invitroACminusUlp1_150924151628.03186.03186.2	2015-12-14	R.LM[147.04]EAFAK[170.11]R.Q	YDR510W	2.0497
0.9601	invitroACminusUlp1_150924151628.03194.03194.2	2015-09-12	R.FLY[205.07]DGIR.I	YDR510W	4.6412
0.9977	invitroACminusUlp1_150924151628.03225.03225.3	30/104	R.IQADQTPEDLDM[147.04]EDNDIIEAHREQIGG.A	YDR510W	323.275
0.9941	invitroACminusUlp1_150924151628.03232.03232.2	2015-12-14	R.LM[147.04]EAFAK[170.11]R.Q	YDR510W	2.6353
0.9895	invitroACminusUlp1_150924151628.03254.03254.3	33/104	R.IQADQTPEDLDM[147.04]EDNDIIEAHREQIGG.A	YDR510W	1.5633
0.9567	invitroACminusUlp1_150924151628.03260.03260.2	2015-09-12	R.FLY[205.07]DGIR.I	YDR510W	3.6698
0.9983	invitroACminusUlp1_150924151628.03267.03267.2	13/14	R.LM[147.04]EAFAK[170.11]R.Q	YDR510W	3.1234
0.9973	invitroACminusUlp1_150924151628.03329.03329.2	13/14	R.LM[147.04]EAFAK[170.11]R.Q	YDR510W	5.3683
0.9705	invitroACminusUlp1_150924151628.03372.03372.2	2015-09-12	R.FLY[205.07]DGIR.I	YDR510W	4.3174
0.9978	invitroACminusUlp1_150924151628.03399.03399.2	13/14	R.LM[147.04]EAFAK[170.11]R.Q	YDR510W	4.685
0.9024	invitroACminusUlp1_150924151628.03405.03405.2	2015-08-12	R.FLY[205.07]DGIR.I	YDR510W	3.9936
0.9986	invitroACminusUlp1_150924151628.03442.03442.2	13/14	R.LM[147.04]EAFAK[170.11]R.Q	YDR510W	7.7107
0.9493	invitroACminusUlp1_150924151628.03445.03445.2	2015-07-12	R.FLY[205.07]DGIR.I	YDR510W	-19.2128
0.9986	invitroACminusUlp1_150924151628.03475.03475.2	13/14	R.LM[147.04]EAFAK[170.11]R.Q	YDR510W	7.4179
0.8238	invitroACminusUlp1_150924151628.03488.03488.2	2015-07-12	R.FLY[205.07]DGIR.I	YDR510W	2.6984
0.9991	invitroACminusUlp1_150924151628.03506.03506.2	2015-12-14	R.LM[147.04]EAFAK[170.11]R.Q	YDR510W	4.0994
0.9953	invitroACminusUlp1_150924151628.03550.03550.2	2015-12-14	R.LM[147.04]EAFAK[170.11]R.Q	YDR510W	0.2928
0.9432	invitroACminusUlp1_150924151628.03556.03556.2	2015-10-12	R.FLY[205.07]DGIR.I	YDR510W	2.8063
0.9885	invitroACminusUlp1_150924151628.03583.03583.2	2015-12-14	R.LM[147.04]EAFAK[170.11]R.Q	YDR510W	6.9299
0.9412	invitroACminusUlp1_150924151628.03592.03592.2	2015-10-12	R.FLY[205.07]DGIR.I	YDR510W	5.9364
0.9951	invitroACminusUlp1_150924151628.03619.03619.2	2015-11-14	R.LM[147.04]EAFAK[170.11]R.Q	YDR510W	4.0018
0.9078	invitroACminusUlp1_150924151628.03625.03625.2	2015-07-12	R.FLY[205.07]DGIR.I	YDR510W	3.5618
0.859	invitroACminusUlp1_150924151628.03667.03667.2	2015-10-16	R.QGK[170.11]EM[147.04]DSLR.F	YDR510W	4.4542
0.9038	invitroACminusUlp1_150924151628.03701.03701.2	2015-08-12	R.FLY[205.07]DGIR.I	YDR510W	4.6412
0.9965	invitroACminusUlp1_150924151628.03716.03716.2	13/14	R.LM[147.04]EAFAK[170.11]R.Q	YDR510W	4.685
0.9328	invitroACminusUlp1_150924151628.03743.03743.2	2015-09-12	R.FLY[205.07]DGIR.I	YDR510W	4.1015
0.9931	invitroACminusUlp1_150924151628.03746.03746.2	2015-10-14	R.LM[147.04]EAFAK[170.11]R.Q	YDR510W	2.4401
0.881	invitroACminusUlp1_150924151628.03774.03774.2	2015-08-12	R.FLY[205.07]DGIR.I	YDR510W	3.6698
0.9975	invitroACminusUlp1_150924151628.03775.03775.2	2015-12-14	R.LM[147.04]EAFAK[170.11]R.Q	YDR510W	5.5635
0.8941	invitroACminusUlp1_150924151628.03810.03810.2	2015-08-12	R.FLY[205.07]DGIR.I	YDR510W	4.5332
0.9986	invitroACminusUlp1_150924151628.03811.03811.2	2015-12-14	R.LM[147.04]EAFAK[170.11]R.Q	YDR510W	7.3203
0.9611	invitroACminusUlp1_150924151628.03843.03843.2	2015-09-12	R.FLY[205.07]DGIR.I	YDR510W	3.6698
0.9975	invitroACminusUlp1_150924151628.03844.03844.2	2015-12-14	R.LM[147.04]EAFAK[170.11]R.Q	YDR510W	5.6611
0.8733	invitroACminusUlp1_150924151628.03876.03876.2	2015-08-12	R.FLY[205.07]DGIR.I	YDR510W	4.4253
0.9986	invitroACminusUlp1_150924151628.03881.03881.2	2015-12-14	R.LM[147.04]EAFAK[170.11]R.Q	YDR510W	3.6114
0.9278	invitroACminusUlp1_150924151628.03909.03909.2	2015-09-12	R.FLY[205.07]DGIR.I	YDR510W	5.3967
0.9978	invitroACminusUlp1_150924151628.03924.03924.2	13/14	R.LM[147.04]EAFAK[170.11]R.Q	YDR510W	4.9778
0.8294	invitroACminusUlp1_150924151628.03941.03941.2	2015-08-12	R.FLY[205.07]DGIR.I	YDR510W	3.6698
0.9781	invitroACminusUlp1_150924151628.03974.03974.2	2015-08-12	R.FLY[205.07]DGIR.I	YDR510W	5.6126
0.9978	invitroACminusUlp1_150924151628.03987.03987.2	13/14	R.LM[147.04]EAFAK[170.11]R.Q	YDR510W	7.7107
0.9607	invitroACminusUlp1_150924151628.04005.04005.2	2015-09-12	R.FLY[205.07]DGIR.I	YDR510W	4.7491
0.9952	invitroACminusUlp1_150924151628.04020.04020.2	2015-11-14	R.LM[147.04]EAFAK[170.11]R.Q	YDR510W	3.4162
0.9368	invitroACminusUlp1_150924151628.04037.04037.2	2015-08-12	R.FLY[205.07]DGIR.I	YDR510W	3.9936
0.9989	invitroACminusUlp1_150924151628.04053.04053.2	2015-11-14	R.LM[147.04]EAFAK[170.11]R.Q	YDR510W	5.173
0.996	invitroACminusUlp1_150924151628.04096.04096.2	2015-12-14	R.LM[147.04]EAFAK[170.11]R.Q	YDR510W	2.3425
0.9427	invitroACminusUlp1_150924151628.04102.04102.2	2015-08-12	R.FLY[205.07]DGIR.I	YDR510W	3.238
0.917	invitroACminusUlp1_150924151628.04136.04136.2	2015-08-12	R.FLY[205.07]DGIR.I	YDR510W	4.1015
0.9916	invitroACminusUlp1_150924151628.04155.04155.2	13/14	R.LM[147.04]EAFAK[170.11]R.Q	YDR510W	6.1491
0.9579	invitroACminusUlp1_150924151628.04167.04167.2	2015-08-12	R.FLY[205.07]DGIR.I	YDR510W	4.6412
0.9981	invitroACminusUlp1_150924151628.04186.04186.2	2015-12-14	R.LM[147.04]EAFAK[170.11]R.Q	YDR510W	8.7844
0.9985	invitroACminusUlp1_150924151628.04218.04218.2	13/14	R.LM[147.04]EAFAK[170.11]R.Q	YDR510W	8.7844
0.9969	invitroACminusUlp1_150924151628.04247.04247.2	2015-12-14	R.LM[147.04]EAFAK[170.11]R.Q	YDR510W	5.2706
0.943	invitroACminusUlp1_150924151628.04266.04266.2	2015-08-12	R.FLY[205.07]DGIR.I	YDR510W	6.1522
0.9963	invitroACminusUlp1_150924151628.04281.04281.2	2015-12-14	R.LM[147.04]EAFAK[170.11]R.Q	YDR510W	8.9796
0.9595	invitroACminusUlp1_150924151628.04291.04291.2	2015-09-16	R.QGK[170.11]EM[147.04]DSLR.F	YDR510W	6.1468
0.9293	invitroACminusUlp1_150924151628.04298.04298.2	2015-08-12	R.FLY[205.07]DGIR.I	YDR510W	4.857
0.998	invitroACminusUlp1_150924151628.04312.04312.2	2015-12-14	R.LM[147.04]EAFAK[170.11]R.Q	YDR510W	4.685
0.8529	invitroACminusUlp1_150924151628.04322.04322.2	2015-09-16	R.QGK[170.11]EM[147.04]DSLR.F	YDR510W	5.9686
0.9337	invitroACminusUlp1_150924151628.04332.04332.2	2015-08-12	R.FLY[205.07]DGIR.I	YDR510W	6.3681
0.9906	invitroACminusUlp1_150924151628.04341.04341.2	2015-12-14	R.LM[147.04]EAFAK[170.11]R.Q	YDR510W	8.0036
0.982	invitroACminusUlp1_150924151628.04356.04356.2	2015-11-16	R.QGK[170.11]EM[147.04]DSLR.F	YDR510W	11.0463
0.9988	invitroACminusUlp1_150924151628.04371.04371.2	2015-12-14	R.LM[147.04]EAFAK[170.11]R.Q	YDR510W	5.8563
0.957	invitroACminusUlp1_150924151628.04396.04396.2	2015-08-12	R.FLY[205.07]DGIR.I	YDR510W	1.0793
0.9979	invitroACminusUlp1_150924151628.04401.04401.2	2015-12-14	R.LM[147.04]EAFAK[170.11]R.Q	YDR510W	5.173
0.8737	invitroACminusUlp1_150924151628.04426.04426.2	2015-08-12	R.FLY[205.07]DGIR.I	YDR510W	6.584
0.9984	invitroACminusUlp1_150924151628.04431.04431.2	13/14	R.LM[147.04]EAFAK[170.11]R.Q	YDR510W	7.8083
0.9373	invitroACminusUlp1_150924151628.04444.04444.2	2015-10-16	R.QGK[170.11]EM[147.04]DSLR.F	YDR510W	6.414
0.9458	invitroACminusUlp1_150924151628.04455.04455.2	2015-07-12	R.FLY[205.07]DGIR.I	YDR510W	6.584
0.9993	invitroACminusUlp1_150924151628.04468.04468.2	2015-12-14	R.LM[147.04]EAFAK[170.11]R.Q	YDR510W	7.7107
0.971	invitroACminusUlp1_150924151628.04475.04475.2	2015-10-16	R.QGK[170.11]EM[147.04]DSLR.F	YDR510W	4.8105
0.976	invitroACminusUlp1_150924151628.04486.04486.2	2015-09-12	R.FLY[205.07]DGIR.I	YDR510W	5.6126
0.9989	invitroACminusUlp1_150924151628.04498.04498.2	13/14	R.LM[147.04]EAFAK[170.11]R.Q	YDR510W	6.4419
0.9671	invitroACminusUlp1_150924151628.04509.04509.2	2015-11-16	R.QGK[170.11]EM[147.04]DSLR.F	YDR510W	2.8507
0.9228	invitroACminusUlp1_150924151628.04515.04515.2	2015-09-12	R.FLY[205.07]DGIR.I	YDR510W	5.2888
0.992	invitroACminusUlp1_150924151628.04527.04527.2	13/14	R.LM[147.04]EAFAK[170.11]R.Q	YDR510W	5.3683
0.8728	invitroACminusUlp1_150924151628.04541.04541.2	2015-10-16	R.QGK[170.11]EM[147.04]DSLR.F	YDR510W	9.7101
0.999	invitroACminusUlp1_150924151628.04558.04558.2	13/14	R.LM[147.04]EAFAK[170.11]R.Q	YDR510W	6.0515
0.9145	invitroACminusUlp1_150924151628.04574.04574.2	2015-09-16	R.QGK[170.11]EM[147.04]DSLR.F	YDR510W	6.5922
0.8592	invitroACminusUlp1_150924151628.04576.04576.2	2015-07-12	R.FLY[205.07]DGIR.I	YDR510W	6.7998
0.9985	invitroACminusUlp1_150924151628.04587.04587.2	13/14	R.LM[147.04]EAFAK[170.11]R.Q	YDR510W	4.9778
0.9794	invitroACminusUlp1_150924151628.04604.04604.2	2015-10-16	R.QGK[170.11]EM[147.04]DSLR.F	YDR510W	4.8105
0.9765	invitroACminusUlp1_150924151628.04606.04606.2	2015-09-12	R.FLY[205.07]DGIR.I	YDR510W	8.203
0.998	invitroACminusUlp1_150924151628.04617.04617.2	13/14	R.LM[147.04]EAFAK[170.11]R.Q	YDR510W	7.1251
0.9947	invitroACminusUlp1_150924151628.04633.04633.2	2015-11-16	R.QGK[170.11]EM[147.04]DSLR.F	YDR510W	8.4629
0.9997	invitroACminusUlp1_150924151628.04648.04648.2	13/14	R.LM[147.04]EAFAK[170.11]R.Q	YDR510W	7.8083
0.9547	invitroACminusUlp1_150924151628.04666.04666.2	2015-09-16	R.QGK[170.11]EM[147.04]DSLR.F	YDR510W	3.207
0.9993	invitroACminusUlp1_150924151628.04677.04677.2	13/14	R.LM[147.04]EAFAK[170.11]R.Q	YDR510W	6.2467
0.9667	invitroACminusUlp1_150924151628.04694.04694.2	2015-08-12	R.FLY[205.07]DGIR.I	YDR510W	6.476
0.9985	invitroACminusUlp1_150924151628.04695.04695.2	2015-11-16	R.QGK[170.11]EM[147.04]DSLR.F	YDR510W	5.7904
0.9988	invitroACminusUlp1_150924151628.04706.04706.2	13/14	R.LM[147.04]EAFAK[170.11]R.Q	YDR510W	6.1491
0.9049	invitroACminusUlp1_150924151628.04724.04724.2	2015-08-12	R.FLY[205.07]DGIR.I	YDR510W	27.3068
0.9997	invitroACminusUlp1_150924151628.04735.04735.2	13/14	R.LM[147.04]EAFAK[170.11]R.Q	YDR510W	5.6611
0.9372	invitroACminusUlp1_150924151628.04756.04756.2	2015-09-12	R.FLY[205.07]DGIR.I	YDR510W	7.1236
0.9273	invitroACminusUlp1_150924151628.04758.04758.2	2015-10-16	R.QGK[170.11]EM[147.04]DSLR.F	YDR510W	5.9686
0.9982	invitroACminusUlp1_150924151628.04766.04766.2	13/14	R.LM[147.04]EAFAK[170.11]R.Q	YDR510W	-2.5377
0.9938	invitroACminusUlp1_150924151628.04790.04790.2	2015-12-16	R.QGK[170.11]EM[147.04]DSLR.F	YDR510W	7.5721
0.9989	invitroACminusUlp1_150924151628.04800.04800.2	13/14	R.LM[147.04]EAFAK[170.11]R.Q	YDR510W	6.7347
0.968	invitroACminusUlp1_150924151628.04823.04823.2	2015-12-16	R.QGK[170.11]EM[147.04]DSLR.F	YDR510W	6.0577
0.8227	invitroACminusUlp1_150924151628.04824.04824.2	2015-09-12	R.FLY[205.07]DGIR.I	YDR510W	6.584
0.9857	invitroACminusUlp1_150924151628.04825.04825.2	2015-09-12	R.FLYDGIR.I	YDR510W	7.3489
0.9988	invitroACminusUlp1_150924151628.04834.04834.2	13/14	R.LM[147.04]EAFAK[170.11]R.Q	YDR510W	6.9299
0.9938	invitroACminusUlp1_150924151628.04855.04855.3	37/104	R.IQADQTPEDLDM[147.04]EDNDIIEAHREQIGG.A	YDR510W	337.986
0.9879	invitroACminusUlp1_150924151628.04863.04863.2	14/16	R.QGK[170.11]EM[147.04]DSLR.F	YDR510W	3.6524
0.9072	invitroACminusUlp1_150924151628.04864.04864.2	2015-09-12	R.FLY[205.07]DGIR.I	YDR510W	4.3174
0.8336	invitroACminusUlp1_150924151628.04869.04869.2	2015-07-12	R.FLYDGIR.I	YDR510W	1.5829
0.9997	invitroACminusUlp1_150924151628.04874.04874.2	13/14	R.LM[147.04]EAFAK[170.11]R.Q	YDR510W	2.6353
0.9505	invitroACminusUlp1_150924151628.04883.04883.3	26/84	R.IQADQTPEDLDM[147.04]EDNDIIEAHR.E	YDR510W	387.683
0.8616	invitroACminusUlp1_150924151628.04886.04886.2	2015-09-16	R.RLM[147.04]EAFAK[170.11]R.Q	YDR510W	1.3552
0.9576	invitroACminusUlp1_150924151628.04901.04901.2	2015-09-12	R.FLY[205.07]DGIR.I	YDR510W	2.9142
0.9887	invitroACminusUlp1_150924151628.04902.04902.2	14/16	R.QGK[170.11]EM[147.04]DSLR.F	YDR510W	2.4053
0.9997	invitroACminusUlp1_150924151628.04912.04912.2	13/14	R.LM[147.04]EAFAK[170.11]R.Q	YDR510W	4.197
0.8725	invitroACminusUlp1_150924151628.04924.04924.2	2015-10-16	R.RLM[147.04]EAFAK[170.11]R.Q	YDR510W	5.1667
0.9056	invitroACminusUlp1_150924151628.04938.04938.2	2015-08-12	R.FLY[205.07]DGIR.I	YDR510W	6.0443
0.9823	invitroACminusUlp1_150924151628.04939.04939.2	13/16	R.QGK[170.11]EM[147.04]DSLR.F	YDR510W	5.6123
0.9414	invitroACminusUlp1_150924151628.04942.04942.2	2015-09-12	R.FLYDGIR.I	YDR510W	4.1833
1	invitroACminusUlp1_150924151628.04949.04949.2	13/14	R.LM[147.04]EAFAK[170.11]R.Q	YDR510W	6.2467
0.9131	invitroACminusUlp1_150924151628.04961.04961.2	2015-11-16	R.RLM[147.04]EAFAK[170.11]R.Q	YDR510W	5.4208
0.946	invitroACminusUlp1_150924151628.04977.04977.2	2015-09-12	R.FLY[205.07]DGIR.I	YDR510W	5.8284
0.9634	invitroACminusUlp1_150924151628.04978.04978.2	14/16	R.QGK[170.11]EM[147.04]DSLR.F	YDR510W	5.0778
0.9859	invitroACminusUlp1_150924151628.04982.04982.2	2015-09-12	R.FLYDGIR.I	YDR510W	3.3918
1	invitroACminusUlp1_150924151628.04988.04988.2	13/14	R.LM[147.04]EAFAK[170.11]R.Q	YDR510W	6.0515
0.8705	invitroACminusUlp1_150924151628.05012.05012.2	2015-08-12	R.FLY[205.07]DGIR.I	YDR510W	7.8792
0.9997	invitroACminusUlp1_150924151628.05022.05022.2	13/14	R.LM[147.04]EAFAK[170.11]R.Q	YDR510W	10.6388
0.9683	invitroACminusUlp1_150924151628.05036.05036.2	2015-11-16	R.RLM[147.04]EAFAK[170.11]R.Q	YDR510W	6.1831
0.8162	invitroACminusUlp1_150924151628.05046.05046.2	2015-09-12	R.FLY[205.07]DGIR.I	YDR510W	2.2666
0.9996	invitroACminusUlp1_150924151628.05058.05058.2	13/14	R.LM[147.04]EAFAK[170.11]R.Q	YDR510W	5.7587
0.9994	invitroACminusUlp1_150924151628.05097.05097.2	13/14	R.LM[147.04]EAFAK[170.11]R.Q	YDR510W	8.882
0.9331	invitroACminusUlp1_150924151628.05126.05126.2	2015-09-12	R.FLY[205.07]DGIR.I	YDR510W	15.4344
0.9996	invitroACminusUlp1_150924151628.05152.05152.2	13/14	R.LM[147.04]EAFAK[170.11]R.Q	YDR510W	12.7861
0.9992	invitroACminusUlp1_150924151628.05191.05191.2	13/14	R.LM[147.04]EAFAK[170.11]R.Q	YDR510W	6.4419
0.9986	invitroACminusUlp1_150924151628.05226.05226.2	2015-12-14	R.LM[147.04]EAFAK[170.11]R.Q	YDR510W	4.9778
0.8087	invitroACminusUlp1_150924151628.05249.05249.2	2015-08-12	R.FLY[205.07]DGIR.I	YDR510W	11.6568
0.9968	invitroACminusUlp1_150924151628.05256.05256.2	2015-11-14	R.LM[147.04]EAFAK[170.11]R.Q	YDR510W	2.4401
0.9952	invitroACminusUlp1_150924151628.01188.01188.2	2015-09-12	R.IQDLNPR.I	YPR180W	2.9189
0.907	invitroACminusUlp1_150924151628.01234.01234.2	2015-09-12	R.IQDLNPR.I	YPR180W	4.5535
0.9952	invitroACminusUlp1_150924151628.01401.01401.2	20/22	R.K[170.11]DEEDEK[170.11]K[170.11]TYER.I	YPR180W	2.8289
1	invitroACminusUlp1_150924151628.01490.01490.2	18/20	R.LWGM[147.04]TAQANM[147.04]R.S	YPR180W	1.7536
0.9965	invitroACminusUlp1_150924151628.01690.01690.2	2015-12-14	R.SIIEVTTR.K	YPR180W	3.915
1	invitroACminusUlp1_150924151628.01744.01744.2	20/22	R.K[170.11]DEEDEK[170.11]K[170.11]TY[205.07]ER.I	YPR180W	2.7605
0.9995	invitroACminusUlp1_150924151628.01756.01756.2	14/20	R.LWGM[147.04]TAQANM[147.04]R.S	YPR180W	2.9734
1	invitroACminusUlp1_150924151628.01805.01805.2	20/22	R.K[170.11]DEEDEK[170.11]K[170.11]TY[205.07]ER.I	YPR180W	575.874
1	invitroACminusUlp1_150924151628.01842.01842.2	20/22	R.K[170.11]DEEDEK[170.11]K[170.11]TY[205.07]ER.I	YPR180W	1.3803
0.9999	invitroACminusUlp1_150924151628.01844.01844.3	22/44	R.K[170.11]DEEDEK[170.11]K[170.11]TY[205.07]ER.I	YPR180W	-0.2874
0.9997	invitroACminusUlp1_150924151628.01886.01886.2	13/20	R.LWGM[147.04]TAQANM[147.04]R.S	YPR180W	3.9646
0.9054	invitroACminusUlp1_150924151628.01911.01911.2	15/18	R.SIIEVTTRK[170.11]D.E	YPR180W	3.5694
0.8794	invitroACminusUlp1_150924151628.02000.02000.2	17/24	R.SIIEVTTRK[170.11]DEED.E	YPR180W	3.2958
0.9026	invitroACminusUlp1_150924151628.02130.02130.2	13/20	R.IK[170.11]TK[170.11]NC[160.03]Y[205.07]RPLN.E	YPR180W	4.2378
0.9262	invitroACminusUlp1_150924151628.03338.03338.2	14/26	R.IK[170.11]TK[170.11]NC[160.03]Y[205.07]RPLNEVL.S	YPR180W	3.6267
1	invitroACminusUlp1_150924151628.03464.03464.2	16/32	R.IK[170.11]TK[170.11]NC[160.03]Y[205.07]RPLNEVLSTA.T	YPR180W	7.2161
0.992	invitroACminusUlp1_150924151628.04794.04794.2	2015-09-12	R.IQDLNPR.I	YPR180W	8.64
0.9955	invitroACminusUlp1_150924151628.04821.04821.2	13/22	R.K[170.11]DEEDEK[170.11]K[170.11]TY[205.07]ER.I	YPR180W	1.4953
0.9887	invitroACminusUlp1_150924151628.04827.04827.2	2015-09-12	R.IQDLNPR.I	YPR180W	7.1222
0.9888	invitroACminusUlp1_150924151628.04859.04859.2	19/22	R.K[170.11]DEEDEK[170.11]K[170.11]TYER.I	YPR180W	7.3668
1	invitroACminusUlp1_150924151628.04860.04860.2	18/22	R.K[170.11]DEEDEK[170.11]K[170.11]TY[205.07]ER.I	YPR180W	4.6584
0.9523	invitroACminusUlp1_150924151628.04865.04865.2	2015-09-12	R.IQDLNPR.I	YPR180W	3.6195
1	invitroACminusUlp1_150924151628.04892.04892.2	14/22	R.K[170.11]DEEDEK[170.11]K[170.11]TY[205.07]ER.I	YPR180W	-4.7735
0.9768	invitroACminusUlp1_150924151628.04896.04896.2	17/22	R.K[170.11]DEEDEK[170.11]K[170.11]TYER.I	YPR180W	0.5894
0.9268	invitroACminusUlp1_150924151628.04903.04903.2	2015-09-12	R.IQDLNPR.I	YPR180W	2.6854
0.9952	invitroACminusUlp1_150924151628.04940.04940.2	2015-10-12	R.IQDLNPR.I	YPR180W	5.7211
0.9868	invitroACminusUlp1_150924151628.04979.04979.2	2015-10-12	R.IQDLNPR.I	YPR180W	6.1881
0.98	invitroACminusUlp1_150924151628.05014.05014.2	2015-09-12	R.IQDLNPR.I	YPR180W	7.7059
Dot indicated the site of trypsin cleavege. [] indicate the modify mass of the amonoacid to the right. [147.04] methionine oxidation, [160.03] Carbamidomethy cystine, and [170.11] acetylation lysine

## Sheet: plus Ulp1
Supplementary table 2: peptides identified from in vitro sumoylation, followed by acetylation and then Ulp1 treatment.
probability	spectrum	ions	peptide	ORF	calc_neutral_pep_mass	ppm
1	InvitraoACplusULp1.03331.03331.2	22/26	K.VEK[170.11]LSEDEIALY[205.07]DR.Q	YPR180W	1762.86	3.7963	Aos1	4
1	InvitraoACplusULp1.03278.03278.2	19/26	K.VEK[170.11]LSEDEIALY[205.07]DR.Q	YPR180W	1762.86	5.2128	Aos1	4
1	InvitraoACplusULp1.02738.02738.2	22/26	K.VEK[170.11]LSEDEIALYDR.Q	YPR180W	1720.85	3.4245	Aos1	4
1	InvitraoACplusULp1.02897.02897.2	17/20	K.LSEDEIALY[205.07]DR.Q	YPR180W	1364.65	4.8293	Aos1	7
1	InvitraoACplusULp1.02330.02330.2	18/20	K.LSEDEIALYDR.Q	YPR180W	1322.64	1.8118	Aos1	7
0.9949	InvitraoACplusULp1.03002.03002.2	15/26	R.NK[170.11]AEY[205.07]DK[170.11]K[170.11]VLLQAK.Q	YDL064W	1814.98	-0.7155	Ubc9	153
0.9945	InvitraoACplusULp1.02745.02745.2	22/26	R.NK[170.11]AEYDK[170.11]K[170.11]VLLQAK.Q	YDL064W	1772.97	4.4507	Ubc9	153
1	InvitraoACplusULp1.03132.03132.2	22/26	R.NK[170.11]AEY[205.07]DK[170.11]K[170.11]VLLQAK.Q	YDL064W	1814.98	6.3841	Ubc9	153
0.9996	InvitraoACplusULp1.03131.03131.3	33/52	R.NK[170.11]AEY[205.07]DK[170.11]K[170.11]VLLQAK.Q	YDL064W	1814.98	5.2255	Ubc9	153
0.9993	InvitraoACplusULp1.04059.04059.2	22/34	R.IKQETNELY[205.07]ELQK[170.11]IIISR.D	YDR390C	2301.26	7.5978	Uba2	229
0.995	InvitraoACplusULp1.03896.03896.2	17/34	R.IKQETNELYELQK[170.11]IIISR.D	YDR390C	2259.25	3.9358	Uba2	229
0.996	InvitraoACplusULp1.01843.01843.2	2015-11-12	R.IPEILNK.L	YDR390C	825.496	3.867	Uba2	256
1	InvitraoACplusULp1.04464.04464.2	21/28	R.IPEILNK[170.11]LFIQDINK.L	YDR390C	1839.05	7.0068	Uba2	264
1	InvitraoACplusULp1.03908.03908.2	17/20	K.LLAIENLWK[170.11]TR.T	YDR390C	1397.8	5.1435	Uba2	264
1	InvitraoACplusULp1.01866.01866.2	20/30	R.TK[170.11]PVPLSDSQINTPTK.T	YDR390C	1766.94	5.3138	uba2	291
1	InvitraoACplusULp1.01266.01266.2	23/28	K.RPVDTEISEAPSNK[170.11]R.T	YDR390C	1739.88	1.0908	Uba2	605
0.9993	InvitraoACplusULp1.03828.03828.2	13/16	K.LLAIENLWK.T	YDR390C	1098.64	7.2683	Uba2	264, 273
0.9253	InvitraoACplusULp1.02875.02875.2	2015-11-14	R.K[170.11]DHPFGFY.A	YDL064W	1051.48	5.2207
1	InvitraoACplusULp1.04496.04496.2	20/24	R.LLFDY[205.07]DFEDLNDR.T	YDR390C	1715.77	4.5407
1	InvitraoACplusULp1.04297.04297.2	18/32	R.ETSLVTIIGEDSY[205.07]K[170.11]K[170.11]LR.S	YDR390C	2077.09	7.407
1	InvitraoACplusULp1.03895.03895.2	17/24	R.LLFDYDFEDLNDR.T	YDR390C	1673.76	3.8788
1	InvitraoACplusULp1.03775.03775.2	25/34	R.EK[170.11]Y[205.07]SY[205.07]PQDISLLDASNQR.L	YDR390C	2252.06	2.5731
0.7708	InvitraoACplusULp1.03667.03667.2	14/34	R.EK[170.11]Y[205.07]SY[205.07]PQDISLLDASNQR.L	YDR390C	2252.06	3.9928
0.9807	InvitraoACplusULp1.03347.03347.2	15/34	R.EK[170.11]Y[205.07]SYPQDISLLDASNQR.L	YDR390C	2210.05	2.622
0.9735	InvitraoACplusULp1.04406.04406.2	2015-12-24	R.LLFDY[205.07]DFEDLNDR.T	YDR390C	1715.77	4.8318
0.9987	InvitraoACplusULp1.03419.03419.2	15/34	R.EK[170.11]Y[205.07]SY[205.07]PQDISLLDASNQR.L	YDR390C	2252.06	1.952
0.8898	InvitraoACplusULp1.02001.02001.2	2015-12-30	R.TK[170.11]PVPLSDSQINTPTK[170.11].T	YDR390C	1808.95	3.9758
0.9968	InvitraoACplusULp1.04569.04569.2	15/32	R.ETSLVTIIGEDSY[205.07]K[170.11]K[170.11]LR.S	YDR390C	2077.09	3.0782
1	InvitraoACplusULp1.03829.03829.2	17/18	M.K[170.11]LSDFVVLIR.E	YDR390C	1230.73	5.1916
1	InvitraoACplusULp1.04374.04374.2	20/24	R.LLFDY[205.07]DFEDLNDR.T	YDR390C	1715.77	4.1332
1	InvitraoACplusULp1.02542.02542.2	22/26	A.PPNK[170.11]NC[160.03]PVC[160.03]SK[170.11]VC[160.03]R.G	YDR390C	1798.83	6.9411
1	InvitraoACplusULp1.03702.03702.2	23/34	R.EK[170.11]Y[205.07]SY[205.07]PQDISLLDASNQR.L	YDR390C	2252.06	2.5731
0.9686	InvitraoACplusULp1.03208.03208.2	18/34	R.EK[170.11]YSY[205.07]PQDISLLDASNQR.L	YDR390C	2210.05	2.2151
0.9673	InvitraoACplusULp1.04947.04947.2	15/42	R.Y[205.07]LSNPK[170.11]LAPPNK[170.11]NC[160.03]PVC[160.03]SK[170.11]VC[160.03]R.G	YDR390C	2769.34	364.346
1	InvitraoACplusULp1.03957.03957.2	20/48	R.TLSEINLGNGSIILFSDEEGDTM[147.04]IR.K	YDR390C	2739.33	7.1133
1	InvitraoACplusULp1.03513.03513.2	21/34	R.EK[170.11]Y[205.07]SY[205.07]PQDISLLDASNQR.L	YDR390C	2252.06	4.0815
0.9233	InvitraoACplusULp1.03437.03437.2	14/24	Y.PQDISLLDASNQR.L	YDR390C	1455.73	2.744
0.9993	InvitraoACplusULp1.03838.03838.3	29/68	R.EK[170.11]Y[205.07]SY[205.07]PQDISLLDASNQR.L	YDR390C	2252.06	1.6407
0.9999	InvitraoACplusULp1.02622.02622.3	39/84	R.Y[205.07]LSNPK[170.11]LAPPNK[170.11]NC[160.03]PVC[160.03]SK[170.11]VC[160.03]R.G	YDR390C	2769.34	6.4926
1	InvitraoACplusULp1.03964.03964.2	20/24	R.LLFDYDFEDLNDR.T	YDR390C	1673.76	3.6401
1	InvitraoACplusULp1.04006.04006.2	15/24	R.LLFDYDFEDLNDR.T	YDR390C	1673.76	-0.1193
1	InvitraoACplusULp1.03551.03551.2	20/34	R.EK[170.11]Y[205.07]SY[205.07]PQDISLLDASNQR.L	YDR390C	2252.06	4.5251
1	InvitraoACplusULp1.02524.02524.2	22/42	R.Y[205.07]LSNPK[170.11]LAPPNK[170.11]NC[160.03]PVC[160.03]SK[170.11]VC[160.03]R.G	YDR390C	2769.34	2.598
1	InvitraoACplusULp1.02837.02837.2	22/26	A.PPNK[170.11]NC[160.03]PVC[160.03]SK[170.11]VC[160.03]R.G	YDR390C	1798.83	2.6654
1	InvitraoACplusULp1.03848.03848.2	23/34	R.EK[170.11]Y[205.07]SY[205.07]PQDISLLDASNQR.L	YDR390C	2252.06	1.8189
0.9126	InvitraoACplusULp1.03761.03761.2	16/24	Y.PQDISLLDASNQR.L	YDR390C	1455.73	5.0763
0.977	InvitraoACplusULp1.02361.02361.2	21/42	R.YLSNPK[170.11]LAPPNK[170.11]NC[160.03]PVC[160.03]SK[170.11]VC[160.03]R.G	YDR390C	2727.33	3.7371
0.9989	InvitraoACplusULp1.03476.03476.2	17/34	R.EK[170.11]Y[205.07]SY[205.07]PQDISLLDASNQR.L	YDR390C	2252.06	4.0815
0.9987	InvitraoACplusULp1.04510.04510.2	20/34	R.IK[170.11]QETNELY[205.07]ELQK[170.11]IIISR.D	YDR390C	2343.27	3.8801
1	InvitraoACplusULp1.04561.04561.2	16/24	R.LLFDY[205.07]DFEDLNDR.T	YDR390C	1715.77	6.4618
1	InvitraoACplusULp1.02601.02601.2	22/42	R.Y[205.07]LSNPK[170.11]LAPPNK[170.11]NC[160.03]PVC[160.03]SK[170.11]VC[160.03]R.G	YDR390C	2769.34	5.2321
0.9999	InvitraoACplusULp1.03720.03720.3	36/68	R.EK[170.11]Y[205.07]SY[205.07]PQDISLLDASNQR.L	YDR390C	2252.06	3.1928
1	InvitraoACplusULp1.03742.03742.2	26/34	R.EK[170.11]Y[205.07]SY[205.07]PQDISLLDASNQR.L	YDR390C	2252.06	5.1906
1	InvitraoACplusULp1.02608.02608.2	22/26	A.PPNK[170.11]NC[160.03]PVC[160.03]SK[170.11]VC[160.03]R.G	YDR390C	1798.83	7.8296
0.9497	InvitraoACplusULp1.04949.04949.2	13/34	R.EK[170.11]Y[205.07]SY[205.07]PQDISLLDASNQR.L	YDR390C	2252.06	446.459
0.9927	InvitraoACplusULp1.03984.03984.2	20/32	R.ETSLVTIIGEDSYK[170.11]K[170.11]LR.S	YDR390C	2035.08	4.6144
1	InvitraoACplusULp1.01589.01589.2	18/24	M.AFTAK[170.11]ASNLSQNR.Y	YDR390C	1448.74	6.2036
1	InvitraoACplusULp1.02385.02385.2	22/28	L.APPNK[170.11]NC[160.03]PVC[160.03]SK[170.11]VC[160.03]R.G	YDR390C	1869.86	4.3272
0.9628	InvitraoACplusULp1.02092.02092.2	14/16	R.IKQETNELY[205.07].E	YDR390C	1178.58	1.3552
1	InvitraoACplusULp1.02561.02561.2	19/42	R.Y[205.07]LSNPK[170.11]LAPPNK[170.11]NC[160.03]PVC[160.03]SK[170.11]VC[160.03]R.G	YDR390C	2769.34	4.0774
0.9994	InvitraoACplusULp1.03924.03924.2	21/34	R.EK[170.11]Y[205.07]SY[205.07]PQDISLLDASNQR.L	YDR390C	2252.06	5.1906
0.9997	InvitraoACplusULp1.03684.03684.3	29/68	R.EK[170.11]Y[205.07]SY[205.07]PQDISLLDASNQR.L	YDR390C	2252.06	1.153
1	InvitraoACplusULp1.01410.01410.2	22/26	R.PVDTEISEAPSNK[170.11]R.T	YDR390C	1583.78	4.7295
1	InvitraoACplusULp1.02365.02365.2	23/26	A.PPNK[170.11]NC[160.03]PVC[160.03]SK[170.11]VC[160.03]R.G	YDR390C	1798.83	4.7755
0.9899	InvitraoACplusULp1.03533.03533.2	22/34	R.EKY[205.07]SY[205.07]PQDISLLDASNQR.L	YDR390C	2210.05	-1.1302
1	InvitraoACplusULp1.03927.03927.2	17/24	R.LLFDYDFEDLNDR.T	YDR390C	1673.76	4.8932
0.8751	InvitraoACplusULp1.04361.04361.2	14/34	R.IK[170.11]QETNELYELQK[170.11]IIISR.D	YDR390C	2301.26	4.0811
0.9232	InvitraoACplusULp1.02397.02397.2	19/42	R.Y[205.07]LSNPKLAPPNK[170.11]NC[160.03]PVC[160.03]SK[170.11]VC[160.03]R.G	YDR390C	2727.33	4.6165
0.9651	InvitraoACplusULp1.04362.04362.2	13/32	R.ETSLVTIIGEDSY[205.07]K[170.11]K[170.11]LR.S	YDR390C	2077.09	5.8679
1	InvitraoACplusULp1.04528.04528.2	20/24	R.LLFDY[205.07]DFEDLNDR.T	YDR390C	1715.77	4.075
0.9968	InvitraoACplusULp1.02998.02998.2	29/34	R.EK[170.11]YSYPQDISLLDASNQR.L	YDR390C	2168.04	-2.1198
0.9953	InvitraoACplusULp1.03309.03309.2	24/34	R.EK[170.11]Y[205.07]SYPQDISLLDASNQR.L	YDR390C	2210.05	1.311
0.9869	InvitraoACplusULp1.03418.03418.2	22/34	R.EKY[205.07]SY[205.07]PQDISLLDASNQR.L	YDR390C	2210.05	3.8426
0.991	InvitraoACplusULp1.03273.03273.2	23/34	R.EK[170.11]Y[205.07]SYPQDISLLDASNQR.L	YDR390C	2210.05	-0.1356
0.9954	InvitraoACplusULp1.03450.03450.2	24/34	R.EK[170.11]YSY[205.07]PQDISLLDASNQR.L	YDR390C	2210.05	4.159
0.9998	InvitraoACplusULp1.02545.02545.3	38/84	R.Y[205.07]LSNPK[170.11]LAPPNK[170.11]NC[160.03]PVC[160.03]SK[170.11]VC[160.03]R.G	YDR390C	2769.34	4.4366
0.9993	InvitraoACplusULp1.02592.02592.3	30/84	R.Y[205.07]LSNPK[170.11]LAPPNK[170.11]NC[160.03]PVC[160.03]SK[170.11]VC[160.03]R.G	YDR390C	2769.34	6.168
0.9931	InvitraoACplusULp1.03487.03487.2	23/34	R.EK[170.11]Y[205.07]SYPQDISLLDASNQR.L	YDR390C	2210.05	0.4069
1	InvitraoACplusULp1.03827.03827.2	20/32	R.ETSLVTIIGEDSY[205.07]K[170.11]K[170.11]LR.S	YDR390C	2077.09	3.7516
0.9367	InvitraoACplusULp1.04849.04849.2	2015-08-12	R.FLYDGIR.I	YDR510W	882.46	3.1657
1	InvitraoACplusULp1.02172.02172.3	40/84	R.IQADQTPEDLDM[147.04]EDNDIIEAHR.E	YDR510W	2583.14	4.2534
0.81	InvitraoACplusULp1.03989.03989.2	2015-09-12	R.FLY[205.07]DGIR.I	YDR510W	924.471	4.1015
0.9057	InvitraoACplusULp1.05029.05029.2	2015-07-12	R.FLYDGIR.I	YDR510W	882.46	1.3567
0.856	InvitraoACplusULp1.01252.01252.2	2015-11-12	L.M[147.04]EAFAK[170.11]R.Q	YDR510W	909.438	2.5234
0.8929	InvitraoACplusULp1.01557.01557.2	14/16	F.K[170.11]IK[170.11]K[170.11]TTPLR.R	YDR510W	1209.74	2.0631
0.9716	InvitraoACplusULp1.04984.04984.2	14/16	R.QGK[170.11]EM[147.04]DSLR.F	YDR510W	1120.52	6.9485
0.9995	InvitraoACplusULp1.03913.03913.2	2015-12-14	R.LM[147.04]EAFAK[170.11]R.Q	YDR510W	1022.52	6.3443
0.9986	InvitraoACplusULp1.05277.05277.2	2015-12-14	R.LM[147.04]EAFAK[170.11]R.Q	YDR510W	1022.52	8.0036
0.9915	InvitraoACplusULp1.04090.04090.2	13/14	R.LM[147.04]EAFAK[170.11]R.Q	YDR510W	1022.52	3.5138
0.9452	InvitraoACplusULp1.04677.04677.2	2015-08-12	R.FLY[205.07]DGIR.I	YDR510W	924.471	4.965
0.9813	InvitraoACplusULp1.03116.03116.2	2015-10-12	R.FLY[205.07]DGIR.I	YDR510W	924.471	5.3967
0.9997	InvitraoACplusULp1.02103.02103.2	13/14	R.LM[147.04]EAFAK[170.11]R.Q	YDR510W	1022.52	1.9521
0.9968	InvitraoACplusULp1.01978.01978.2	2015-12-14	R.LM[147.04]EAFAK[170.11]R.Q	YDR510W	1022.52	0.488
0.9783	InvitraoACplusULp1.03508.03508.2	2015-12-14	R.LM[147.04]EAFAK[170.11]R.Q	YDR510W	1022.52	14.1525
0.944	InvitraoACplusULp1.03934.03934.2	2015-10-16	R.QGK[170.11]EM[147.04]DSLR.F	YDR510W	1120.52	5.1669
0.9105	InvitraoACplusULp1.03160.03160.2	2015-09-12	R.FLY[205.07]DGIR.I	YDR510W	924.471	3.238
1	InvitraoACplusULp1.02073.02073.2	24/42	R.IQADQTPEDLDM[147.04]EDNDIIEAHR.E	YDR510W	2583.14	0
0.9997	InvitraoACplusULp1.05043.05043.2	13/14	R.LM[147.04]EAFAK[170.11]R.Q	YDR510W	1022.52	7.4179
1	InvitraoACplusULp1.02320.02320.2	21/52	R.IQADQTPEDLDM[147.04]EDNDIIEAHREQIGG.A	YDR510W	3067.37	5.1802
1	InvitraoACplusULp1.01971.01971.3	39/84	R.IQADQTPEDLDM[147.04]EDNDIIEAHR.E	YDR510W	2583.14	3.0547
0.9977	InvitraoACplusULp1.04348.04348.2	13/14	R.LM[147.04]EAFAK[170.11]R.Q	YDR510W	1022.52	7.7107
0.8875	InvitraoACplusULp1.04123.04123.2	2015-08-12	R.FLY[205.07]DGIR.I	YDR510W	924.471	3.9936
0.9996	InvitraoACplusULp1.05115.05115.2	13/14	R.LM[147.04]EAFAK[170.11]R.Q	YDR510W	1022.52	6.1491
0.9894	InvitraoACplusULp1.02652.02652.3	34/104	R.IQADQTPEDLDM[147.04]EDNDIIEAHREQIGG.A	YDR510W	3067.37	9.3798
1	InvitraoACplusULp1.02405.02405.2	22/52	R.IQADQTPEDLDM[147.04]EDNDIIEAHREQIGG.A	YDR510W	3067.37	5.1802
0.984	InvitraoACplusULp1.04883.04883.2	2015-09-12	R.FLYDGIR.I	YDR510W	882.46	6.5575
0.9521	InvitraoACplusULp1.04385.04385.2	2015-09-12	R.FLY[205.07]DGIR.I	YDR510W	924.471	4.965
0.9827	InvitraoACplusULp1.04866.04866.2	2015-12-16	R.QGK[170.11]EM[147.04]DSLR.F	YDR510W	1120.52	6.0577
1	InvitraoACplusULp1.02425.02425.3	41/84	R.IQADQTPEDLDM[147.04]EDNDIIEAHR.E	YDR510W	2583.14	4.6014
0.9994	InvitraoACplusULp1.01511.01511.2	13/14	R.LM[147.04]EAFAK[170.11]R.Q	YDR510W	1022.52	-0.1952
0.7676	InvitraoACplusULp1.04188.04188.2	2015-07-12	R.FLY[205.07]DGIR.I	YDR510W	924.471	4.1015
0.9997	InvitraoACplusULp1.01474.01474.2	13/14	R.LM[147.04]EAFAK[170.11]R.Q	YDR510W	1022.52	5.0754
0.9979	InvitraoACplusULp1.05154.05154.2	2015-11-14	R.LM[147.04]EAFAK[170.11]R.Q	YDR510W	1022.52	8.5892
0.9985	InvitraoACplusULp1.04705.04705.2	13/14	R.LM[147.04]EAFAK[170.11]R.Q	YDR510W	1022.52	5.173
0.9908	InvitraoACplusULp1.04485.04485.2	2015-12-16	R.QGK[170.11]EM[147.04]DSLR.F	YDR510W	1120.52	2.9398
0.9258	InvitraoACplusULp1.05054.05054.2	2015-12-16	R.QGK[170.11]EM[147.04]DSLR.F	YDR510W	1120.52	5.5232
0.9985	InvitraoACplusULp1.04580.04580.2	13/14	R.LM[147.04]EAFAK[170.11]R.Q	YDR510W	1022.52	2.9281
0.8426	InvitraoACplusULp1.03746.03746.2	2015-08-12	R.FLY[205.07]DGIR.I	YDR510W	924.471	5.8284
0.9992	InvitraoACplusULp1.01603.01603.2	13/14	R.LM[147.04]EAFAK[170.11]R.Q	YDR510W	1022.52	3.1234
0.9945	InvitraoACplusULp1.04382.04382.2	13/14	R.LM[147.04]EAFAK[170.11]R.Q	YDR510W	1022.52	5.5635
0.9651	InvitraoACplusULp1.04582.04582.2	2015-09-12	R.FLY[205.07]DGIR.I	YDR510W	924.471	3.5618
0.7104	InvitraoACplusULp1.05284.05284.2	2015-07-12	R.FLY[205.07]DGIR.I	YDR510W	924.471	28.494
0.9997	InvitraoACplusULp1.04477.04477.2	13/14	R.LM[147.04]EAFAK[170.11]R.Q	YDR510W	1022.52	4.0994
1	InvitraoACplusULp1.02376.02376.2	21/52	R.IQADQTPEDLDM[147.04]EDNDIIEAHREQIGG.A	YDR510W	3067.37	325.009
0.9757	InvitraoACplusULp1.01795.01795.2	2015-10-14	R.LM[147.04]EAFAK[170.11]R.Q	YDR510W	1022.52	1.2689
0.9972	InvitraoACplusULp1.04679.04679.2	2015-11-16	R.QGK[170.11]EM[147.04]DSLR.F	YDR510W	1120.52	3.6524
0.71	InvitraoACplusULp1.01233.01233.2	2015-11-16	R.QGK[170.11]EM[147.04]DSLR.F	YDR510W	1120.52	875.377
0.9755	InvitraoACplusULp1.04817.04817.2	2015-08-12	R.FLYDGIR.I	YDR510W	882.46	0.2261
0.9458	InvitraoACplusULp1.03270.03270.2	2015-08-12	R.FLY[205.07]DGIR.I	YDR510W	924.471	2.5904
0.7177	InvitraoACplusULp1.04117.04117.2	2015-10-16	R.QGK[170.11]EM[147.04]DSLR.F	YDR510W	1120.52	12.7389
0.9895	InvitraoACplusULp1.03981.03981.2	2015-11-14	R.LM[147.04]EAFAK[170.11]R.Q	YDR510W	1022.52	3.709
0.7581	InvitraoACplusULp1.04290.04290.2	2015-09-12	R.FLY[205.07]DGIR.I	YDR510W	924.471	4.7491
0.9749	InvitraoACplusULp1.02908.02908.2	2015-10-12	R.FLY[205.07]DGIR.I	YDR510W	924.471	0.8635
0.9672	InvitraoACplusULp1.03514.03514.2	2015-09-12	R.FLY[205.07]DGIR.I	YDR510W	924.471	4.1015
0.8772	InvitraoACplusULp1.04994.04994.2	2015-11-16	R.RLM[147.04]EAFAK[170.11]R.Q	YDR510W	1178.62	5.929
0.9214	InvitraoACplusULp1.03310.03310.2	2015-09-12	R.FLY[205.07]DGIR.I	YDR510W	924.471	1.727
0.9866	InvitraoACplusULp1.03357.03357.2	2015-12-14	R.LM[147.04]EAFAK[170.11]R.Q	YDR510W	1022.52	0.2928
0.8051	InvitraoACplusULp1.04707.04707.2	2015-09-12	R.FLY[205.07]DGIR.I	YDR510W	924.471	6.3681
0.9986	InvitraoACplusULp1.03444.03444.2	13/14	R.LM[147.04]EAFAK[170.11]R.Q	YDR510W	1022.52	0.488
0.8462	InvitraoACplusULp1.03701.03701.2	2015-09-12	R.FLY[205.07]DGIR.I	YDR510W	924.471	3.0222
0.9789	InvitraoACplusULp1.04905.04905.3	26/84	R.IQADQTPEDLDM[147.04]EDNDIIEAHR.E	YDR510W	2583.14	2.0494
0.9988	InvitraoACplusULp1.03802.03802.2	13/14	R.LM[147.04]EAFAK[170.11]R.Q	YDR510W	1022.52	1.3665
0.98	InvitraoACplusULp1.04802.04802.2	13/16	R.QGK[170.11]EM[147.04]DSLR.F	YDR510W	1120.52	5.1669
1	InvitraoACplusULp1.02351.02351.3	43/104	R.IQADQTPEDLDM[147.04]EDNDIIEAHREQIGG.A	YDR510W	3067.37	5.5042
0.8377	InvitraoACplusULp1.01350.01350.2	14/16	R.RLM[147.04]EAFAK[170.11]R.Q	YDR510W	1178.62	3.2186
0.9866	InvitraoACplusULp1.02347.02347.2	2015-10-12	R.FLYDGIR.I	YDR510W	882.46	6.5575
0.9288	InvitraoACplusULp1.04647.04647.2	2015-08-16	R.QGK[170.11]EM[147.04]DSLR.F	YDR510W	1120.52	7.3939
0.9719	InvitraoACplusULp1.02261.02261.2	2015-10-12	R.FLYDGIR.I	YDR510W	882.46	-1.4698
0.9142	InvitraoACplusULp1.04815.04815.3	30/104	R.IQADQTPEDLDM[147.04]EDNDIIEAHREQIGG.A	YDR510W	3067.37	8.4353
1	InvitraoACplusULp1.02083.02083.3	38/84	R.IQADQTPEDLDM[147.04]EDNDIIEAHR.E	YDR510W	2583.14	2.552
0.9238	InvitraoACplusULp1.05153.05153.2	2015-08-12	R.FLY[205.07]DGIR.I	YDR510W	924.471	9.714
0.9997	InvitraoACplusULp1.02059.02059.2	13/14	R.LM[147.04]EAFAK[170.11]R.Q	YDR510W	1022.52	8.882
0.9472	InvitraoACplusULp1.04830.04830.2	2015-09-12	R.FLY[205.07]DGIR.I	YDR510W	924.471	9.822
0.9077	InvitraoACplusULp1.04549.04549.2	2015-08-12	R.FLY[205.07]DGIR.I	YDR510W	924.471	3.7777
0.9982	InvitraoACplusULp1.01660.01660.2	13/14	R.LM[147.04]EAFAK[170.11]R.Q	YDR510W	1022.52	5.6611
0.8944	InvitraoACplusULp1.03631.03631.2	2015-08-12	R.FLY[205.07]DGIR.I	YDR510W	924.471	4.7491
0.9994	InvitraoACplusULp1.04769.04769.2	13/14	R.LM[147.04]EAFAK[170.11]R.Q	YDR510W	1022.52	5.3683
0.9226	InvitraoACplusULp1.04897.04897.2	2015-08-12	R.FLY[205.07]DGIR.I	YDR510W	924.471	6.6919
0.9995	InvitraoACplusULp1.04896.04896.2	13/14	R.LM[147.04]EAFAK[170.11]R.Q	YDR510W	1022.52	6.3443
0.9583	InvitraoACplusULp1.05042.05042.2	2015-09-12	R.FLY[205.07]DGIR.I	YDR510W	924.471	7.5554
0.983	InvitraoACplusULp1.04554.04554.2	2015-12-16	R.QGK[170.11]EM[147.04]DSLR.F	YDR510W	1120.52	3.5634
0.9967	InvitraoACplusULp1.05308.05308.2	2015-12-14	R.LM[147.04]EAFAK[170.11]R.Q	YDR510W	1022.52	8.0036
0.9655	InvitraoACplusULp1.04315.04315.2	2015-10-16	R.QGK[170.11]EM[147.04]DSLR.F	YDR510W	1120.52	4.5433
0.9989	InvitraoACplusULp1.04414.04414.2	13/14	R.LM[147.04]EAFAK[170.11]R.Q	YDR510W	1022.52	6.3443
0.9235	InvitraoACplusULp1.04483.04483.2	2015-08-12	R.FLY[205.07]DGIR.I	YDR510W	924.471	6.7998
0.9979	InvitraoACplusULp1.04253.04253.2	13/14	R.LM[147.04]EAFAK[170.11]R.Q	YDR510W	1022.52	6.7347
0.9997	InvitraoACplusULp1.05008.05008.2	13/14	R.LM[147.04]EAFAK[170.11]R.Q	YDR510W	1022.52	6.4419
0.9032	InvitraoACplusULp1.04256.04256.2	2015-08-12	R.FLY[205.07]DGIR.I	YDR510W	924.471	5.6126
0.9022	InvitraoACplusULp1.01077.01077.2	13/16	R.QGK[170.11]EM[147.04]DSLR.F	YDR510W	1120.52	0.6236
0.9913	InvitraoACplusULp1.02567.02567.3	40/104	R.IQADQTPEDLDM[147.04]EDNDIIEAHREQIGG.A	YDR510W	3067.37	5.9927
1	InvitraoACplusULp1.01676.01676.2	19/22	R.IQADQTPEDLDM[147.04].E	YDR510W	1390.59	0.6463
0.9768	InvitraoACplusULp1.03226.03226.2	2015-10-12	R.FLY[205.07]DGIR.I	YDR510W	924.471	6.0443
0.9996	InvitraoACplusULp1.04800.04800.2	13/14	R.LM[147.04]EAFAK[170.11]R.Q	YDR510W	1022.52	5.173
0.967	InvitraoACplusULp1.04933.04933.2	2015-09-12	R.FLY[205.07]DGIR.I	YDR510W	924.471	3.9936
0.7824	InvitraoACplusULp1.01185.01185.2	2015-12-16	R.QGK[170.11]EM[147.04]DSLR.F	YDR510W	1120.52	879.823
0.9858	InvitraoACplusULp1.04247.04247.2	2015-09-16	R.QGK[170.11]EM[147.04]DSLR.F	YDR510W	1120.52	2.8507
0.824	InvitraoACplusULp1.04644.04644.2	2015-08-12	R.FLY[205.07]DGIR.I	YDR510W	924.471	4.6412
0.9992	InvitraoACplusULp1.01747.01747.2	13/14	R.LM[147.04]EAFAK[170.11]R.Q	YDR510W	1022.52	4.2946
0.8926	InvitraoACplusULp1.04516.04516.2	2015-09-12	R.FLY[205.07]DGIR.I	YDR510W	924.471	3.8856
0.8925	InvitraoACplusULp1.04742.04742.2	2015-11-16	R.QGK[170.11]EM[147.04]DSLR.F	YDR510W	1120.52	2.6725
0.9714	InvitraoACplusULp1.04992.04992.2	2015-09-12	R.FLYDGIR.I	YDR510W	882.46	5.3139
1	InvitraoACplusULp1.02310.02310.3	41/104	R.IQADQTPEDLDM[147.04]EDNDIIEAHREQIGG.A	YDR510W	3067.37	2.117
0.951	InvitraoACplusULp1.05098.05098.2	13/16	R.RLM[147.04]EAFAK[170.11]R.Q	YDR510W	1178.62	6.776
0.9377	InvitraoACplusULp1.02421.02421.2	2015-10-12	R.FLYDGIR.I	YDR510W	882.46	4.8616
0.999	InvitraoACplusULp1.01556.01556.2	13/14	R.LM[147.04]EAFAK[170.11]R.Q	YDR510W	1022.52	2.9281
0.9982	InvitraoACplusULp1.04189.04189.2	13/14	R.LM[147.04]EAFAK[170.11]R.Q	YDR510W	1022.52	4.5874
0.9986	InvitraoACplusULp1.04642.04642.2	13/14	R.LM[147.04]EAFAK[170.11]R.Q	YDR510W	1022.52	5.7587
0.9971	InvitraoACplusULp1.01833.01833.2	2015-12-14	R.LM[147.04]EAFAK[170.11]R.Q	YDR510W	1022.52	3.6114
0.8296	InvitraoACplusULp1.03776.03776.2	2015-08-12	R.FLY[205.07]DGIR.I	YDR510W	924.471	2.9142
0.965	InvitraoACplusULp1.04955.04955.2	2015-08-12	R.FLYDGIR.I	YDR510W	882.46	4.2963
0.9055	InvitraoACplusULp1.03549.03549.2	2015-09-12	R.FLY[205.07]DGIR.I	YDR510W	924.471	3.0222
0.7678	InvitraoACplusULp1.04451.04451.2	2015-09-12	R.FLY[205.07]DGIR.I	YDR510W	924.471	6.476
0.9983	InvitraoACplusULp1.04586.04586.2	13/16	R.QGK[170.11]EM[147.04]DSLR.F	YDR510W	1120.52	4.0088
0.9736	InvitraoACplusULp1.04834.04834.2	2015-12-16	R.QGK[170.11]EM[147.04]DSLR.F	YDR510W	1120.52	10.0664
0.9975	InvitraoACplusULp1.02009.02009.2	13/14	R.LM[147.04]EAFAK[170.11]R.Q	YDR510W	1022.52	4.685
0.9835	InvitraoACplusULp1.04064.04064.2	2015-11-14	R.LM[147.04]EAFAK[170.11]R.Q	YDR510W	1022.52	5.2706
0.9996	InvitraoACplusULp1.01698.01698.2	13/14	R.LM[147.04]EAFAK[170.11]R.Q	YDR510W	1022.52	4.9778
0.986	InvitraoACplusULp1.04902.04902.2	14/16	R.QGK[170.11]EM[147.04]DSLR.F	YDR510W	1120.52	6.414
0.8354	InvitraoACplusULp1.03665.03665.2	2015-08-12	R.FLY[205.07]DGIR.I	YDR510W	924.471	1.4032
0.997	InvitraoACplusULp1.04285.04285.2	2015-11-14	R.LM[147.04]EAFAK[170.11]R.Q	YDR510W	1022.52	1.3665
0.9779	InvitraoACplusULp1.03663.03663.2	2015-10-14	R.LM[147.04]EAFAK[170.11]R.Q	YDR510W	1022.52	-2.1473
0.9804	InvitraoACplusULp1.04973.04973.2	2015-09-12	R.FLY[205.07]DGIR.I	YDR510W	924.471	5.0729
0.9998	InvitraoACplusULp1.02296.02296.3	25/84	R.IQADQTPEDLDM[147.04]EDNDIIEAHR.E	YDR510W	2583.14	4.4467
0.9512	InvitraoACplusULp1.03374.03374.2	2015-09-12	R.FLY[205.07]DGIR.I	YDR510W	924.471	3.7777
0.8198	InvitraoACplusULp1.03917.03917.2	2015-08-12	R.FLY[205.07]DGIR.I	YDR510W	924.471	2.1587
0.9971	InvitraoACplusULp1.02534.02534.3	40/104	R.IQADQTPEDLDM[147.04]EDNDIIEAHREQIGG.A	YDR510W	3067.37	6.1555
0.9222	InvitraoACplusULp1.04916.04916.2	2015-12-16	R.RLM[147.04]EAFAK[170.11]R.Q	YDR510W	1178.62	3.9809
0.9769	InvitraoACplusULp1.04453.04453.2	2015-08-16	R.QGK[170.11]EM[147.04]DSLR.F	YDR510W	1120.52	6.1468
0.9863	InvitraoACplusULp1.04445.04445.2	13/14	R.LM[147.04]EAFAK[170.11]R.Q	YDR510W	1022.52	6.7347
0.9967	InvitraoACplusULp1.03844.03844.2	2015-09-14	R.LM[147.04]EAFAK[170.11]R.Q	YDR510W	1022.52	4.0018
0.9973	InvitraoACplusULp1.04831.04831.2	13/14	R.LM[147.04]EAFAK[170.11]R.Q	YDR510W	1022.52	7.2227
0.9984	InvitraoACplusULp1.02381.02381.3	43/104	R.IQADQTPEDLDM[147.04]EDNDIIEAHREQIGG.A	YDR510W	3067.37	4.6248
0.9408	InvitraoACplusULp1.05078.05078.2	2015-09-12	R.FLY[205.07]DGIR.I	YDR510W	924.471	6.584
0.9982	InvitraoACplusULp1.04771.04771.2	13/16	R.QGK[170.11]EM[147.04]DSLR.F	YDR510W	1120.52	6.7704
0.9136	InvitraoACplusULp1.04155.04155.2	2015-09-12	R.FLY[205.07]DGIR.I	YDR510W	924.471	3.9936
0.9641	InvitraoACplusULp1.05007.05007.2	2015-09-12	R.FLY[205.07]DGIR.I	YDR510W	924.471	6.3681
0.9944	InvitraoACplusULp1.04612.04612.2	13/14	R.LM[147.04]EAFAK[170.11]R.Q	YDR510W	1022.52	4.685
0.9635	InvitraoACplusULp1.04279.04279.2	2015-11-16	R.QGK[170.11]EM[147.04]DSLR.F	YDR510W	1120.52	4.8996
0.9975	InvitraoACplusULp1.02250.02250.3	27/84	R.IQADQTPEDLDM[147.04]EDNDIIEAHR.E	YDR510W	2583.14	2.552
0.9786	InvitraoACplusULp1.04767.04767.2	2015-08-12	R.FLY[205.07]DGIR.I	YDR510W	924.471	7.5554
0.9792	InvitraoACplusULp1.04521.04521.2	2015-10-16	R.QGK[170.11]EM[147.04]DSLR.F	YDR510W	1120.52	4.1869
0.9819	InvitraoACplusULp1.03771.03771.2	13/14	R.LM[147.04]EAFAK[170.11]R.Q	YDR510W	1022.52	3.709
1	InvitraoACplusULp1.02453.02453.2	23/40	R.IQADQTPEDLDM[147.04]EDNDIIEAH.R	YDR510W	2427.04	2.7171
0.9879	InvitraoACplusULp1.04941.04941.2	14/16	R.QGK[170.11]EM[147.04]DSLR.F	YDR510W	1120.52	4.0088
0.9982	InvitraoACplusULp1.02458.02458.3	41/104	R.IQADQTPEDLDM[147.04]EDNDIIEAHREQIGG.A	YDR510W	3067.37	5.439
0.8399	InvitraoACplusULp1.03955.03955.2	2015-09-12	R.FLY[205.07]DGIR.I	YDR510W	924.471	4.1015
0.7892	InvitraoACplusULp1.04223.04223.2	2015-08-12	R.FLY[205.07]DGIR.I	YDR510W	924.471	3.4539
0.9575	InvitraoACplusULp1.04321.04321.2	2015-09-12	R.FLY[205.07]DGIR.I	YDR510W	924.471	6.584
1	InvitraoACplusULp1.02106.02106.2	23/42	R.IQADQTPEDLDM[147.04]EDNDIIEAHR.E	YDR510W	2583.14	4.0616
0.9991	InvitraoACplusULp1.04675.04675.2	13/14	R.LM[147.04]EAFAK[170.11]R.Q	YDR510W	1022.52	4.7826
0.9831	InvitraoACplusULp1.04798.04798.2	2015-09-12	R.FLY[205.07]DGIR.I	YDR510W	924.471	8.203
0.9772	InvitraoACplusULp1.03072.03072.2	2015-09-12	R.FLY[205.07]DGIR.I	YDR510W	924.471	1.9428
1	InvitraoACplusULp1.01736.01736.2	15/16	R.RLM[147.04]EAFAK[170.11]R.Q	YDR510W	1178.62	-5.2514
0.9906	InvitraoACplusULp1.03877.03877.2	2015-11-14	R.LM[147.04]EAFAK[170.11]R.Q	YDR510W	1022.52	2.6353
0.9992	InvitraoACplusULp1.03570.03570.2	13/14	R.LM[147.04]EAFAK[170.11]R.Q	YDR510W	1022.52	1.3665
1	InvitraoACplusULp1.02493.02493.2	22/42	R.IQADQTPEDLDM[147.04]EDNDIIEAHR.E	YDR510W	2583.14	1.4312
0.9987	InvitraoACplusULp1.02603.02603.3	39/104	R.IQADQTPEDLDM[147.04]EDNDIIEAHREQIGG.A	YDR510W	3067.37	6.5789
0.9154	InvitraoACplusULp1.03193.03193.2	2015-08-12	R.FLY[205.07]DGIR.I	YDR510W	924.471	4.857
0.7824	InvitraoACplusULp1.03478.03478.2	2015-08-12	R.FLY[205.07]DGIR.I	YDR510W	924.471	3.7777
0.8542	InvitraoACplusULp1.05127.05127.2	2015-11-16	R.QGK[170.11]EM[147.04]DSLR.F	YDR510W	1120.52	8.7302
0.9968	InvitraoACplusULp1.05201.05201.2	2015-12-14	R.LM[147.04]EAFAK[170.11]R.Q	YDR510W	1022.52	8.1012
0.9644	InvitraoACplusULp1.04022.04022.2	2015-09-12	R.FLY[205.07]DGIR.I	YDR510W	924.471	3.1301
0.9987	InvitraoACplusULp1.04740.04740.2	13/14	R.LM[147.04]EAFAK[170.11]R.Q	YDR510W	1022.52	3.5138
0.9614	InvitraoACplusULp1.05030.05030.2	2015-11-16	R.RLM[147.04]EAFAK[170.11]R.Q	YDR510W	1178.62	4.7432
0.9994	InvitraoACplusULp1.04932.04932.2	13/14	R.LM[147.04]EAFAK[170.11]R.Q	YDR510W	1022.52	4.0994
0.8936	InvitraoACplusULp1.03849.03849.2	2015-08-12	R.FLY[205.07]DGIR.I	YDR510W	924.471	2.4825
0.9943	InvitraoACplusULp1.02136.02136.2	2015-12-14	R.LM[147.04]EAFAK[170.11]R.Q	YDR510W	1022.52	5.6611
0.9988	InvitraoACplusULp1.03596.03596.2	13/14	R.LM[147.04]EAFAK[170.11]R.Q	YDR510W	1022.52	3.709
0.9741	InvitraoACplusULp1.01286.01286.2	15/18	M.EDNDIIEAHR.E	YDR510W	1210.56	3.2163
1	InvitraoACplusULp1.02547.02547.2	19/52	R.IQADQTPEDLDM[147.04]EDNDIIEAHREQIGG.A	YDR510W	3067.37	3.0299
1	InvitraoACplusULp1.02512.02512.2	22/52	R.IQADQTPEDLDM[147.04]EDNDIIEAHREQIGG.A	YDR510W	3067.37	2.1828
0.9964	InvitraoACplusULp1.04221.04221.2	2015-12-14	R.LM[147.04]EAFAK[170.11]R.Q	YDR510W	1022.52	8.5892
0.9998	InvitraoACplusULp1.04974.04974.2	13/14	R.LM[147.04]EAFAK[170.11]R.Q	YDR510W	1022.52	5.3683
0.8799	InvitraoACplusULp1.04417.04417.2	2015-09-12	R.FLY[205.07]DGIR.I	YDR510W	924.471	4.3174
0.9459	InvitraoACplusULp1.04738.04738.2	2015-08-12	R.FLY[205.07]DGIR.I	YDR510W	924.471	7.1236
0.9527	InvitraoACplusULp1.04863.04863.2	2015-09-12	R.FLY[205.07]DGIR.I	YDR510W	924.471	7.0157
0.984	InvitraoACplusULp1.01247.01247.2	13/14	R.LM[147.04]EAFAK[170.11]R.Q	YDR510W	1022.52	0.3904
0.9987	InvitraoACplusULp1.02694.02694.3	42/104	R.IQADQTPEDLDM[147.04]EDNDIIEAHREQIGG.A	YDR510W	3067.37	3.9409
0.9714	InvitraoACplusULp1.02951.02951.2	2015-10-12	R.FLY[205.07]DGIR.I	YDR510W	924.471	-0.6476
0.9949	InvitraoACplusULp1.04511.04511.2	13/14	R.LM[147.04]EAFAK[170.11]R.Q	YDR510W	1022.52	5.0754
0.9679	InvitraoACplusULp1.04617.04617.2	2015-11-16	R.QGK[170.11]EM[147.04]DSLR.F	YDR510W	1120.52	4.8996
0.9553	InvitraoACplusULp1.05315.05315.2	2015-07-12	R.FLY[205.07]DGIR.I	YDR510W	924.471	12.7361
0.961	InvitraoACplusULp1.02389.02389.2	2015-10-12	R.FLYDGIR.I	YDR510W	882.46	4.1833
0.981	InvitraoACplusULp1.05065.05065.2	2015-12-16	R.RLM[147.04]EAFAK[170.11]R.Q	YDR510W	1178.62	5.082
1	InvitraoACplusULp1.02470.02470.2	21/52	R.IQADQTPEDLDM[147.04]EDNDIIEAHREQIGG.A	YDR510W	3067.37	5.7666
0.7155	InvitraoACplusULp1.02581.02581.2	2015-11-14	L.RFLY[205.07]DGIR.I	YDR510W	1080.57	4.3414
0.9991	InvitraoACplusULp1.04864.04864.2	13/14	R.LM[147.04]EAFAK[170.11]R.Q	YDR510W	1022.52	6.2467
1	InvitraoACplusULp1.02042.02042.3	37/84	R.IQADQTPEDLDM[147.04]EDNDIIEAHR.E	YDR510W	2583.14	2.552
0.909	InvitraoACplusULp1.03342.03342.2	2015-09-12	R.FLY[205.07]DGIR.I	YDR510W	924.471	2.1587
0.888	InvitraoACplusULp1.04614.04614.2	2015-08-12	R.FLY[205.07]DGIR.I	YDR510W	924.471	5.0729
0.9997	InvitraoACplusULp1.05079.05079.2	13/14	R.LM[147.04]EAFAK[170.11]R.Q	YDR510W	1022.52	6.6371
0.9989	InvitraoACplusULp1.01133.01133.2	14/16	R.QGK[170.11]EM[147.04]DSLR.F	YDR510W	1120.52	2.8507
1	InvitraoACplusULp1.02204.02204.3	42/84	R.IQADQTPEDLDM[147.04]EDNDIIEAHR.E	YDR510W	2583.14	8.8547
1	InvitraoACplusULp1.02201.02201.2	23/42	R.IQADQTPEDLDM[147.04]EDNDIIEAHR.E	YDR510W	2583.14	4.0616
0.9794	InvitraoACplusULp1.02338.02338.2	14/18	F.FK[170.11]IK[170.11]K[170.11]TTPLR.R	YDR510W	1356.81	3.0909
0.9911	InvitraoACplusULp1.02303.02303.2	2015-10-12	R.FLYDGIR.I	YDR510W	882.46	0.1131
0.7458	InvitraoACplusULp1.02914.02914.2	14/56	I.QADQTPEDLDM[147.04]EDNDIIEAHREQIGGATY[205.07].-	YDR510W	3331.44	-9.3297
0.9979	InvitraoACplusULp1.02414.02414.3	43/104	R.IQADQTPEDLDM[147.04]EDNDIIEAHREQIGG.A	YDR510W	3067.37	4.8528
0.9334	InvitraoACplusULp1.04919.04919.2	2015-09-12	R.FLYDGIR.I	YDR510W	882.46	2.0351
0.9999	InvitraoACplusULp1.02122.02122.3	37/84	R.IQADQTPEDLDM[147.04]EDNDIIEAHR.E	YDR510W	2583.14	3.9054
0.9979	InvitraoACplusULp1.02501.02501.3	39/104	R.IQADQTPEDLDM[147.04]EDNDIIEAHREQIGG.A	YDR510W	3067.37	5.9276
1	InvitraoACplusULp1.02226.02226.2	23/42	R.IQADQTPEDLDM[147.04]EDNDIIEAHR.E	YDR510W	2583.14	4.4485
0.8206	InvitraoACplusULp1.03213.03213.2	2015-11-14	R.LM[147.04]EAFAK[170.11]R.Q	YDR510W	1022.52	975.002
0.9828	InvitraoACplusULp1.04023.04023.2	13/14	R.LM[147.04]EAFAK[170.11]R.Q	YDR510W	1022.52	0.8784
0.9998	InvitraoACplusULp1.04545.04545.2	13/14	R.LM[147.04]EAFAK[170.11]R.Q	YDR510W	1022.52	4.0994
0.9604	InvitraoACplusULp1.04353.04353.2	2015-09-12	R.FLY[205.07]DGIR.I	YDR510W	924.471	4.1015
0.9987	InvitraoACplusULp1.05242.05242.2	13/14	R.LM[147.04]EAFAK[170.11]R.Q	YDR510W	1022.52	8.4916
0.9178	InvitraoACplusULp1.04295.04295.3	27/104	R.IQADQTPEDLDM[147.04]EDNDIIEAHREQIGG.A	YDR510W	3067.37	3.7129
0.8857	InvitraoACplusULp1.05019.05019.2	13/16	R.QGK[170.11]EM[147.04]DSLR.F	YDR510W	1120.52	3.4743
0.9887	InvitraoACplusULp1.03704.03704.2	2015-12-14	R.LM[147.04]EAFAK[170.11]R.Q	YDR510W	1022.52	4.685
0.9724	InvitraoACplusULp1.03028.03028.2	2015-09-12	R.FLY[205.07]DGIR.I	YDR510W	924.471	1.619
0.9828	InvitraoACplusULp1.02995.02995.2	2015-10-12	R.FLY[205.07]DGIR.I	YDR510W	924.471	-0.1079
0.8774	InvitraoACplusULp1.01445.01445.2	2015-08-12	R.IQDLNPR.I	YPR180W	854.461	2.6854
0.9655	InvitraoACplusULp1.04857.04857.2	2015-08-12	R.IQDLNPR.I	YPR180W	854.461	4.9038
0.9236	InvitraoACplusULp1.03530.03530.2	17/38	R.IK[170.11]TK[170.11]NC[160.03]YRPLNEVLSTATLK[170.11].E	YPR180W	2474.32	1.6153
0.9919	InvitraoACplusULp1.03108.03108.3	31/80	N.C[160.03]YRPLNEVLSTATLK[170.11]EK[170.11]M[147.04]TQR.Q	YPR180W	2637.33	1.1362
0.9992	InvitraoACplusULp1.01667.01667.2	2015-12-14	R.SIIEVTTR.K	YPR180W	917.518	3.3713
1	InvitraoACplusULp1.01731.01731.2	20/22	R.K[170.11]DEEDEK[170.11]K[170.11]TY[205.07]ER.I	YPR180W	1736.77	4.6584
1	InvitraoACplusULp1.01467.01467.2	18/22	R.K[170.11]DEEDEK[170.11]K[170.11]TY[205.07]ER.I	YPR180W	1736.77	5.061
0.8329	InvitraoACplusULp1.03423.03423.2	13/28	M.K[170.11]VEK[170.11]LSEDEIALY[205.07]DR.Q	YPR180W	1932.97	5.168
0.8784	InvitraoACplusULp1.05055.05055.2	2015-09-12	R.IQDLNPR.I	YPR180W	854.461	4.787
1	InvitraoACplusULp1.01546.01546.2	18/22	R.K[170.11]DEEDEK[170.11]K[170.11]TY[205.07]ER.I	YPR180W	1736.77	2.3004
1	InvitraoACplusULp1.01856.01856.2	20/22	R.K[170.11]DEEDEK[170.11]K[170.11]TY[205.07]ER.I	YPR180W	1736.77	5.5786
0.8823	InvitraoACplusULp1.02194.02194.2	13/20	R.IK[170.11]TK[170.11]NC[160.03]Y[205.07]RPLN.E	YPR180W	1531.78	5.0202
1	InvitraoACplusULp1.01811.01811.2	20/22	R.K[170.11]DEEDEK[170.11]K[170.11]TY[205.07]ER.I	YPR180W	1736.77	4.4284
0.9563	InvitraoACplusULp1.03274.03274.2	16/30	R.IK[170.11]TK[170.11]NC[160.03]Y[205.07]RPLNEVLST.A	YPR180W	2061.06	-4.3624
1	InvitraoACplusULp1.03354.03354.2	16/26	R.IK[170.11]TK[170.11]NC[160.03]Y[205.07]RPLNEVL.S	YPR180W	1872.98	4.3733
0.9046	InvitraoACplusULp1.02319.02319.2	14/22	V.RPTTVGPISSNR.S	YPR180W	1283.69	3.0333
1	InvitraoACplusULp1.04884.04884.2	15/22	R.K[170.11]DEEDEK[170.11]K[170.11]TY[205.07]ER.I	YPR180W	1736.77	6.2687
0.9999	InvitraoACplusULp1.01819.01819.3	22/44	R.K[170.11]DEEDEK[170.11]K[170.11]TY[205.07]ER.I	YPR180W	1736.77	6.8973
0.9989	InvitraoACplusULp1.01709.01709.2	13/14	R.SIIEVTTR.K	YPR180W	917.518	4.0238
0.9788	InvitraoACplusULp1.04999.04999.2	2015-10-12	R.IQDLNPR.I	YPR180W	854.461	5.8378
0.9917	InvitraoACplusULp1.01308.01308.2	20/22	R.K[170.11]DEEDEK[170.11]K[170.11]TYER.I	YPR180W	1694.76	3.3004
0.9967	InvitraoACplusULp1.01196.01196.2	2015-10-12	R.IQDLNPR.I	YPR180W	854.461	5.2541
0.9997	InvitraoACplusULp1.01744.01744.2	13/20	R.LWGM[147.04]TAQANM[147.04]R.S	YPR180W	1309.59	3.8121
0.828	InvitraoACplusULp1.01986.01986.2	19/24	R.SIIEVTTRK[170.11]DEED.E	YPR180W	1575.76	3.8028
0.9816	InvitraoACplusULp1.01289.01289.2	16/20	R.PTTVGPISSNR.S	YPR180W	1127.59	4.5148
0.9794	InvitraoACplusULp1.03461.03461.2	16/32	R.IK[170.11]TK[170.11]NC[160.03]Y[205.07]RPLNEVLSTA.T	YPR180W	2132.09	3.9829
0.9923	InvitraoACplusULp1.04966.04966.2	2015-09-12	R.IQDLNPR.I	YPR180W	854.461	6.1881
0.942	InvitraoACplusULp1.04927.04927.2	2015-09-12	R.IQDLNPR.I	YPR180W	854.461	3.1524
0.9917	InvitraoACplusULp1.01517.01517.2	20/22	R.K[170.11]DEEDEK[170.11]KTY[205.07]ER.I	YPR180W	1694.76	0.884
1	InvitraoACplusULp1.01462.01462.2	18/22	R.KDEEDEK[170.11]K[170.11]TY[205.07]ER.I	YPR180W	1694.76	3.5361
0.9972	InvitraoACplusULp1.04920.04920.2	13/20	R.LWGM[147.04]TAQANM[147.04]R.S	YPR180W	1309.59	0
0.9962	InvitraoACplusULp1.01384.01384.2	20/22	R.K[170.11]DEEDEK[170.11]K[170.11]TYER.I	YPR180W	1694.76	4.2433
0.9328	InvitraoACplusULp1.05155.05155.2	2015-10-12	R.IQDLNPR.I	YPR180W	854.461	5.4876
0.9942	InvitraoACplusULp1.04891.04891.2	2015-09-12	R.IQDLNPR.I	YPR180W	854.461	6.6551
