# Supplementary material for: A Chemical and Enzymatic Approach to Study Site-Specific Sumoylation
Source: PLoS One. 2015 Dec 3;10(12):e0143810. doi: 10.1371/journal.pone.0143810 (PMC4669148; doi:10.1371/journal.pone.0143810)
Supplement: S3 Table — (XLS) [file pone.0143810.s003.xls]

## Sheet: 4248+AC+Ulp1
Supplementary table 3: purified sumoylated proteins from HZY4248, acetylated and then treated by Ulp1
probability	spectrum	ions	peptide	ORF	ppm	Protein	Sumoylation Sites
0.9381	4248plusulp1AC_HILIC4.02803.02803.2SpectraST	42324	K.AGLTFPVGR.V	YBL003C +1	4.4636	H2A	22
0.9368	4248plusulp1AC_HILIC3.03852.03852.2	14/20	R.LFDC[160.03]LPK[170.11]NVFK.M	YBL034C	5.1273	Stu1	1504
0.9913	4248plusulp1AC_HILIC4.04026.04026.2	17/20	R.LFDC[160.03]LPK[170.11]NVFK.M	YBL034C	6.1106	Stu1	1504
1	4248plusulp1AC_HILIC4.03899.03899.2	21/28	R.DLSQLSDSINIM[147.04]ITK.E	YBR088C	5.6641	Pol30	164
1	4248plusulp1AC_HILIC5.03860.03860.2	20/28	R.DLSQLSDSINIM[147.04]ITK.E	YBR088C	6.3131	Pol30	164
0.9933	4248plusulp1AC_HILIC5.03888.03888.2	15/28	R.DLSQLSDSINIM[147.04]ITK.E	YBR088C	7.4341	Pol30	164
1	4248plusulp1AC_HILIC6.03788.03788.2	21/28	R.DLSQLSDSINIM[147.04]ITK.E	YBR088C	4.8971	Pol30	164
1	4248plusulp1AC_HILIC6.03810.03810.2	19/28	R.DLSQLSDSINIM[147.04]ITK.E	YBR088C	7.2571	Pol30	164
0.9328	4248plusulp1AC_HILIC3.04767.04767.2	22/32	R.IAEYSLK[170.11]LM[147.04]DIDADFLK.I	YBR088C	5.5772	Pol30	127
0.929	4248plusulp1AC_HILIC3.04791.04791.2	22/32	R.IAEYSLK[170.11]LM[147.04]DIDADFLK.I	YBR088C	4.7455	Pol30	127
0.989	4248plusulp1AC_HILIC3.05293.05293.2	17/32	R.IAEY[205.07]SLK[170.11]LM[147.04]DIDADFLK.I	YBR088C	2.8762	Pol30	127
0.9645	4248plusulp1AC_HILIC4.04874.04874.2	25/32	R.IAEYSLK[170.11]LM[147.04]DIDADFLK.I	YBR088C	6.311	Pol30	127
0.9676	4248plusulp1AC_HILIC4.04897.04897.2	23/32	R.IAEYSLK[170.11]LM[147.04]DIDADFLK.I	YBR088C	6.0175	Pol30	127
1	4248plusulp1AC_HILIC4.05286.05286.2	23/32	R.IAEY[205.07]SLK[170.11]LM[147.04]DIDADFLK.I	YBR088C	5.4169	Pol30	127
0.9938	4248plusulp1AC_HILIC4.05308.05308.2	21/32	R.IAEY[205.07]SLK[170.11]LM[147.04]DIDADFLK.I	YBR088C	1.1026	Pol30	127
0.9739	4248plusulp1AC_HILIC4.05346.05346.2	15/32	R.IAEY[205.07]SLK[170.11]LM[147.04]DIDADFLK.I	YBR088C	2.301	Pol30	127
1	4248plusulp1AC_HILIC4.05369.05369.2	23/32	R.IAEY[205.07]SLK[170.11]LM[147.04]DIDADFLK.I	YBR088C	5.8004	Pol30	127
0.9859	4248plusulp1AC_HILIC6.04476.04476.3	29/84	K.IEELQYDSTLSLPSSEFSK[170.11]IVR.D	YBR088C	3.7906	Pol30	127
0.8386	4248plusulp1AC_HILIC3.04529.04529.2	42334	K.Y[205.07]LLDIIK[170.11]GSSLSDR.V	YBR088C	5.2255	Pol30	127
1	4248plusulp1AC_HILIC4.04653.04653.2	23/26	K.Y[205.07]LLDIIK[170.11]GSSLSDR.V	YBR088C	7.7482	Pol30	127
0.993	4248plusulp1AC_HILIC4.04680.04680.2	15/26	K.Y[205.07]LLDIIK[170.11]GSSLSDR.V	YBR088C	6.7271	Pol30	127
0.9603	4248plusulp1AC_HILIC4.04346.04346.2	23/26	K.YLLDIIK[170.11]GSSLSDR.V	YBR088C	7.3942	Pol30	127
0.8613	4248plusulp1AC_HILIC4.04371.04371.2	21/26	K.YLLDIIK[170.11]GSSLSDR.V	YBR088C	8.072	Pol30	127
0.9602	4248plusulp1AC_HILIC4.03492.03492.2	13/20	K.IEK[170.11]PPAFK[170.11]VIR.T	YCL014W	7.0146	Bud3	1353
0.9882	4248plusulp1AC_HILIC3.02344.02344.2	13/18	K.AIVQM[147.04]AK[170.11]ILR.K	YDL003W	4.5768	Mcd1	483
0.9589	4248plusulp1AC_HILIC6.01247.01247.2	42320	K.LEEESK[170.11]R.G	YDL150W	6.7489	Rpc53	51
0.9996	4248plusulp1AC_HILIC9.02095.02095.3	29/72	R.EIQEALSEK[170.11]PTREPTPSVK.T	YDL150W	6.5959	Rpc53	236
0.9934	4248plusulp1AC_HILIC9.02098.02098.2	16/36	R.EIQEALSEK[170.11]PTREPTPSVK.T	YDL150W	8.3403	Rpc53	236
1	4248plusulp1AC_HILIC5.03495.03495.2	23/28	K.TEPVGTGLQSY[205.07]LEER.E	YDL150W	7.3177	Rpc53	236
1	4248plusulp1AC_HILIC5.03892.03892.2	24/28	K.TEPVGTGLQSY[205.07]LEER.E	YDL150W	7.2015	Rpc53	236
1	4248plusulp1AC_HILIC6.03440.03440.2	20/28	K.TEPVGTGLQSY[205.07]LEER.E	YDL150W	7.2596	Rpc53	236
1	4248plusulp1AC_HILIC6.03824.03824.2	21/28	K.TEPVGTGLQSY[205.07]LEER.E	YDL150W	6.6788	Rpc53	236
1	4248plusulp1AC_HILIC5.03326.03326.2	19/28	K.TEPVGTGLQSYLEER.E	YDL150W	7.8579	Rpc53	236
1	4248plusulp1AC_HILIC6.03258.03258.2	23/28	K.TEPVGTGLQSYLEER.E	YDL150W	-31.0754	Rpc53	236
1	4248plusulp1AC_HILIC6.03273.03273.2	24/28	K.TEPVGTGLQSYLEER.E	YDL150W	7.1435	Rpc53	236
0.8921	4248plusulp1AC_HILIC4.02438.02438.2SpectraST	42326	K.FLNSPDLPER.T	YDL225W	3.87	Shs1	443
1	4248plusulp1AC_HILIC8.01981.01981.2	19/32	K.LSSVANAEEIGPNSTK[170.11]R.Q	YDL225W	6.3879	Shs1	336
0.9997	4248plusulp1AC_HILIC8.01984.01984.3	28/64	K.LSSVANAEEIGPNSTK[170.11]R.Q	YDL225W	7.375	Shs1	336
0.9942	4248plusulp1AC_HILIC7.02925.02925.2	19/30	K.TESSPK[170.11]FLNSPDLPER.T	YDL225W	5.3228	Shs1	437
0.9996	4248plusulp1AC_HILIC7.02928.02928.3	34/60	K.TESSPK[170.11]FLNSPDLPER.T	YDL225W	7.4693	Shs1	437
0.995	4248plusulp1AC_HILIC4.03368.03368.2	15/18	K.YTNVLPIITR.A	YDL225W	6.8867	Shs1	208
0.9947	4248plusulp1AC_HILIC9.03353.03353.3	26/96	K.SEASSSIFSK[170.11]PISTSSPAGLAAAQR.V	YDR169C	8.1386	Stb3	17
0.9997	4248plusulp1AC_HILIC4.05128.05128.3	29/72	K.EIVVNDVNEAK[170.11]LLFLDAK[170.11]R.S	YDR190C	7.6135	Rvb1	432
0.9998	4248plusulp1AC_HILIC5.05119.05119.3	29/72	K.EIVVNDVNEAK[170.11]LLFLDAK[170.11]R.S	YDR190C	7.6135	Rvb1	432
0.9542	4248plusulp1AC_HILIC10.03958.03958.3	26/108	K.SASNQGAPFSPVNITLPTAVVQTSK[170.11]SK[170.11]R.Y	YDR310C	343.907	Sum1	232
0.7896	4248plusulp1AC_HILIC4.02398.02398.2SpectraST	12/14	K.TFPVC[160.03]TIR.S	YDR390C	6.4352	Uba2	172
0.9689	4248plusulp1AC_HILIC5.02858.02858.2SpectraST	14/22	K.ETPK[170.11]TFPVC[160.03]TIR.S	YDR390C	6.8374	Uba2	168
0.9925	4248plusulp1AC_HILIC6.02887.02887.2	18/24	K.K[170.11]ETPK[170.11]TFPVC[160.03]TIR.S	YDR390C	5.596	Uba2	167
0.8552	4248plusulp1AC_HILIC6.02901.02901.3	24/48	K.K[170.11]ETPK[170.11]TFPVC[160.03]TIR.S	YDR390C	7.2163	Uba2	167
0.9955	4248plusulp1AC_HILIC2.03798.03798.2	15/16	K.LSDFVVLIR.E	YDR390C	4.9875	Uba2	457
0.9957	4248plusulp1AC_HILIC5.04894.04894.2	23/36	K.SIIVEIVNNAIPLPEQIQR.D	YER064C	4.7037	Vhr2	238
0.9506	4248plusulp1AC_HILIC5.04897.04897.3	31/72	K.SIIVEIVNNAIPLPEQIQR.D	YER064C	6.0049	Vhr2	238
0.9838	4248plusulp1AC_HILIC3.04293.04293.2	15/22	K.TILNDEK[170.11]FDFLR.E	YER159C	0.901	Bur6	113
1	4248plusulp1AC_HILIC4.04457.04457.2	18/22	K.TILNDEK[170.11]FDFLR.E	YER159C	7.7873	Bur6	113
1	4248plusulp1AC_HILIC6.01578.01578.2	16/18	K.K[170.11]DDPEY[205.07]AEER.E	YGR186W	5.9854	Tfg1	60
1	4248plusulp1AC_HILIC5.03600.03600.3	30/52	K.K[170.11]K[170.11]INPVTDFHLPVR.L	YGR186W	8.1714	Tfg1	124
0.9676	4248plusulp1AC_HILIC3.04673.04673.2	15/20	K.INY[205.07]DAIDGLFR.-	YGR246C	2.4633	Brf1	585
1	4248plusulp1AC_HILIC4.04235.04235.2	18/20	K.INYDAIDGLFR.-	YGR246C	6.9355	Brf1	585
1	4248plusulp1AC_HILIC4.03976.03976.2	17/20	K.K[170.11]FEEGIFSDLR.N	YHR084W	6.5042	Ste12	15
0.9924	4248plusulp1AC_HILIC10.02736.02736.3	26/88	K.VQANNENDEVSK[170.11]ATPGEVEESLR.L	YHR084W	0.8987	Ste12	107
0.9883	4248plusulp1AC_HILIC7.01879.01879.2	17/22	R.EK[170.11]EDTNDK[170.11]LLEK.E	YJL076W	5.6892	Net1	541
0.9866	4248plusulp1AC_HILIC6.03521.03521.2	17/34	R.IVPQDSDSSSFPK[170.11]SDLFK.M	YJL076W	7.3039	Net1	623
1	4248plusulp1AC_HILIC8.01683.01683.2	18/24	K.SQAEPSGIVEPK[170.11]R.M	YJL076W	7.496	Net1	505
1	4248plusulp1AC_HILIC8.01710.01710.2	17/24	K.SQAEPSGIVEPK[170.11]R.M	YJL076W	6.3855	Net1	505
0.994	4248plusulp1AC_HILIC5.02410.02410.2	18/20	K.SSIVEEDIVSR.S	YJL076W	8.1805	Net1	268
0.9924	4248plusulp1AC_HILIC8.03174.03174.2	17/30	K.NEPASSQM[147.04]DIFSQLSR.A	YJL092W	8.375	Hpr5	1142
0.9003	4248plusulp1AC_HILIC2.03297.03297.2	42324	K.DIPDLK[170.11]LVR.L	YKL142W	3.958	Mrp8	137
0.9726	4248plusulp1AC_HILIC3.03488.03488.2	14/16	K.DIPDLK[170.11]LVR.L	YKL142W	6.8366	Mrp8	137
0.9701	4248plusulp1AC_HILIC4.03521.03521.2	14/16	K.DIPDLK[170.11]LVR.L	YKL142W	6.5667	Mrp8	137
0.9187	4248plusulp1AC_HILIC3.02679.02679.2	42320	K.ILY[205.07]ENYR.S	YLR314C	5.1306	Cdc3	398
0.8512	4248plusulp1AC_HILIC3.02575.02575.2	42320	K.ILYENY[205.07]R.S	YLR314C	4.5386	Cdc3	398
0.8638	4248plusulp1AC_HILIC4.01910.01910.2	42320	K.ILYENYR.S	YLR314C	2.2645	Cdc3	398
0.9979	4248plusulp1AC_HILIC10.01748.01748.3	25/40	R.QHDQFNDVQIK.Q	YLR314C	6.4789	Cdc3	30
0.9991	4248plusulp1AC_HILIC8.01715.01715.3	24/40	R.QHDQFNDVQIK.Q	YLR314C	7.862	Cdc3	30
0.993	4248plusulp1AC_HILIC8.01716.01716.2	16/20	R.QHDQFNDVQIK.Q	YLR314C	7.285	Cdc3	30
0.9932	4248plusulp1AC_HILIC8.01771.01771.3	19/40	R.QHDQFNDVQIK.Q	YLR314C	6.8429	Cdc3	30
0.9729	4248plusulp1AC_HILIC7.01149.01149.2	42322	K.QDPEQEER.Q	YLR314C	6.0109	Cdc3	11
0.9825	4248plusulp1AC_HILIC4.02161.02161.2	42322	K.SETELFAR.H	YLR314C	5.3488	Cdc3	465
0.9998	4248plusulp1AC_HILIC7.03992.03992.3	42/116	K.VEPGLGM[147.04]GITSSQSEK[170.11]GQVLPDQPEIK[170.11]FIR.R	YLR314C	7.1498	Cdc3	64
0.9978	4248plusulp1AC_HILIC7.03999.03999.4	49/174	K.VEPGLGM[147.04]GITSSQSEK[170.11]GQVLPDQPEIK[170.11]FIR.R	YLR314C	7.8953	Cdc3	64
1	4248plusulp1AC_HILIC8.03981.03981.3	44/116	K.VEPGLGM[147.04]GITSSQSEK[170.11]GQVLPDQPEIK[170.11]FIR.R	YLR314C	6.372	Cdc3	64
0.9541	4248plusulp1AC_HILIC8.03995.03995.4	41/174	K.VEPGLGM[147.04]GITSSQSEK[170.11]GQVLPDQPEIK[170.11]FIR.R	YLR314C	8.2542	Cdc3	64
0.9945	4248plusulp1AC_HILIC9.03976.03976.3	39/116	K.VEPGLGM[147.04]GITSSQSEK[170.11]GQVLPDQPEIK[170.11]FIR.R	YLR314C	6.5814	Cdc3	64
0.9968	4248plusulp1AC_HILIC9.03980.03980.4	38/174	K.VEPGLGM[147.04]GITSSQSEK[170.11]GQVLPDQPEIK[170.11]FIR.R	YLR314C	4.2467	Cdc3	64
0.8213	4248plusulp1AC_HILIC10.01566.01566.2	20/34	K.IEPSADDDVNNGNIPSQR.G	YLR442C	515.569	Sir3	247
0.9742	4248plusulp1AC_HILIC10.01586.01586.2	17/34	K.IEPSADDDVNNGNIPSQR.G	YLR442C	6.0765	Sir3	247
0.9955	4248plusulp1AC_HILIC5.02104.02104.2	17/20	K.LLNADIPESDR.K	YNL039W	5.3874	Bdp1	345
0.9637	4248plusulp1AC_HILIC5.02135.02135.2	42328	K.LLNADIPESDR.K	YNL039W	6.2719	Bdp1	345
1	4248plusulp1AC_HILIC5.03673.03673.2	19/24	K.TEVVLGTIDDLK[170.11]R.K	YNL039W	5.5931	Bdp1	556
0.9988	4248plusulp1AC_HILIC10.02284.02284.3	29/76	R.LNDANLNK[170.11]K[170.11]GSGGIM[147.04]TNDLK.V	YNL039W	461.259	Bdp1	552
1	4248plusulp1AC_HILIC8.02336.02336.3	39/76	R.LNDANLNK[170.11]K[170.11]GSGGIM[147.04]TNDLK.V	YNL039W	7.6639	Bdp1	552
1	4248plusulp1AC_HILIC9.02325.02325.3	41/76	R.LNDANLNK[170.11]K[170.11]GSGGIM[147.04]TNDLK.V	YNL039W	8.0267	Bdp1	552
1	4248plusulp1AC_HILIC9.02326.02326.2	22/38	R.LNDANLNK[170.11]K[170.11]GSGGIM[147.04]TNDLK.V	YNL039W	6.9415	Bdp1	552
0.9632	4248plusulp1AC_HILIC10.02105.02105.2	25/34	R.DDM[147.04]DGQEDSFNK[170.11]DTNVVK.S	YNL167C	5.2933	Sko1	567
0.9964	4248plusulp1AC_HILIC7.02256.02256.2	18/30	K.LEESASAAPIPNDIGR.S	YOR038C	7.2523	Hir2	395
1	4248plusulp1AC_HILIC6.03821.03821.2	23/30	K.REEDDNALSLADFEPA.S	YOR344C	7.5858	Tye7	112
1	4248plusulp1AC_HILIC7.03806.03806.2	23/30	K.REEDDNALSLADFEPA.S	YOR344C	6.526	Tye7	112
1	4248plusulp1AC_HILIC6.04365.04365.2	23/34	K.REEDDNALSLADFEPASL.Q	YOR344C	5.8707	Tye7	112
1	4248plusulp1AC_HILIC7.04373.04373.3	35/88	K.REEDDNALSLADFEPASLQLM[147.04]PN.M	YOR344C	4.5503	Tye7	112
1	4248plusulp1AC_HILIC7.04377.04377.2	22/44	K.REEDDNALSLADFEPASLQLM[147.04]PN.M	YOR344C	6.2881	Tye7	112
1	4248plusulp1AC_HILIC8.04375.04375.2	24/44	K.REEDDNALSLADFEPASLQLM[147.04]PN.M	YOR344C	387.59	Tye7	112
1	4248plusulp1AC_HILIC8.04377.04377.3	36/88	K.REEDDNALSLADFEPASLQLM[147.04]PN.M	YOR344C	6.3627	Tye7	112
0.8951	4248plusulp1AC_HILIC9.01140.01140.2SpectraST	12/16	K.SVNDPSQNR.L	YKR025W	6.5848	Rpc37	217
0.8791	4248plusulp1AC_HILIC8.02156.02156.2	19/28	R.SGSNAAASLPSK[170.11]K[170.11]LK.T	YPR190C	6.8011	Rpc82	406
0.9955	4248plusulp1AC_HILIC7.01227.01227.2	14/14	R.K[170.11]NDAEAK[170.11]R.L	YAL011W	8.4601
0.9855	4248plusulp1AC_HILIC4.01935.01935.2	13/18	R.LK[170.11]ELAYSQGR.D	YAL032C	0.4968
0.991	4248plusulp1AC_HILIC4.02281.02281.2	15/18	R.LK[170.11]ELAY[205.07]SQGR.D	YAL032C	5.8415
0.9732	4248plusulp1AC_HILIC4.03454.03454.2	19/24	R.DVSEK[170.11]IILGAAK[170.11]R.S	YAL032C	7.7448
0.9973	4248plusulp1AC_HILIC4.03455.03455.3	32/48	R.DVSEK[170.11]IILGAAK[170.11]R.S	YAL032C	7.7396
0.8747	4248plusulp1AC_HILIC4.03485.03485.2	17/24	R.DVSEK[170.11]IILGAAK[170.11]R.S	YAL032C	7.6101
0.9276	4248plusulp1AC_HILIC5.01737.01737.2	42320	R.TK[170.11]SY[205.07]IQR.L	YAL032C	7.9548
0.9933	4248plusulp1AC_HILIC5.01858.01858.2	15/18	R.LK[170.11]ELAYSQGR.D	YAL032C	2.8154
0.9849	4248plusulp1AC_HILIC5.02297.02297.2	14/18	R.LK[170.11]ELAY[205.07]SQGR.D	YAL032C	6.5617
1	4248plusulp1AC_HILIC5.02660.02660.2	17/18	R.LK[170.11]ELAY[205.07]SQGR.D	YAL032C	7.682
0.9981	4248plusulp1AC_HILIC5.03443.03443.3	30/48	R.DVSEK[170.11]IILGAAK[170.11]R.S	YAL032C	6.5282
0.9785	4248plusulp1AC_HILIC7.01076.01076.2	42352	R.GANASAK[170.11]R.H	YAL032C	6.3613
0.9897	4248plusulp1AC_HILIC7.01505.01505.2	17/22	R.LVNAK[170.11]LANSNNR.A	YAL032C	6.1175
0.9521	4248plusulp1AC_HILIC7.01641.01641.2	42358	R.SEQPDLQY[205.07]DSR.F	YAL032C	7.388
0.9922	4248plusulp1AC_HILIC7.01684.01684.2	42328	R.SEQPDLQY[205.07]DSR.F	YAL032C	5.7945
0.9831	4248plusulp1AC_HILIC7.01727.01727.2	14/20	R.SEQPDLQY[205.07]DSR.F	YAL032C	6.0118
0.9944	4248plusulp1AC_HILIC7.02158.02158.2	16/20	R.SEQPDLQY[205.07]DSR.F	YAL032C	8.5468
0.9973	4248plusulp1AC_HILIC7.02178.02178.2	15/20	R.SEQPDLQY[205.07]DSR.F	YAL032C	8.9814
1	4248plusulp1AC_HILIC7.02204.02204.2	16/20	R.SEQPDLQY[205.07]DSR.F	YAL032C	6.7361
0.9867	4248plusulp1AC_HILIC7.02229.02229.2	13/20	R.SEQPDLQY[205.07]DSR.F	YAL032C	6.3739
0.9775	4248plusulp1AC_HILIC8.01621.01621.2	13/20	R.SEQPDLQYDSR.F	YAL032C	7.0222
0.9949	4248plusulp1AC_HILIC8.01641.01641.2	14/20	R.SEQPDLQYDSR.F	YAL032C	6.051
0.9927	4248plusulp1AC_HILIC8.01669.01669.2	14/20	R.SEQPDLQYDSR.F	YAL032C	3.7352
0.9998	4248plusulp1AC_HILIC8.04011.04011.3	29/84	R.QSNFELSVPLPTK[170.11]AEIQEC[160.03]TAR.T	YAL032C	5.8931
0.998	4248plusulp1AC_HILIC8.01738.01738.2	17/28	R.VLQTTPDYTEQETER.L	YBL034C	5.0252
0.9865	4248plusulp1AC_HILIC5.02225.02225.2	42352	R.K[170.11]ALQLPK[170.11]R.N	YBL035C	4.8139
0.9918	4248plusulp1AC_HILIC6.02190.02190.2	14/22	R.VVQNVVVINPGR.F	YBL035C	7.4916
0.9987	4248plusulp1AC_HILIC7.03655.03655.3	24/60	R.VTEM[147.04]K[170.11]NSIQIK[170.11]LNNLR.S	YBL047C	4.3932
0.9756	4248plusulp1AC_HILIC5.01463.01463.2	13/14	R.VSK[170.11]K[170.11]VDVR.R	YBL097W	4.8247
0.9974	4248plusulp1AC_HILIC5.04285.04285.3	32/68	R.VDSVTTETGK[170.11]LLSGLAQR.K	YBL097W	7.5037
0.9986	4248plusulp1AC_HILIC6.04185.04185.3	34/68	R.VDSVTTETGK[170.11]LLSGLAQR.K	YBL097W	6.2531
0.9938	4248plusulp1AC_HILIC6.04189.04189.2	18/34	R.VDSVTTETGK[170.11]LLSGLAQR.K	YBL097W	5.3179
1	4248plusulp1AC_HILIC6.04925.04925.3	37/72	R.NVVEDINQAK[170.11]DFIENVNNR.F	YBL097W	3.736
1	4248plusulp1AC_HILIC6.04935.04935.2	19/36	R.NVVEDINQAK[170.11]DFIENVNNR.F	YBL097W	5.9363
1	4248plusulp1AC_HILIC7.03234.03234.3	34/76	R.VIFDASIK[170.11]DTQNVGQGK[170.11]LQR.K	YBL097W	5.7745
1	4248plusulp1AC_HILIC7.04895.04895.3	36/72	R.NVVEDINQAK[170.11]DFIENVNNR.F	YBL097W	8.7906
0.9901	4248plusulp1AC_HILIC8.02947.02947.3	23/68	R.YENNDDDERVEYNLFTNR.S	YBL097W	5.4159
0.9892	4248plusulp1AC_HILIC3.03333.03333.2	42356	R.FINEY[205.07]EAIER.L	YBR049C	4.8996
0.9883	4248plusulp1AC_HILIC4.02633.02633.2	15/18	R.FINEYEAIER.L	YBR049C	1.4012
0.9964	4248plusulp1AC_HILIC4.03358.03358.2	15/18	R.FINEY[205.07]EAIER.L	YBR049C	6.8594
0.8446	4248plusulp1AC_HILIC2.04776.04776.3	21/68	R.FDQLFLEY[205.07]K[170.11]EQK[170.11]ALESYR.Q	YBR081C	421.921
0.9981	4248plusulp1AC_HILIC2.04898.04898.3	18/68	R.FDQLFLEY[205.07]K[170.11]EQK[170.11]ALESY[205.07]R.Q	YBR081C	1.8973
0.9975	4248plusulp1AC_HILIC2.05134.05134.3	23/68	R.FDQLFLEY[205.07]K[170.11]EQK[170.11]ALESY[205.07]R.Q	YBR081C	415.736
0.9742	4248plusulp1AC_HILIC3.03618.03618.2	16/18	R.FIGNLSLK[170.11]IR.Y	YBR081C	4.403
1	4248plusulp1AC_HILIC3.04733.04733.3	30/68	R.FDQLFLEY[205.07]K[170.11]EQK[170.11]ALESYR.Q	YBR081C	1.0677
0.9873	4248plusulp1AC_HILIC3.05251.05251.3	26/68	R.FDQLFLEY[205.07]K[170.11]EQK[170.11]ALESY[205.07]R.Q	YBR081C	411.421
0.9997	4248plusulp1AC_HILIC3.05274.05274.3	24/68	R.FDQLFLEY[205.07]K[170.11]EQK[170.11]ALESY[205.07]R.Q	YBR081C	5.9744
0.9077	4248plusulp1AC_HILIC4.04659.04659.3	36/68	R.FDQLFLEYK[170.11]EQK[170.11]ALESYR.Q	YBR081C	8.4405
0.9558	4248plusulp1AC_HILIC4.04665.04665.2	23/34	R.FDQLFLEYK[170.11]EQK[170.11]ALESYR.Q	YBR081C	5.5597
1	4248plusulp1AC_HILIC4.04851.04851.3	36/68	R.FDQLFLEY[205.07]K[170.11]EQK[170.11]ALESYR.Q	YBR081C	8.0075
0.9926	4248plusulp1AC_HILIC4.04856.04856.2	17/34	R.FDQLFLEY[205.07]K[170.11]EQK[170.11]ALESYR.Q	YBR081C	6.7373
0.8377	4248plusulp1AC_HILIC4.05117.05117.3	33/68	R.FDQLFLEYK[170.11]EQK[170.11]ALESY[205.07]R.Q	YBR081C	6.9398
0.9291	4248plusulp1AC_HILIC4.05126.05126.2	21/34	R.FDQLFLEYK[170.11]EQK[170.11]ALESY[205.07]R.Q	YBR081C	4.2313
1	4248plusulp1AC_HILIC4.05248.05248.3	33/68	R.FDQLFLEY[205.07]K[170.11]EQK[170.11]ALESY[205.07]R.Q	YBR081C	4.7634
1	4248plusulp1AC_HILIC4.05270.05270.2	21/34	F.FTGDFASELTGEDFFGFR.E	YBR081C	7.0942
0.9371	4248plusulp1AC_HILIC5.01550.01550.2	13/14	R.IPIK[170.11]NYQR.T	YBR081C	5.8625
0.841	4248plusulp1AC_HILIC5.01780.01780.2	42259	R.AEIC[160.03]LK[170.11]R.T	YBR081C	6.5414
0.9997	4248plusulp1AC_HILIC5.02847.02847.3	30/48	R.ALLRPTLQELSER.N	YBR081C	7.134
0.9887	4248plusulp1AC_HILIC5.02850.02850.2	13/24	R.ALLRPTLQELSER.N	YBR081C	6.2218
0.9997	4248plusulp1AC_HILIC5.02870.02870.3	27/48	R.ALLRPTLQELSER.N	YBR081C	5.0396
0.9754	4248plusulp1AC_HILIC5.02871.02871.2	42332	R.ALLRPTLQELSER.N	YBR081C	3.6021
1	4248plusulp1AC_HILIC5.04226.04226.3	34/92	R.FLANK[170.11]DLGLTPK[170.11]M[147.04]NQNITLIQQIR.H	YBR081C	5.0843
1	4248plusulp1AC_HILIC5.04252.04252.3	38/92	R.FLANK[170.11]DLGLTPK[170.11]M[147.04]NQNITLIQQIR.H	YBR081C	8.3925
0.9981	4248plusulp1AC_HILIC5.05512.05512.4	46/198	R.FLQEY[205.07]DISNAIPDIVY[205.07]EGVNTK[170.11]TLDK[170.11]M[147.04]EDASVDR.M	YBR081C	5.3484
0.9454	4248plusulp1AC_HILIC5.05515.05515.3	26/132	R.FLQEY[205.07]DISNAIPDIVY[205.07]EGVNTK[170.11]TLDK[170.11]M[147.04]EDASVDR.M	YBR081C	2.9448
1	4248plusulp1AC_HILIC5.05543.05543.3	37/104	R.NFEDESQSFFTGDFASELTGEDFFGFR.E	YBR081C	6.1374
1	4248plusulp1AC_HILIC6.04130.04130.3	40/92	R.FLANK[170.11]DLGLTPK[170.11]M[147.04]NQNITLIQQIR.H	YBR081C	7.4871
1	4248plusulp1AC_HILIC6.04151.04151.3	40/92	R.FLANK[170.11]DLGLTPK[170.11]M[147.04]NQNITLIQQIR.H	YBR081C	6.5469
0.8594	4248plusulp1AC_HILIC6.04242.04242.3	33/80	R.FLANK[170.11]DLGLTPK[170.11]M[147.04]NQNITLIQ.Q	YBR081C	2.9099
0.9987	4248plusulp1AC_HILIC6.05594.05594.4	51/198	R.FLQEY[205.07]DISNAIPDIVY[205.07]EGVNTK[170.11]TLDK[170.11]M[147.04]EDASVDR.M	YBR081C	7.1394
0.9988	4248plusulp1AC_HILIC6.05604.05604.3	32/132	R.FLQEY[205.07]DISNAIPDIVY[205.07]EGVNTK[170.11]TLDK[170.11]M[147.04]EDASVDR.M	YBR081C	3.8283
0.8253	4248plusulp1AC_HILIC7.01467.01467.2	16/20	R.M[147.04]LQNGINK[170.11]QSR.F	YBR081C	6.9748
0.9995	4248plusulp1AC_HILIC7.02573.02573.3	32/56	R.GHAIAM[147.04]QK[170.11]K[170.11]SLQLIR.M	YBR081C	5.9019
0.9299	4248plusulp1AC_HILIC7.03169.03169.3	25/60	R.NY[205.07]TEHSTPFLNK[170.11]VSK[170.11]R.E	YBR081C	4.4899
0.9234	4248plusulp1AC_HILIC7.03194.03194.3	25/60	R.NY[205.07]TEHSTPFLNK[170.11]VSK[170.11]R.E	YBR081C	5.6612
0.9978	4248plusulp1AC_HILIC8.01807.01807.2	18/22	R.M[147.04]LQSPLSAQNSR.S	YBR081C	7.0439
0.999	4248plusulp1AC_HILIC8.04247.04247.3	24/120	R.TPQPLDPLDM[147.04]DDAFDDTNM[147.04]GSNSSFSLSLPR.L	YBR081C	8.8953
1	4248plusulp1AC_HILIC9.04235.04235.3	30/120	R.TPQPLDPLDM[147.04]DDAFDDTNM[147.04]GSNSSFSLSLPR.L	YBR081C	5.3547
0.9758	4248plusulp1AC_HILIC4.02048.02048.2	42322	R.NIESY[205.07]TGR.I	YBR083W	3.8678
0.9834	4248plusulp1AC_HILIC4.02499.02499.2	13/14	R.K[170.11]IINK[170.11]Y[205.07]QR.I	YBR083W	5.4636
0.8962	4248plusulp1AC_HILIC5.01658.01658.2	13/14	R.K[170.11]IINK[170.11]YQR.I	YBR083W	6.6221
0.986	4248plusulp1AC_HILIC5.02032.02032.2	13/14	R.NIESY[205.07]TGR.I	YBR083W	6.8195
0.9755	4248plusulp1AC_HILIC5.02530.02530.2	13/14	R.K[170.11]IINK[170.11]Y[205.07]QR.I	YBR083W	6.2201
1	4248plusulp1AC_HILIC1.05205.05205.2	19/32	R.VLLVSLEIGVEAFQEYR.C	YBR088C	526.66
1	4248plusulp1AC_HILIC1.05207.05207.3	30/64	R.VLLVSLEIGVEAFQEYR.C	YBR088C	9.303
1	4248plusulp1AC_HILIC1.05372.05372.2	17/36	R.LSSEAPALFQFDLK[170.11]SGFLQ.F	YBR088C	471.124
1	4248plusulp1AC_HILIC2.03539.03539.2	16/22	R.DLSQLSDSINIM[147.04].I	YBR088C	3.6225
1	4248plusulp1AC_HILIC3.05646.05646.2	20/36	R.LSSEAPALFQFDLK[170.11]SGFLQ.F	YBR088C	5.6513
1	4248plusulp1AC_HILIC4.03115.03115.2	17/20	L.EIGVEAFQEYR.C	YBR088C	6.7081
1	4248plusulp1AC_HILIC4.03523.03523.2	19/24	Y.LLDIIK[170.11]GSSLSDR.V	YBR088C	7.3296
1	4248plusulp1AC_HILIC4.03697.03697.2	17/20	L.EIGVEAFQEY[205.07]R.C	YBR088C	4.9867
1	4248plusulp1AC_HILIC4.03746.03746.2	17/22	R.DLSQLSDSINIM[147.04].I	YBR088C	-2.7354
1	4248plusulp1AC_HILIC4.03859.03859.2	19/24	V.SLEIGVEAFQEYR.C	YBR088C	-2.335
1	4248plusulp1AC_HILIC4.04050.04050.2	22/26	-.M[147.04]LEAK[170.11]FEEASLFK[170.11]R.I	YBR088C	5.8336
0.9988	4248plusulp1AC_HILIC4.04061.04061.3	28/52	-.M[147.04]LEAK[170.11]FEEASLFK[170.11]R.I	YBR088C	7.9959
1	4248plusulp1AC_HILIC4.05746.05746.2	23/36	R.LSSEAPALFQFDLK[170.11]SGFLQ.F	YBR088C	6.4452
1	4248plusulp1AC_HILIC5.03112.03112.2	17/20	L.EIGVEAFQEYR.C	YBR088C	2.9814
1	4248plusulp1AC_HILIC5.04108.04108.2	19/28	R.DLSQLSDSINIM[147.04]ITK[170.11].E	YBR088C	8.6936
1	4248plusulp1AC_HILIC6.03791.03791.3	34/68	V.NFQC[160.03]K[170.11]EDGIIAQAVDDSR.V	YBR088C	6.3507
1	4248plusulp1AC_HILIC6.03794.03794.2	22/34	V.NFQC[160.03]K[170.11]EDGIIAQAVDDSR.V	YBR088C	4.9787
0.9497	4248plusulp1AC_HILIC6.04556.04556.3	29/72	R.C[160.03]DHPVTLGM[147.04]DLTSLSK[170.11]ILR.C	YBR088C	6.588
0.9643	4248plusulp1AC_HILIC6.04593.04593.3	27/72	R.C[160.03]DHPVTLGM[147.04]DLTSLSK[170.11]ILR.C	YBR088C	6.1368
0.9818	4248plusulp1AC_HILIC6.05146.05146.3	22/116	R.IIDGFK[170.11]DC[160.03]VQLVNFQC[160.03]K[170.11]EDGIIAQAVDDSR.V	YBR088C	1.4973
1	4248plusulp1AC_HILIC6.05166.05166.3	45/116	R.IIDGFK[170.11]DC[160.03]VQLVNFQC[160.03]K[170.11]EDGIIAQAVDDSR.V	YBR088C	4.1811
1	4248plusulp1AC_HILIC6.05169.05169.4	58/174	R.IIDGFK[170.11]DC[160.03]VQLVNFQC[160.03]K[170.11]EDGIIAQAVDDSR.V	YBR088C	5.9874
0.8099	4248plusulp1AC_HILIC6.05180.05180.3	24/76	L.IADNTPDSIILLFEDTK[170.11]K[170.11]DR.I	YBR088C	4.6439
0.9792	4248plusulp1AC_HILIC10.01199.01199.2	14/18	R.NM[147.04]DNK[170.11]NTPER.G	YBR215W	7.2011
1	4248plusulp1AC_HILIC5.03679.03679.3	27/48	R.K[170.11]IPNIAEELAK[170.11]NR.N	YBR215W	5.1204
1	4248plusulp1AC_HILIC5.03689.03689.2	21/24	R.K[170.11]IPNIAEELAK[170.11]NR.N	YBR215W	7.5274
0.9998	4248plusulp1AC_HILIC5.03695.03695.3	26/48	R.K[170.11]IPNIAEELAK[170.11]NR.N	YBR215W	6.5111
1	4248plusulp1AC_HILIC5.03705.03705.2	20/24	R.K[170.11]IPNIAEELAK[170.11]NR.N	YBR215W	8.2864
0.994	4248plusulp1AC_HILIC3.02650.02650.2	15/16	R.LLNIM[147.04]M[147.04]QLR.K	YBR245C	6.4397
0.9812	4248plusulp1AC_HILIC4.02713.02713.2	13/16	R.LLNIM[147.04]M[147.04]QLR.K	YBR245C	11.4198
1	4248plusulp1AC_HILIC4.04236.04236.2	22/24	R.DIISPLLLNPTK[170.11]R.E	YBR245C	5.9754
1	4248plusulp1AC_HILIC5.03484.03484.2	21/26	R.LVTDNSVEEK[170.11]ILER.A	YBR245C	7.1094
1	4248plusulp1AC_HILIC6.01985.01985.2	16/18	R.LDQLVIQQNR.T	YBR245C	3.2581
0.8859	4248plusulp1AC_HILIC4.03748.03748.2	17/26	R.LNDK[170.11]DGIAY[205.07]YK[170.11]PLR.S	YBR279W	6.2467
0.913	4248plusulp1AC_HILIC4.03858.03858.2	16/26	R.LNDK[170.11]DGIAYY[205.07]K[170.11]PLR.S	YBR279W	4.9639
1	4248plusulp1AC_HILIC4.03905.03905.2	18/24	R.LTK[170.11]TDISK[170.11]VTFLR.R	YBR279W	4.7917
1	4248plusulp1AC_HILIC4.04280.04280.2	18/26	R.LNDK[170.11]DGIAY[205.07]Y[205.07]K[170.11]PLR.S	YBR279W	5.7767
0.9894	4248plusulp1AC_HILIC4.04285.04285.3	21/52	R.LNDK[170.11]DGIAY[205.07]Y[205.07]K[170.11]PLR.S	YBR279W	6.9718
0.9932	4248plusulp1AC_HILIC4.02345.02345.2	15/16	R.IDTQSEFLR.A	YCL014W	5.8581
0.9971	4248plusulp1AC_HILIC4.03284.03284.2	15/16	R.K[170.11]EIFPTIPR.L	YCL014W	6.995
0.956	4248plusulp1AC_HILIC4.03303.03303.2	42354	R.K[170.11]EIFPTIPR.L	YCL014W	4.2845
0.9753	4248plusulp1AC_HILIC5.02366.02366.2	13/16	R.IDTQSEFLR.A	YCL014W	6.7593
1	4248plusulp1AC_HILIC7.03353.03353.2	23/32	R.VDFNVPLDGK[170.11]K[170.11]ITSNQR.I	YCR012W	6.0018
1	4248plusulp1AC_HILIC7.03354.03354.2	16/22	V.PLDGK[170.11]K[170.11]ITSNQR.I	YCR012W	7.0051
0.9836	4248plusulp1AC_HILIC8.03335.03335.3	31/64	R.VDFNVPLDGK[170.11]K[170.11]ITSNQR.I	YCR012W	2.6276
0.9973	4248plusulp1AC_HILIC4.02401.02401.3	22/40	R.NTVYELELTHR.K	YCR084C	6.5373
0.9966	4248plusulp1AC_HILIC4.02406.02406.2	15/20	R.NTVYELELTHR.K	YCR084C	6.2513
0.9988	4248plusulp1AC_HILIC5.02430.02430.3	21/40	R.NTVYELELTHR.K	YCR084C	5.7383
0.9979	4248plusulp1AC_HILIC5.02437.02437.2	16/20	R.NTVYELELTHR.K	YCR084C	5.9605
1	4248plusulp1AC_HILIC6.03423.03423.2	25/34	R.SVC[160.03]FSPDGK[170.11]FLATGAEDR.L	YCR084C	7.3002
1	4248plusulp1AC_HILIC7.01582.01582.2	19/22	R.DGQSVVSGSLDR.S	YCR084C	6.7999
1	4248plusulp1AC_HILIC7.03069.03069.3	33/84	R.LQNQK[170.11]DY[205.07]DFK[170.11]M[147.04]NQQLAEM[147.04]QQIR.N	YCR084C	4.1647
0.8342	4248plusulp1AC_HILIC8.02728.02728.3	33/84	R.LQNQK[170.11]DYDFK[170.11]M[147.04]NQQLAEM[147.04]QQIR.N	YCR084C	4.9179
0.897	4248plusulp1AC_HILIC9.02721.02721.3	37/84	R.LQNQK[170.11]DYDFK[170.11]M[147.04]NQQLAEM[147.04]QQIR.N	YCR084C	7.4808
1	4248plusulp1AC_HILIC9.03030.03030.3	35/84	R.LQNQK[170.11]DY[205.07]DFK[170.11]M[147.04]NQQLAEM[147.04]QQIR.N	YCR084C	10.6165
0.9921	4248plusulp1AC_HILIC10.02537.02537.3	26/96	R.NVASGAPVQK[170.11]EEPEQEEIAPSLPSR.N	YCR088W	378.262
0.9921	4248plusulp1AC_HILIC10.02537.02537.3	26/96	R.NVASGAPVQK[170.11]EEPEQEEIAPSLPSR.N	YCR088W	378.262
0.9965	4248plusulp1AC_HILIC6.02300.02300.3	25/48	R.VHQLM[147.04]LEDAVTER.E	YDL003W	680.45
0.9998	4248plusulp1AC_HILIC6.04879.04879.3	29/112	R.EVLVTPGLEFLDDTTIPVGLM[147.04]AQENSM[147.04]ER.K	YDL003W	5.3727
1	4248plusulp1AC_HILIC7.02817.02817.2	20/30	R.SNNLLTPQPTNFTTK[170.11]R.L	YDL003W	6.4
1	4248plusulp1AC_HILIC7.04860.04860.3	40/112	R.EVLVTPGLEFLDDTTIPVGLM[147.04]AQENSM[147.04]ER.K	YDL003W	6.9783
1	4248plusulp1AC_HILIC8.02799.02799.2	17/30	R.SNNLLTPQPTNFTTK[170.11]R.L	YDL003W	5.3867
0.9933	4248plusulp1AC_HILIC3.03064.03064.2	15/16	R.LSILNAQLR.K	YDL126C	5.7357
0.9941	4248plusulp1AC_HILIC4.03102.03102.2	15/16	R.LSILNAQLR.K	YDL126C	6.8051
0.9706	4248plusulp1AC_HILIC4.04020.04020.2	14/28	R.LDQLIYVPLPDENAR.L	YDL126C	5.6917
1	4248plusulp1AC_HILIC4.04367.04367.2	21/28	R.LDQLIY[205.07]VPLPDENAR.L	YDL126C	7.6711
0.9999	4248plusulp1AC_HILIC4.05530.05530.3	34/72	R.K[170.11]DTVLIVLIDDELEDGAC[160.03]R.I	YDL126C	3.832
1	4248plusulp1AC_HILIC4.05736.05736.3	33/72	R.AAAPTVVFLDELDSIAK[170.11]AR.G	YDL126C	6.3019
1	4248plusulp1AC_HILIC4.05738.05738.2	23/36	R.AAAPTVVFLDELDSIAK[170.11]AR.G	YDL126C	6.2558
1	4248plusulp1AC_HILIC4.05756.05756.3	36/72	R.AAAPTVVFLDELDSIAK[170.11]AR.G	YDL126C	7.6312
1	4248plusulp1AC_HILIC4.05757.05757.2	25/36	R.AAAPTVVFLDELDSIAK[170.11]AR.G	YDL126C	6.6006
1	4248plusulp1AC_HILIC4.05779.05779.2	25/36	R.AAAPTVVFLDELDSIAK[170.11]AR.G	YDL126C	6.5513
0.9699	4248plusulp1AC_HILIC5.02286.02286.2	15/20	R.EEDK[170.11]TATAILR.R	YDL126C	6.5907
0.9962	4248plusulp1AC_HILIC5.02681.02681.2	16/22	R.EVDIGIPDATGR.L	YDL126C	6.5131
0.904	4248plusulp1AC_HILIC5.02799.02799.2	22/32	R.GVLM[147.04]YGPPGTGK[170.11]TLM[147.04]AR.A	YDL126C	5.5923
0.9993	4248plusulp1AC_HILIC5.03039.03039.3	31/56	R.VVSQLLTLM[147.04]DGM[147.04]K[170.11]AR.S	YDL126C	6.9623
1	4248plusulp1AC_HILIC5.03041.03041.2	20/28	R.VVSQLLTLM[147.04]DGM[147.04]K[170.11]AR.S	YDL126C	6.1603
0.9944	4248plusulp1AC_HILIC5.03059.03059.3	24/56	R.VVSQLLTLM[147.04]DGM[147.04]K[170.11]AR.S	YDL126C	6.9623
1	4248plusulp1AC_HILIC5.03972.03972.2	22/28	R.LDQLIYVPLPDENAR.L	YDL126C	6.4316
0.9906	4248plusulp1AC_HILIC5.03999.03999.2	13/28	R.LDQLIYVPLPDENAR.L	YDL126C	8.2529
1	4248plusulp1AC_HILIC5.04326.04326.2	21/28	R.LDQLIY[205.07]VPLPDENAR.L	YDL126C	6.0035
0.9481	4248plusulp1AC_HILIC6.02261.02261.2	14/20	R.EEDK[170.11]TATAILR.R	YDL126C	6.4357
1	4248plusulp1AC_HILIC6.02747.02747.3	31/76	R.SNVVVIAATNRPNSIDPALR.R	YDL126C	6.0213
0.9075	4248plusulp1AC_HILIC6.02760.02760.2	22/32	R.GVLM[147.04]YGPPGTGK[170.11]TLM[147.04]AR.A	YDL126C	6.5243
0.9998	4248plusulp1AC_HILIC6.02971.02971.3	32/56	R.VVSQLLTLM[147.04]DGM[147.04]K[170.11]AR.S	YDL126C	4.8909
0.9998	4248plusulp1AC_HILIC6.02988.02988.3	31/56	R.VVSQLLTLM[147.04]DGM[147.04]K[170.11]AR.S	YDL126C	6.5595
0.9525	4248plusulp1AC_HILIC6.02990.02990.2	18/28	R.VVSQLLTLM[147.04]DGM[147.04]K[170.11]AR.S	YDL126C	9.2116
0.9771	4248plusulp1AC_HILIC6.03412.03412.2	19/32	R.GVLM[147.04]Y[205.07]GPPGTGK[170.11]TLM[147.04]AR.A	YDL126C	7.7172
0.9987	4248plusulp1AC_HILIC6.04819.04819.3	34/120	R.AVANETGAFFFLINGPEVM[147.04]SK[170.11]M[147.04]AGESESNLR.K	YDL126C	296.94
1	4248plusulp1AC_HILIC6.05633.05633.3	30/112	R.EK[170.11]M[147.04]DLIDLDEDEIDAEVLDSLGVTM[147.04]DNFR.F	YDL126C	4.8879
0.9216	4248plusulp1AC_HILIC7.01308.01308.2	42320	R.K[170.11]QM[147.04]AQIR.E	YDL126C	7.0701
0.9804	4248plusulp1AC_HILIC7.02398.02398.3	32/80	R.SNVVVIAATNRPNSIDPALRR.F	YDL126C	6.2685
1	4248plusulp1AC_HILIC7.03763.03763.3	28/84	F.FFLINGPEVM[147.04]SK[170.11]M[147.04]AGESESNLR.K	YDL126C	8.688
0.999	4248plusulp1AC_HILIC7.04818.04818.3	31/120	R.AVANETGAFFFLINGPEVM[147.04]SK[170.11]M[147.04]AGESESNLR.K	YDL126C	9.7859
1	4248plusulp1AC_HILIC8.01407.01407.2	18/24	R.GGSLGDAGGASDR.V	YDL126C	6.8718
1	4248plusulp1AC_HILIC9.01391.01391.2	17/24	R.GGSLGDAGGASDR.V	YDL126C	3.5698
1	4248plusulp1AC_HILIC10.01584.01584.2	21/30	R.AAM[147.04]NDK[170.11]DLTM[147.04]GQVGER.I	YDL140C	5.6328
0.9996	4248plusulp1AC_HILIC10.01585.01585.3	30/60	R.AAM[147.04]NDK[170.11]DLTM[147.04]GQVGER.I	YDL140C	5.9608
0.8498	4248plusulp1AC_HILIC3.03272.03272.2	13/14	R.IAFGFVDR.T	YDL140C	5.5105
0.9725	4248plusulp1AC_HILIC3.05010.05010.2	42328	R.DAVTLFC[160.03]C[160.03]LLR.S	YDL140C	1.3882
0.8826	4248plusulp1AC_HILIC5.01334.01334.2	42320	R.LK[170.11]GK[170.11]EGR.I	YDL140C	-3.553
0.9904	4248plusulp1AC_HILIC5.01792.01792.2	42354	R.ESFEDNVVR.F	YDL140C	4.1989
1	4248plusulp1AC_HILIC5.04195.04195.2	19/30	R.TVK[170.11]EVQFGLFSPEEVR.A	YDL140C	4.3501
0.9998	4248plusulp1AC_HILIC5.04695.04695.3	32/68	R.EGLIDTAVK[170.11]TAETGY[205.07]IQR.R	YDL140C	7.557
0.9885	4248plusulp1AC_HILIC8.01705.01705.2	17/20	R.GK[170.11]NEIIQNAQR.D	YDL140C	6.2419
0.9967	4248plusulp1AC_HILIC1.03428.03428.2	42354	R.FM[147.04]VFQLPTR.L	YDL150W	4.0671
0.9966	4248plusulp1AC_HILIC2.03421.03421.2	13/16	R.FM[147.04]VFQLPTR.L	YDL150W	4.6728
1	4248plusulp1AC_HILIC3.03543.03543.2	15/16	R.FM[147.04]VFQLPTR.L	YDL150W	5.7112
0.9978	4248plusulp1AC_HILIC3.03570.03570.2	13/16	R.FM[147.04]VFQLPTR.L	YDL150W	5.9708
0.9852	4248plusulp1AC_HILIC4.02093.02093.2	16/18	R.ELAGK[170.11]VGSIR.V	YDL150W	5.9666
0.961	4248plusulp1AC_HILIC4.02838.02838.3	19/40	R.IEQLFPVRPVR.V	YDL150W	7.3018
0.8706	4248plusulp1AC_HILIC4.02840.02840.2	13/20	R.IEQLFPVRPVR.V	YDL150W	6.0525
0.8665	4248plusulp1AC_HILIC4.02860.02860.3	21/40	R.IEQLFPVRPVR.V	YDL150W	8.2606
0.9162	4248plusulp1AC_HILIC4.02861.02861.2	14/20	R.IEQLFPVRPVR.V	YDL150W	6.7906
0.8431	4248plusulp1AC_HILIC4.03557.03557.2	15/20	R.VDGK[170.11]IVVTPQI.-	YDL150W	4.6215
1	4248plusulp1AC_HILIC4.03609.03609.2	15/16	R.FM[147.04]VFQLPTR.L	YDL150W	6.4035
1	4248plusulp1AC_HILIC4.03630.03630.2	15/16	R.FM[147.04]VFQLPTR.L	YDL150W	7.5284
0.9866	4248plusulp1AC_HILIC5.02065.02065.2	15/18	R.ELAGK[170.11]VGSIR.V	YDL150W	5.687
0.9845	4248plusulp1AC_HILIC5.02088.02088.2	16/18	R.ELAGK[170.11]VGSIR.V	YDL150W	6.3396
0.8339	4248plusulp1AC_HILIC5.02760.02760.2	23/26	L.SIADDASSAELLGR.V	YDL150W	6.4024
0.9042	4248plusulp1AC_HILIC5.02826.02826.3	19/40	R.IEQLFPVRPVR.V	YDL150W	7.3018
0.8948	4248plusulp1AC_HILIC5.02848.02848.2	42358	R.IEQLFPVRPVR.V	YDL150W	6.3477
0.9972	4248plusulp1AC_HILIC5.03596.03596.2	15/16	R.FM[147.04]VFQLPTR.L	YDL150W	7.7015
1	4248plusulp1AC_HILIC6.02712.02712.2	22/26	L.SIADDASSAELLGR.V	YDL150W	7.4695
0.9998	4248plusulp1AC_HILIC7.01390.01390.3	25/40	R.VRHEDVETVK[170.11]R.E	YDL150W	1.2042
0.997	4248plusulp1AC_HILIC7.01839.01839.2	16/22	R.EIQEALSEK[170.11]PTR.E	YDL150W	2.632
0.9378	4248plusulp1AC_HILIC7.03635.03635.3	45/112	R.M[147.04]AK[170.11]YLNNTHVISSGPLAAGNFVSEK[170.11]GDLR.R	YDL150W	5.6397
1	4248plusulp1AC_HILIC7.03786.03786.3	34/112	R.M[147.04]AK[170.11]Y[205.07]LNNTHVISSGPLAAGNFVSEK[170.11]GDLR.R	YDL150W	7.7621
0.8192	4248plusulp1AC_HILIC7.03929.03929.3	31/112	R.M[147.04]AK[170.11]Y[205.07]LNNTHVISSGPLAAGNFVSEK[170.11]GDLR.R	YDL150W	308.351
0.9906	4248plusulp1AC_HILIC8.00939.00939.2	14/16	R.VTGAGGQQR.R	YDL150W	7.4331
0.9903	4248plusulp1AC_HILIC8.00963.00963.2	14/16	R.VTGAGGQQR.R	YDL150W	8.2336
0.9913	4248plusulp1AC_HILIC8.00986.00986.2	13/16	R.VTGAGGQQR.R	YDL150W	6.5183
0.9996	4248plusulp1AC_HILIC8.01418.01418.3	28/40	R.VRHEDVETVK[170.11]R.E	YDL150W	6.9416
1	4248plusulp1AC_HILIC8.01425.01425.2	17/20	R.VRHEDVETVK[170.11]R.E	YDL150W	5.6707
0.9786	4248plusulp1AC_HILIC8.01446.01446.3	20/40	R.VRHEDVETVK[170.11]R.E	YDL150W	2.7625
0.9989	4248plusulp1AC_HILIC8.02233.02233.3	24/72	R.EIQEALSEK[170.11]PTREPTPSVK[170.11].T	YDL150W	6.9657
0.8849	4248plusulp1AC_HILIC8.03615.03615.3	40/112	R.M[147.04]AK[170.11]YLNNTHVISSGPLAAGNFVSEK[170.11]GDLR.R	YDL150W	1.9739
0.8469	4248plusulp1AC_HILIC8.05620.05620.2	42324	R.VTGAGGQQR.R	YDL150W	13.8369
0.9914	4248plusulp1AC_HILIC9.00879.00879.2	14/16	R.VTGAGGQQR.R	YDL150W	6.8613
0.9908	4248plusulp1AC_HILIC9.00900.00900.2	14/16	R.VTGAGGQQR.R	YDL150W	7.3187
0.9851	4248plusulp1AC_HILIC9.02120.02120.2	13/18	R.ELAGK[170.11]VGSIR.V	YDL150W	6.2463
1	4248plusulp1AC_HILIC10.02460.02460.2	21/38	R.SEK[170.11]LSSVANAEEIGPNSTK[170.11]R.Q	YDL225W	1.0445
0.9991	4248plusulp1AC_HILIC10.02852.02852.3	30/92	R.EK[170.11]LINQNK[170.11]LNGSSSSINSLQQSTR.S	YDL225W	9.0761
0.9919	4248plusulp1AC_HILIC10.02930.02930.3	26/92	R.EK[170.11]LINQNK[170.11]LNGSSSSINSLQQSTR.S	YDL225W	370.853
0.9674	4248plusulp1AC_HILIC11.02068.02068.2	14/20	R.EIK[170.11]QENENLIR.S	YDL225W	6.5791
0.9995	4248plusulp1AC_HILIC11.02223.02223.3	28/120	R.NQVSGNFK[170.11]ENEY[205.07]EDNGEHDSAENEQEM[147.04]SPVR.Q	YDL225W	6.6494
0.9982	4248plusulp1AC_HILIC11.02225.02225.4	43/180	R.NQVSGNFK[170.11]ENEY[205.07]EDNGEHDSAENEQEM[147.04]SPVR.Q	YDL225W	8.6011
0.9971	4248plusulp1AC_HILIC11.02574.02574.2	15/16	R.K[170.11]NIM[147.04]FDVER.Y	YDL225W	5.0388
0.998	4248plusulp1AC_HILIC4.02519.02519.2	15/16	R.K[170.11]NIM[147.04]FDVER.Y	YDL225W	6.6908
0.9883	4248plusulp1AC_HILIC4.03212.03212.2	15/20	R.NISETVPYVLR.H	YDL225W	6.0385
0.9879	4248plusulp1AC_HILIC4.03461.03461.2	15/24	R.ADSFTK[170.11]EELTQFR.K	YDL225W	6.5643
0.9961	4248plusulp1AC_HILIC4.03686.03686.2	16/20	R.NISETVPY[205.07]VLR.H	YDL225W	7.9476
1	4248plusulp1AC_HILIC4.03719.03719.2	22/26	Y.LEQQFDIVLAEETR.I	YDL225W	6.6198
1	4248plusulp1AC_HILIC4.03751.03751.2	18/22	S.LQPFAIITSDTR.D	YDL225W	6.5309
1	4248plusulp1AC_HILIC4.04304.04304.2	16/24	S.ISK[170.11]Y[205.07]TNVLPIITR.A	YDL225W	6.1761
0.9686	4248plusulp1AC_HILIC5.01471.01471.2	13/14	R.K[170.11]AHELK[170.11]LR.E	YDL225W	5.1869
0.9981	4248plusulp1AC_HILIC5.02538.02538.2	15/16	R.K[170.11]NIM[147.04]FDVER.Y	YDL225W	7.5169
0.9967	4248plusulp1AC_HILIC5.02562.02562.2	15/16	R.K[170.11]NIM[147.04]FDVER.Y	YDL225W	6.443
0.9932	4248plusulp1AC_HILIC5.03209.03209.2	14/20	R.NISETVPYVLR.H	YDL225W	7.819
1	4248plusulp1AC_HILIC5.03429.03429.2	19/24	R.ADSFTK[170.11]EELTQFR.K	YDL225W	4.8923
0.9997	4248plusulp1AC_HILIC5.03431.03431.3	28/48	R.ADSFTK[170.11]EELTQFR.K	YDL225W	4.7654
1	4248plusulp1AC_HILIC5.03460.03460.2	16/24	R.ADSFTK[170.11]EELTQFR.K	YDL225W	7.617
0.9829	4248plusulp1AC_HILIC6.01918.01918.2	17/20	R.EIK[170.11]QENENLIR.S	YDL225W	6.999
0.9739	4248plusulp1AC_HILIC6.01940.01940.2	17/20	R.EIK[170.11]QENENLIR.S	YDL225W	7.139
0.9975	4248plusulp1AC_HILIC6.02513.02513.2	14/16	R.K[170.11]NIM[147.04]FDVER.Y	YDL225W	4.9562
1	4248plusulp1AC_HILIC6.03376.03376.2	18/24	R.ADSFTK[170.11]EELTQFR.K	YDL225W	6.6262
0.9335	4248plusulp1AC_HILIC6.05381.05381.3	31/132	M.THGIGENLDDSLC[160.03]SEEVM[147.04]SYLEQQFDIVLAEETR.I	YDL225W	6.4118
0.9615	4248plusulp1AC_HILIC7.01947.01947.2	14/20	R.EIK[170.11]QENENLIR.S	YDL225W	-8.469
1	4248plusulp1AC_HILIC7.02313.02313.2	16/26	T.GQFNSSQTLANNLR.A	YDL225W	5.2232
0.9977	4248plusulp1AC_HILIC7.02490.02490.2	15/16	R.K[170.11]NIM[147.04]FDVER.Y	YDL225W	8.0125
1	4248plusulp1AC_HILIC7.03211.03211.2	25/36	R.SIK[170.11]TESSPK[170.11]FLNSPDLPER.T	YDL225W	5.4256
0.9412	4248plusulp1AC_HILIC7.03369.03369.2	14/24	R.ADSFTK[170.11]EELTQFR.K	YDL225W	5.8212
0.986	4248plusulp1AC_HILIC8.02523.02523.3	30/76	R.SEK[170.11]LSSVANAEEIGPNSTK[170.11]R.Q	YDL225W	6.2184
1	4248plusulp1AC_HILIC9.01667.01667.2	20/30	L.SSVANAEEIGPNSTK[170.11]R.Q	YDL225W	6.401
0.9714	4248plusulp1AC_HILIC9.02043.02043.2	14/20	R.EIK[170.11]QENENLIR.S	YDL225W	6.0892
1	4248plusulp1AC_HILIC9.02493.02493.3	36/76	R.SEK[170.11]LSSVANAEEIGPNSTK[170.11]R.Q	YDL225W	5.2198
1	4248plusulp1AC_HILIC9.02498.02498.2	27/38	R.SEK[170.11]LSSVANAEEIGPNSTK[170.11]R.Q	YDL225W	6.1304
0.9963	4248plusulp1AC_HILIC9.02512.02512.3	37/76	R.SEK[170.11]LSSVANAEEIGPNSTK[170.11]R.Q	YDL225W	6.3546
1	4248plusulp1AC_HILIC9.02513.02513.2	24/38	R.SEK[170.11]LSSVANAEEIGPNSTK[170.11]R.Q	YDL225W	4.9044
0.9826	4248plusulp1AC_HILIC9.03339.03339.2	16/24	R.ADSFTK[170.11]EELTQFR.K	YDL225W	5.5115
0.8636	4248plusulp1AC_HILIC9.04659.04659.3	27/116	R.QSNAPSLSNFASLISTGQFNSSQTLANNLR.A	YDL225W	311.269
1	4248plusulp1AC_HILIC9.04748.04748.3	34/116	R.QSNAPSLSNFASLISTGQFNSSQTLANNLR.A	YDL225W	324.417
0.9998	4248plusulp1AC_HILIC9.04768.04768.3	29/116	R.QSNAPSLSNFASLISTGQFNSSQTLANNLR.A	YDL225W	5.3003
0.9917	4248plusulp1AC_HILIC4.04098.04098.2	16/20	R.ETPIFLESLTR.Q	YDR110W	3.7499
0.9939	4248plusulp1AC_HILIC4.02049.02049.2	14/18	R.IPGYSADEIR.S	YDR145W	3.1206
0.9989	4248plusulp1AC_HILIC4.05134.05134.3	31/72	R.VTPGK[170.11]LSTLLLEM[147.04]GPLAIR.H	YDR169C	8.4573
0.9818	4248plusulp1AC_HILIC11.01989.01989.2	42328	R.TGGEDDIQSFR.N	YDR176W	3.3454
1	4248plusulp1AC_HILIC4.03213.03213.2	17/18	R.K[170.11]AQLIPLVER.Q	YDR176W	5.373
0.9961	4248plusulp1AC_HILIC5.03213.03213.2	15/18	R.K[170.11]AQLIPLVER.Q	YDR176W	7.0262
1	4248plusulp1AC_HILIC6.01831.01831.2	18/20	R.TGGEDDIQSFR.N	YDR176W	6.2012
0.9917	4248plusulp1AC_HILIC6.01865.01865.2	17/20	R.DIGM[147.04]LNGK[170.11]SVR.S	YDR176W	5.6861
0.9567	4248plusulp1AC_HILIC6.01890.01890.2	18/20	R.DIGM[147.04]LNGK[170.11]SVR.S	YDR176W	5.6861
0.9906	4248plusulp1AC_HILIC6.01976.01976.2	16/18	R.GDQETIEALR.K	YDR176W	6.6221
1	4248plusulp1AC_HILIC7.01854.01854.2	18/20	R.TGGEDDIQSFR.N	YDR176W	4.7325
0.9906	4248plusulp1AC_HILIC4.03522.03522.2	16/20	R.LDPTIY[205.07]ESIQR.E	YDR190C	5.6615
0.9977	4248plusulp1AC_HILIC5.02662.02662.2	19/22	R.VEGGFVGQIEAR.E	YDR190C	6.019
0.9339	4248plusulp1AC_HILIC2.03933.03933.2	42289	R.SY[205.07]Y[205.07]K[170.11]LLR.G	YDR213W	6.3576
0.9791	4248plusulp1AC_HILIC4.02699.02699.2	14/18	R.GATVVK[170.11]Y[205.07]VTR.K	YDR213W	2.2059
0.9382	4248plusulp1AC_HILIC5.02685.02685.2	42356	R.EK[170.11]NQGDFILR.V	YDR213W	4.9894
0.9845	4248plusulp1AC_HILIC8.01486.01486.2	16/20	R.VK[170.11]C[160.03]DEGK[170.11]PAC[160.03]R.K	YDR213W	6.6208
0.9879	4248plusulp1AC_HILIC8.02684.02684.3	23/64	R.K[170.11]C[160.03]TNM[147.04]K[170.11]LEC[160.03]QYTPIHLR.K	YDR213W	-23.3212
0.9892	4248plusulp1AC_HILIC9.02289.02289.2	16/30	R.NSNISPSTPSAVLNDR.Q	YDR213W	6.2767
0.9515	4248plusulp1AC_HILIC4.01477.01477.2	42289	R.VPIVEDR.R	YDR227W	6.0352
1	4248plusulp1AC_HILIC5.04541.04541.3	38/72	R.ITSLQGDLTFTK[170.11]K[170.11]C[160.03]LENAR.S	YDR227W	6.4001
0.9997	4248plusulp1AC_HILIC6.04442.04442.3	28/72	R.ITSLQGDLTFTK[170.11]K[170.11]C[160.03]LENAR.S	YDR227W	2.8056
0.9993	4248plusulp1AC_HILIC8.02006.02006.3	25/56	R.K[170.11]VLQK[170.11]VQGESHIDSR.N	YDR227W	6.4089
1	4248plusulp1AC_HILIC10.01508.01508.2	23/30	M.ISNSTDTIDK[170.11]SDASNR.I	YDR310C	5.8296
1	4248plusulp1AC_HILIC10.02041.02041.2	22/40	R.TAGDDGALDQTENTSISPK[170.11]K[170.11]R.R	YDR310C	7.9069
1	4248plusulp1AC_HILIC10.02047.02047.3	45/80	R.TAGDDGALDQTENTSISPK[170.11]K[170.11]R.R	YDR310C	5.0216
0.9995	4248plusulp1AC_HILIC10.02183.02183.3	31/80	R.TVETM[147.04]ISNSTDTIDK[170.11]SDASNR.I	YDR310C	6.2684
1	4248plusulp1AC_HILIC10.02231.02231.3	34/80	R.TVETM[147.04]ISNSTDTIDK[170.11]SDASNR.I	YDR310C	6.5669
0.9855	4248plusulp1AC_HILIC10.03004.03004.3	29/92	R.K[170.11]TPGDEETTTFVPLENSQPSDTIR.K	YDR310C	377.309
0.9996	4248plusulp1AC_HILIC11.02304.02304.3	33/80	R.TVETM[147.04]ISNSTDTIDK[170.11]SDASNR.I	YDR310C	4.6054
1	4248plusulp1AC_HILIC11.02314.02314.2	24/40	R.TVETM[147.04]ISNSTDTIDK[170.11]SDASNR.I	YDR310C	5.8872
1	4248plusulp1AC_HILIC11.02324.02324.3	37/80	R.TVETM[147.04]ISNSTDTIDK[170.11]SDASNR.I	YDR310C	4.6907
1	4248plusulp1AC_HILIC11.02376.02376.2	22/40	R.TVETM[147.04]ISNSTDTIDK[170.11]SDASNR.I	YDR310C	8.7881
1	4248plusulp1AC_HILIC11.02382.02382.3	37/80	R.TVETM[147.04]ISNSTDTIDK[170.11]SDASNR.I	YDR310C	7.036
1	4248plusulp1AC_HILIC4.04338.04338.2	20/26	R.NTLLTATPIELIC[160.03]R.E	YDR310C	6.6836
1	4248plusulp1AC_HILIC4.04356.04356.2	21/26	R.NTLLTATPIELIC[160.03]R.E	YDR310C	7.5499
0.835	4248plusulp1AC_HILIC4.04780.04780.2	16/26	R.NTLLTATPIELIC[160.03]R.E	YDR310C	614.081
1	4248plusulp1AC_HILIC5.04316.04316.2	19/26	R.NTLLTATPIELIC[160.03]R.E	YDR310C	7.1167
1	4248plusulp1AC_HILIC6.03433.03433.2	19/32	S.SITPTPVTPNNLIQIK[170.11]R.K	YDR310C	5.2193
0.9464	4248plusulp1AC_HILIC6.03595.03595.2	23/40	R.YFVEPSTK[170.11]QESLLLSAPSSSR.D	YDR310C	6.6266
0.9533	4248plusulp1AC_HILIC6.03596.03596.3	22/80	R.YFVEPSTK[170.11]QESLLLSAPSSSR.D	YDR310C	3.9659
0.8831	4248plusulp1AC_HILIC7.03081.03081.3	26/60	V.NITLPTAVVQTSK[170.11]SK[170.11]R.Y	YDR310C	6.014
1	4248plusulp1AC_HILIC7.03527.03527.3	33/96	R.LPSGPK[170.11]DDVDTLALTSAQNQANSLR.K	YDR310C	5.9502
1	4248plusulp1AC_HILIC7.03540.03540.3	38/96	R.LPSGPK[170.11]DDVDTLALTSAQNQANSLR.K	YDR310C	7.5695
1	4248plusulp1AC_HILIC7.03562.03562.3	36/96	R.LPSGPK[170.11]DDVDTLALTSAQNQANSLR.K	YDR310C	8.737
0.996	4248plusulp1AC_HILIC8.01693.01693.2	17/24	R.DDADM[147.04]SLTSVPQR.T	YDR310C	6.1309
0.9783	4248plusulp1AC_HILIC8.01717.01717.2	16/24	R.DDADM[147.04]SLTSVPQR.T	YDR310C	6.3376
0.8884	4248plusulp1AC_HILIC8.03301.03301.3	31/96	R.LPSGPK[170.11]DDVDTLALTSAQNQANSLR.K	YDR310C	374.122
0.9998	4248plusulp1AC_HILIC8.03526.03526.3	31/96	R.LPSGPK[170.11]DDVDTLALTSAQNQANSLR.K	YDR310C	7.1553
0.9994	4248plusulp1AC_HILIC8.03543.03543.3	30/96	R.LPSGPK[170.11]DDVDTLALTSAQNQANSLR.K	YDR310C	7.6825
0.9996	4248plusulp1AC_HILIC9.02231.02231.3	34/80	R.TVETM[147.04]ISNSTDTIDK[170.11]SDASNR.I	YDR310C	6.3963
1	4248plusulp1AC_HILIC9.03095.03095.3	36/92	R.K[170.11]TPGDEETTTFVPLENSQPSDTIR.K	YDR310C	6.5402
1	4248plusulp1AC_HILIC9.03096.03096.2	22/46	R.K[170.11]TPGDEETTTFVPLENSQPSDTIR.K	YDR310C	5.3968
0.8018	4248plusulp1AC_HILIC9.03503.03503.3	39/132	R.YFVEPSTK[170.11]QESLLLSAPSSSRDDADM[147.04]SLTSVPQR.T	YDR310C	4.3663
0.9992	4248plusulp1AC_HILIC9.03520.03520.3	31/96	R.LPSGPK[170.11]DDVDTLALTSAQNQANSLR.K	YDR310C	3.0881
1	4248plusulp1AC_HILIC9.04054.04054.3	32/100	A.SNQGAPFSPVNITLPTAVVQTSK[170.11]SK[170.11]R.Y	YDR310C	6.2555
0.9879	4248plusulp1AC_HILIC3.02543.02543.2	13/14	R.TAADILLR.L	YDR325W	3.6633
0.9874	4248plusulp1AC_HILIC6.03540.03540.3	24/72	R.AAM[147.04]LNLINDNNTRPY[205.07]ILER.A	YDR325W	8.7727
0.9914	4248plusulp1AC_HILIC5.02056.02056.2	15/16	R.FAVQAVK[170.11]K[170.11]R.W	YDR334W	6.1855
0.9978	4248plusulp1AC_HILIC4.03450.03450.2	14/18	R.K[170.11]LTELY[205.07]C[160.03]VSR.L	YDR359C	8.4213
0.9743	4248plusulp1AC_HILIC5.02741.02741.2	16/18	R.K[170.11]LTELYC[160.03]VSR.L	YDR359C	6.2515
0.9566	4248plusulp1AC_HILIC11.04403.04403.2	42362	R.LLFDYDFEDLNDR.T	YDR390C	11.0992
0.9711	4248plusulp1AC_HILIC2.05033.05033.2	42362	R.LLFDY[205.07]DFEDLNDR.T	YDR390C	9.1978
1	4248plusulp1AC_HILIC3.04367.04367.2	18/24	R.LLFDYDFEDLNDR.T	YDR390C	5.3706
1	4248plusulp1AC_HILIC3.05089.05089.2	18/24	R.LLFDY[205.07]DFEDLNDR.T	YDR390C	7.2768
1	4248plusulp1AC_HILIC3.05111.05111.2	20/24	R.LLFDY[205.07]DFEDLNDR.T	YDR390C	6.4618
1	4248plusulp1AC_HILIC4.03456.03456.2	22/24	N.AIVAGASSLISLR.V	YDR390C	7.4676
1	4248plusulp1AC_HILIC4.03924.03924.2	22/26	H.IVDLDTIDLSNLNR.Q	YDR390C	7.6785
1	4248plusulp1AC_HILIC4.04511.04511.2	20/24	R.LLFDYDFEDLNDR.T	YDR390C	5.0723
1	4248plusulp1AC_HILIC4.04532.04532.2	20/24	R.LLFDYDFEDLNDR.T	YDR390C	7.0415
0.9741	4248plusulp1AC_HILIC4.04615.04615.2	18/24	R.LLFDYDFEDLNDR.T	YDR390C	586.907
0.8728	4248plusulp1AC_HILIC4.04650.04650.2	15/24	R.LLFDYDFEDLNDR.T	YDR390C	592.212
1	4248plusulp1AC_HILIC4.04972.04972.2	19/32	R.ETSLVTIIGEDSY[205.07]K[170.11]K[170.11]LR.S	YDR390C	5.6755
0.9998	4248plusulp1AC_HILIC4.04983.04983.3	31/64	R.ETSLVTIIGEDSY[205.07]K[170.11]K[170.11]LR.S	YDR390C	6.49
0.9847	4248plusulp1AC_HILIC4.05010.05010.3	24/64	R.ETSLVTIIGEDSY[205.07]K[170.11]K[170.11]LR.S	YDR390C	5.6727
0.9866	4248plusulp1AC_HILIC4.05011.05011.2	15/32	R.ETSLVTIIGEDSY[205.07]K[170.11]K[170.11]LR.S	YDR390C	7.8879
0.8992	4248plusulp1AC_HILIC4.05051.05051.2	20/34	R.IK[170.11]QETNELYELQK[170.11]IIISR.D	YDR390C	0.3907
1	4248plusulp1AC_HILIC4.05137.05137.2	20/24	R.LLFDY[205.07]DFEDLNDR.T	YDR390C	6.5782
1	4248plusulp1AC_HILIC4.05159.05159.2	20/24	R.LLFDY[205.07]DFEDLNDR.T	YDR390C	6.5782
0.9995	4248plusulp1AC_HILIC4.05236.05236.3	31/68	R.IK[170.11]QETNELY[205.07]ELQK[170.11]IIISR.D	YDR390C	7.5011
1	4248plusulp1AC_HILIC4.05237.05237.2	22/34	R.IK[170.11]QETNELY[205.07]ELQK[170.11]IIISR.D	YDR390C	5.9694
1	4248plusulp1AC_HILIC5.04491.04491.2	20/24	R.LLFDYDFEDLNDR.T	YDR390C	8.5333
0.9636	4248plusulp1AC_HILIC5.04608.04608.2	24/32	R.ETSLVTIIGEDSYK[170.11]K[170.11]LR.S	YDR390C	6.627
0.9995	4248plusulp1AC_HILIC5.04948.04948.3	29/64	R.ETSLVTIIGEDSY[205.07]K[170.11]K[170.11]LR.S	YDR390C	7.6918
0.9776	4248plusulp1AC_HILIC5.04949.04949.3	33/68	L.SSDC[160.03]LNK[170.11]M[147.04]K[170.11]LSDFVVLIR.E	YDR390C	6.7799
1	4248plusulp1AC_HILIC5.04952.04952.2	20/32	R.ETSLVTIIGEDSY[205.07]K[170.11]K[170.11]LR.S	YDR390C	7.0703
1	4248plusulp1AC_HILIC5.04970.04970.3	32/64	S.SDC[160.03]LNK[170.11]M[147.04]K[170.11]LSDFVVLIR.E	YDR390C	6.7753
0.9914	4248plusulp1AC_HILIC5.04974.04974.3	27/64	R.ETSLVTIIGEDSY[205.07]K[170.11]K[170.11]LR.S	YDR390C	7.163
1	4248plusulp1AC_HILIC5.04982.04982.3	30/68	L.SSDC[160.03]LNK[170.11]M[147.04]K[170.11]LSDFVVLIR.E	YDR390C	4.9839
0.826	4248plusulp1AC_HILIC5.04986.04986.2	11994	R.ETSLVTIIGEDSY[205.07]K[170.11]K[170.11]LR.S	YDR390C	4.7135
0.8107	4248plusulp1AC_HILIC5.05005.05005.3	31/64	S.SDC[160.03]LNK[170.11]M[147.04]K[170.11]LSDFVVLIR.E	YDR390C	6.1211
1	4248plusulp1AC_HILIC5.05124.05124.2	19/24	R.LLFDY[205.07]DFEDLNDR.T	YDR390C	7.7425
0.9998	4248plusulp1AC_HILIC5.05277.05277.3	29/68	R.IK[170.11]QETNELY[205.07]ELQK[170.11]IIISR.D	YDR390C	6.393
1	4248plusulp1AC_HILIC5.05288.05288.2	23/34	R.IK[170.11]QETNELY[205.07]ELQK[170.11]IIISR.D	YDR390C	5.7562
0.9995	4248plusulp1AC_HILIC5.05299.05299.3	33/68	R.IK[170.11]QETNELY[205.07]ELQK[170.11]IIISR.D	YDR390C	7.5011
0.994	4248plusulp1AC_HILIC6.03385.03385.2	21/30	R.TK[170.11]LVNEPTNSDIVELD.-	YDR390C	7.0494
0.8483	4248plusulp1AC_HILIC6.03758.03758.3	34/68	R.EK[170.11]Y[205.07]SYPQDISLLDASNQR.L	YDR390C	6.4164
0.9995	4248plusulp1AC_HILIC6.04193.04193.3	32/68	R.EK[170.11]Y[205.07]SY[205.07]PQDISLLDASNQR.L	YDR390C	7.0063
1	4248plusulp1AC_HILIC6.04204.04204.2	22/34	R.EK[170.11]Y[205.07]SY[205.07]PQDISLLDASNQR.L	YDR390C	6.6102
0.9998	4248plusulp1AC_HILIC6.04208.04208.3	36/68	R.EK[170.11]Y[205.07]SY[205.07]PQDISLLDASNQR.L	YDR390C	7.8932
0.9926	4248plusulp1AC_HILIC6.04220.04220.2	21/34	R.EK[170.11]Y[205.07]SY[205.07]PQDISLLDASNQR.L	YDR390C	4.7469
0.9986	4248plusulp1AC_HILIC6.04233.04233.3	28/68	R.EK[170.11]Y[205.07]SY[205.07]PQDISLLDASNQR.L	YDR390C	5.5873
0.9911	4248plusulp1AC_HILIC6.04286.04286.3	27/68	R.EK[170.11]Y[205.07]SY[205.07]PQDISLLDASNQR.L	YDR390C	6.7403
1	4248plusulp1AC_HILIC6.04452.04452.2	21/48	R.TLSEINLGNGSIILFSDEEGDTM[147.04]IR.K	YDR390C	0.5107
0.8763	4248plusulp1AC_HILIC6.04494.04494.3	38/108	R.YPK[170.11]EQNHIEFDK[170.11]DDADTLEFVATAANIR.S	YDR390C	3.6564
0.9722	4248plusulp1AC_HILIC6.04495.04495.2	22/48	R.TLSEINLGNGSIILFSDEEGDTM[147.04]IR.K	YDR390C	362.756
0.9969	4248plusulp1AC_HILIC6.04509.04509.3	33/96	R.TLSEINLGNGSIILFSDEEGDTM[147.04]IR.K	YDR390C	362.441
0.8749	4248plusulp1AC_HILIC6.04585.04585.2	17/48	R.TLSEINLGNGSIILFSDEEGDTM[147.04]IR.K	YDR390C	365.272
0.9995	4248plusulp1AC_HILIC6.04586.04586.3	36/96	R.TLSEINLGNGSIILFSDEEGDTM[147.04]IR.K	YDR390C	368.599
0.9875	4248plusulp1AC_HILIC6.05088.05088.3	25/68	R.IK[170.11]QETNELY[205.07]ELQK[170.11]IIISR.D	YDR390C	6.393
0.8259	4248plusulp1AC_HILIC7.03419.03419.3	32/68	R.EK[170.11]YSYPQDISLLDASNQR.L	YDR390C	7.3696
0.9666	4248plusulp1AC_HILIC7.03420.03420.2	27/34	R.EK[170.11]YSYPQDISLLDASNQR.L	YDR390C	6.6818
0.8408	4248plusulp1AC_HILIC7.03866.03866.3	32/68	R.EK[170.11]YSY[205.07]PQDISLLDASNQR.L	YDR390C	1.6267
0.8396	4248plusulp1AC_HILIC7.03882.03882.3	32/68	R.EK[170.11]YSY[205.07]PQDISLLDASNQR.L	YDR390C	7.9075
0.903	4248plusulp1AC_HILIC7.03895.03895.2	21/34	R.EK[170.11]YSY[205.07]PQDISLLDASNQR.L	YDR390C	8.8152
0.9073	4248plusulp1AC_HILIC7.04951.04951.2	15/24	R.LLFDY[205.07]DFEDLNDR.T	YDR390C	589.134
1	4248plusulp1AC_HILIC9.04358.04358.2	15/24	R.LLFDYDFEDLNDR.T	YDR390C	8.951
0.8241	4248plusulp1AC_HILIC2.03715.03715.2	42263	R.LIVNPFIPR.R	YDR409W	4.3939
0.9869	4248plusulp1AC_HILIC4.03445.03445.2	14/16	R.K[170.11]AVLQDLIR.N	YDR409W	6.9174
0.9444	4248plusulp1AC_HILIC7.01786.01786.2	14/22	R.NNSLPTTEAITR.N	YDR409W	5.6159
0.9944	4248plusulp1AC_HILIC7.01974.01974.2	16/22	R.VK[170.11]QQLDK[170.11]QLPAR.S	YDR464W	5.6333
0.999	4248plusulp1AC_HILIC7.01981.01981.3	27/44	R.VK[170.11]QQLDK[170.11]QLPAR.S	YDR464W	6.1594
0.969	4248plusulp1AC_HILIC7.01990.01990.2	15/22	R.VK[170.11]QQLDK[170.11]QLPAR.S	YDR464W	5.8322
1	4248plusulp1AC_HILIC10.01601.01601.2	26/42	R.IEETSTNDTVEGESSPDAAVSR.V	YDR485C	2.6579
0.9944	4248plusulp1AC_HILIC10.01607.01607.3	32/84	R.IEETSTNDTVEGESSPDAAVSR.V	YDR485C	5.8797
1	4248plusulp1AC_HILIC10.01618.01618.2	23/42	R.IEETSTNDTVEGESSPDAAVSR.V	YDR485C	6.5794
1	4248plusulp1AC_HILIC11.01578.01578.2	26/42	R.IEETSTNDTVEGESSPDAAVSR.V	YDR485C	7.6687
0.9636	4248plusulp1AC_HILIC4.04237.04237.3	28/60	R.TGVPY[205.07]SDVEAY[205.07]K[170.11]IIQR.I	YDR485C	6.7615
0.9988	4248plusulp1AC_HILIC4.04261.04261.3	30/60	R.TGVPY[205.07]SDVEAY[205.07]K[170.11]IIQR.I	YDR485C	6.7615
0.8292	4248plusulp1AC_HILIC5.03607.03607.3	24/60	R.TGVPYSDVEAYK[170.11]IIQR.I	YDR485C	7.1694
0.8734	4248plusulp1AC_HILIC5.03839.03839.2	19/30	R.TGVPY[205.07]SDVEAYK[170.11]IIQR.I	YDR485C	8.8357
0.8984	4248plusulp1AC_HILIC5.04008.04008.2	23/30	R.TGVPY[205.07]SDVEAYK[170.11]IIQR.I	YDR485C	5.3534
1	4248plusulp1AC_HILIC5.05508.05508.3	37/100	R.NFVTLY[205.07]DFPNAPPNLK[170.11]DFNTNLFGDR.W	YDR485C	8.0243
0.9067	4248plusulp1AC_HILIC6.01868.01868.2	14/20	R.IQDPISK[170.11]EEGR.S	YDR485C	5.2484
0.9783	4248plusulp1AC_HILIC6.01885.01885.2	15/20	R.IQDPISK[170.11]EEGR.S	YDR485C	5.8569
0.9837	4248plusulp1AC_HILIC6.01909.01909.2	15/20	R.IQDPISK[170.11]EEGR.S	YDR485C	6.0851
0.992	4248plusulp1AC_HILIC6.01930.01930.2	16/20	R.IQDPISK[170.11]EEGR.S	YDR485C	6.5415
0.9744	4248plusulp1AC_HILIC6.01954.01954.2	15/20	R.IQDPISK[170.11]EEGR.S	YDR485C	6.1612
0.9997	4248plusulp1AC_HILIC6.04659.04659.3	36/60	R.SNAGNK[170.11]LQK[170.11]LLEQELR.D	YDR485C	7.6281
0.9916	4248plusulp1AC_HILIC6.04661.04661.2	19/30	R.SNAGNK[170.11]LQK[170.11]LLEQELR.D	YDR485C	5.815
0.9819	4248plusulp1AC_HILIC6.05207.05207.3	26/100	R.NFVTLYDFPNAPPNLK[170.11]DFNTNLFGDR.W	YDR485C	332.832
1	4248plusulp1AC_HILIC9.02252.02252.2	22/32	R.ENTFENSSPAAQVVSQR.D	YDR485C	8.4187
1	4248plusulp1AC_HILIC9.02254.02254.3	35/64	R.ENTFENSSPAAQVVSQR.D	YDR485C	7.6102
1	4248plusulp1AC_HILIC9.02270.02270.2	25/32	R.ENTFENSSPAAQVVSQR.D	YDR485C	6.1665
1	4248plusulp1AC_HILIC9.02271.02271.3	29/64	R.ENTFENSSPAAQVVSQR.D	YDR485C	6.324
0.9991	4248plusulp1AC_HILIC4.03732.03732.3	27/56	R.DILK[170.11]HPLLQK[170.11]Y[205.07]PSIR.D	YDR507C	7.6444
0.9928	4248plusulp1AC_HILIC4.03832.03832.2	15/20	R.STLFEVNIYPR.G	YDR507C	5.9714
0.9766	4248plusulp1AC_HILIC4.03894.03894.2	17/22	R.LTTEK[170.11]K[170.11]ILETIR.R	YDR507C	6.9285
0.9971	4248plusulp1AC_HILIC4.04347.04347.3	21/56	R.EIIIM[147.04]K[170.11]LLNHPNVLR.L	YDR507C	7.4607
0.9817	4248plusulp1AC_HILIC5.01698.01698.2	13/18	R.K[170.11]ILTVDPERR.I	YDR507C	5.2766
0.8357	4248plusulp1AC_HILIC5.03506.03506.3	30/56	R.DILK[170.11]HPLLQK[170.11]YPSIR.D	YDR507C	6.9214
0.9742	4248plusulp1AC_HILIC6.01458.01458.2	13/14	R.K[170.11]EK[170.11]EELER.K	YDR507C	4.19
0.9996	4248plusulp1AC_HILIC6.03859.03859.3	36/80	R.TLLLK[170.11]VQK[170.11]GEFEM[147.04]PSDDEISR.E	YDR507C	6.2271
0.9932	4248plusulp1AC_HILIC7.01747.01747.2	17/22	R.ASVINVEK[170.11]NQK[170.11]R.A	YDR507C	6.391
1	4248plusulp1AC_HILIC7.01749.01749.3	28/44	R.ASVINVEK[170.11]NQK[170.11]R.A	YDR507C	6.8622
0.9949	4248plusulp1AC_HILIC7.04741.04741.3	29/96	R.SISAPM[147.04]ENEEK[170.11]NINHLEVDIDNILR.R	YDR507C	7.3134
0.9478	4248plusulp1AC_HILIC8.02942.02942.3	25/100	R.LDPGIM[147.04]FSSPTEEVSPVEPK[170.11]RTENER.L	YDR507C	12.1818
0.9966	4248plusulp1AC_HILIC3.04850.04850.2	19/24	R.LSSIEFLTILSQR.L	YER064C	5.4381
1	4248plusulp1AC_HILIC4.03201.03201.2	17/20	R.SLLK[170.11]K[170.11]NASLLR.D	YER064C	5.1965
0.9849	4248plusulp1AC_HILIC4.04961.04961.2	16/24	R.LSSIEFLTILSQR.L	YER064C	6.1013
0.995	4248plusulp1AC_HILIC5.02529.02529.3	24/40	R.K[170.11]LILSK[170.11]IHNSR.T	YER064C	6.6674
1	4248plusulp1AC_HILIC5.03722.03722.2	20/26	R.QLFADLSQEK[170.11]IQVR.V	YER064C	8.6149
0.9989	4248plusulp1AC_HILIC5.03723.03723.3	31/52	R.QLFADLSQEK[170.11]IQVR.V	YER064C	6.5156
0.9734	4248plusulp1AC_HILIC4.03007.03007.3	19/40	R.LDLK[170.11]TVALHAR.N	YER148W	6.7147
0.9968	4248plusulp1AC_HILIC9.02139.02139.2	18/32	R.EGLC[160.03]VEEGQTQPEEESA.-	YER159C	0.317
0.9862	4248plusulp1AC_HILIC3.04308.04308.2	14/24	R.LVGLELSNFK[170.11]SY[205.07]R.G	YFL008W	2.2348
1	4248plusulp1AC_HILIC3.04427.04427.2	15/18	R.SNILK[170.11]DLIYR.G	YFL008W	5.0088
0.9884	4248plusulp1AC_HILIC4.02555.02555.2	16/18	R.FETQLK[170.11]VVTR.S	YFL008W	5.6183
0.9151	4248plusulp1AC_HILIC4.04087.04087.2	19/24	R.LVGLELSNFK[170.11]SYR.G	YFL008W	6.5015
0.9857	4248plusulp1AC_HILIC5.02259.02259.2	16/18	R.IESLQK[170.11]DLQR.Q	YFL008W	1.4143
0.9821	4248plusulp1AC_HILIC5.02578.02578.2	16/18	R.FETQLK[170.11]VVTR.S	YFL008W	2.6905
0.836	4248plusulp1AC_HILIC6.01835.01835.2	17/22	R.LIK[170.11]VPQQAAGK[170.11]R.I	YFL008W	6.3135
0.9995	4248plusulp1AC_HILIC6.01847.01847.3	24/44	R.LIK[170.11]VPQQAAGK[170.11]R.I	YFL008W	5.3769
1	4248plusulp1AC_HILIC6.02931.02931.2	20/26	R.ETLVK[170.11]IDDLSANQR.E	YFL008W	6.9306
1	4248plusulp1AC_HILIC6.03208.03208.2	19/26	R.SK[170.11]EAFEEEIK[170.11]QSAR.N	YFL008W	7.0817
1	4248plusulp1AC_HILIC4.02571.02571.2	16/18	R.LVEYGFDPSR.I	YFR031C	4.9848
0.9796	4248plusulp1AC_HILIC4.04781.04781.3	28/56	R.TLLTEEIEPK[170.11]LEK[170.11]LR.N	YFR031C	6.6382
0.9888	4248plusulp1AC_HILIC5.03939.03939.3	23/48	R.QK[170.11]HEFLEDFDLVR.N	YFR031C	6.9772
0.9927	4248plusulp1AC_HILIC6.02034.02034.2	20/24	R.NLDANPSSQIIAR.N	YFR031C	6.644
1	4248plusulp1AC_HILIC6.03136.03136.2	19/22	R.SK[170.11]QLNEK[170.11]FQELR.K	YFR031C	10.5305
0.9997	4248plusulp1AC_HILIC6.03958.03958.3	34/72	R.GVEDDLVTVQTELNEEK[170.11]K[170.11]R.L	YFR031C	7.9102
0.9657	4248plusulp1AC_HILIC2.04574.04574.2	14/24	R.LSPY[205.07]EY[205.07]LTITAVR.R	YFR037C	6.8907
0.9953	4248plusulp1AC_HILIC3.03954.03954.2	16/24	R.LSPYEYLTITAVR.R	YFR037C	5.4361
0.9132	4248plusulp1AC_HILIC3.03980.03980.2	14/24	R.LSPY[205.07]EYLTITAVR.R	YFR037C	4.1432
0.9932	4248plusulp1AC_HILIC7.02304.02304.2	16/20	R.SNPDFFNDSSR.F	YFR037C	4.8191
1	4248plusulp1AC_HILIC8.01605.01605.2	24/28	R.EVVGSTLNGK[170.11]GGDSR.D	YFR037C	654.644
0.9747	4248plusulp1AC_HILIC3.04114.04114.2	15/18	R.ELLDK[170.11]LLETR.D	YGL090W	1.4929
0.9668	4248plusulp1AC_HILIC3.04131.04131.2	13/18	R.ELLDK[170.11]LLETR.D	YGL090W	2.2786
0.98	4248plusulp1AC_HILIC5.04015.04015.3	21/44	R.ERELLDK[170.11]LLETR.D	YGL090W	6.928
0.8693	4248plusulp1AC_HILIC3.02361.02361.2	42352	R.LK[170.11]PLGLDR.Y	YGL133W	4.8188
0.868	4248plusulp1AC_HILIC3.04839.04839.2	15/26	R.FK[170.11]NDFFPGEVVY[205.07]LR.K	YGL133W	563.969
0.9997	4248plusulp1AC_HILIC5.05312.05312.3	34/68	R.GNK[170.11]VNK[170.11]QIEILTDLVNYR.H	YGL133W	7.716
0.9967	4248plusulp1AC_HILIC6.05387.05387.3	28/76	R.SGVIETVDDK[170.11]LK[170.11]DIVGQTSR.T	YGL133W	5.5204
0.9811	4248plusulp1AC_HILIC8.01279.01279.2	13/16	R.GEGEAK[170.11]QK[170.11]R.N	YGL133W	5.2411
0.9992	4248plusulp1AC_HILIC5.04808.04808.3	36/68	R.VVTNALDNIDEK[170.11]VVK[170.11]AIR.I	YGL151W	6.5765
0.9945	4248plusulp1AC_HILIC3.02778.02778.2	15/16	R.VSLAEVYYR.L	YGR047C	2.3624
0.9284	4248plusulp1AC_HILIC3.02920.02920.2	42320	R.K[170.11]FVGILR.R	YGR047C	5.1396
0.9939	4248plusulp1AC_HILIC4.02974.02974.2	17/20	R.LFNEVIK[170.11]K[170.11]DAR.N	YGR047C	5.7131
1	4248plusulp1AC_HILIC4.02985.02985.2	15/18	R.TTDVFK[170.11]PLAR.C	YGR047C	6.8869
0.9999	4248plusulp1AC_HILIC4.05140.05140.3	34/72	R.VLDPEVAQLLSQANEAFVR.N	YGR047C	6.3775
1	4248plusulp1AC_HILIC4.05141.05141.2	24/36	R.VLDPEVAQLLSQANEAFVR.N	YGR047C	5.6663
0.9855	4248plusulp1AC_HILIC10.02027.02027.3	30/76	R.NPPGSRNGGGPTNASPFIK[170.11]R.D	YGR186W	480.556
0.9713	4248plusulp1AC_HILIC4.02762.02762.2	13/14	R.NLQFQLTR.A	YGR186W	6.6629
0.9637	4248plusulp1AC_HILIC5.02777.02777.2	13/14	R.NLQFQLTR.A	YGR186W	6.075
0.9546	4248plusulp1AC_HILIC5.02912.02912.2	23/26	R.NK[170.11]YATLTIDEAEK[170.11]R.M	YGR186W	6.7361
0.8644	4248plusulp1AC_HILIC5.02913.02913.3	32/52	R.NK[170.11]YATLTIDEAEK[170.11]R.M	YGR186W	7.0199
1	4248plusulp1AC_HILIC5.03283.03283.2	21/28	R.EK[170.11]M[147.04]LLQIGVEADAGR.S	YGR186W	6.6908
1	4248plusulp1AC_HILIC5.03386.03386.2	23/26	R.NK[170.11]Y[205.07]ATLTIDEAEK[170.11]R.M	YGR186W	7.5889
0.818	4248plusulp1AC_HILIC6.01654.01654.2	14/20	R.AIPK[170.11]EDLENM[147.04]R.T	YGR186W	7.2016
0.9624	4248plusulp1AC_HILIC6.01678.01678.2	13/20	R.AIPK[170.11]EDLENM[147.04]R.T	YGR186W	5.8195
0.938	4248plusulp1AC_HILIC6.02164.02164.2	21/28	R.GSLVK[170.11]K[170.11]DDPEYAEER.E	YGR186W	6.8648
0.929	4248plusulp1AC_HILIC6.02868.02868.2	21/26	R.NK[170.11]YATLTIDEAEK[170.11]R.M	YGR186W	7.5421
1	4248plusulp1AC_HILIC6.03218.03218.2	23/28	R.EK[170.11]M[147.04]LLQIGVEADAGR.S	YGR186W	6.6908
0.9992	4248plusulp1AC_HILIC6.03225.03225.3	28/56	R.EK[170.11]M[147.04]LLQIGVEADAGR.S	YGR186W	6.5093
1	4248plusulp1AC_HILIC6.04472.04472.3	35/84	L.SVEDDGSFTM[147.04]IPADK[170.11]VY[205.07]K[170.11]FTAR.N	YGR186W	4.9976
0.829	4248plusulp1AC_HILIC7.01719.01719.2	13/20	R.AIPK[170.11]EDLENM[147.04]R.T	YGR186W	6.8379
0.9231	4248plusulp1AC_HILIC7.02160.02160.2	19/28	R.GSLVK[170.11]K[170.11]DDPEYAEER.E	YGR186W	5.9312
1	4248plusulp1AC_HILIC7.02171.02171.2	19/26	R.NGGGPTNASPFIK[170.11]R.D	YGR186W	6.5809
0.8382	4248plusulp1AC_HILIC7.02312.02312.2	18/26	R.NGGGPTNASPFIK[170.11]R.D	YGR186W	687.099
0.8519	4248plusulp1AC_HILIC7.02484.02484.2	19/26	R.NGGGPTNASPFIK[170.11]R.D	YGR186W	681.28
0.8368	4248plusulp1AC_HILIC7.02729.02729.2	15/18	D.PNEYNEFPLR.A	YGR186W	7.3459
1	4248plusulp1AC_HILIC7.03195.03195.3	33/72	R.SNVK[170.11]VK[170.11]DEDPNEYNEFPLR.A	YGR186W	4.6235
1	4248plusulp1AC_HILIC7.03199.03199.2	25/36	R.SNVK[170.11]VK[170.11]DEDPNEYNEFPLR.A	YGR186W	6.3495
0.9277	4248plusulp1AC_HILIC7.03210.03210.3	32/72	R.SNVK[170.11]VK[170.11]DEDPNEYNEFPLR.A	YGR186W	3.993
1	4248plusulp1AC_HILIC7.03575.03575.3	33/72	R.SNVK[170.11]VK[170.11]DEDPNEY[205.07]NEFPLR.A	YGR186W	5.4519
1	4248plusulp1AC_HILIC7.03578.03578.2	23/36	R.SNVK[170.11]VK[170.11]DEDPNEY[205.07]NEFPLR.A	YGR186W	5.9913
1	4248plusulp1AC_HILIC7.03599.03599.3	28/72	R.SNVK[170.11]VK[170.11]DEDPNEY[205.07]NEFPLR.A	YGR186W	5.5758
0.9892	4248plusulp1AC_HILIC7.03603.03603.2	19/36	R.SNVK[170.11]VK[170.11]DEDPNEY[205.07]NEFPLR.A	YGR186W	5.2063
1	4248plusulp1AC_HILIC8.03164.03164.3	35/72	R.SNVK[170.11]VK[170.11]DEDPNEYNEFPLR.A	YGR186W	429.34
1	4248plusulp1AC_HILIC8.03167.03167.2	22/36	R.SNVK[170.11]VK[170.11]DEDPNEYNEFPLR.A	YGR186W	5.2141
1	4248plusulp1AC_HILIC8.03179.03179.3	31/72	R.SNVK[170.11]VK[170.11]DEDPNEYNEFPLR.A	YGR186W	4.8336
0.8919	4248plusulp1AC_HILIC9.02073.02073.3	29/76	R.NPPGSRNGGGPTNASPFIK[170.11]R.D	YGR186W	480.363
0.9712	4248plusulp1AC_HILIC9.02711.02711.2	42322	R.NLQFQLTR.A	YGR186W	5.781
0.9809	4248plusulp1AC_HILIC9.02121.02121.3	27/68	R.ENDVEDGEARPPSFVK[170.11]NR.K	YGR246C	9.3674
0.8071	4248plusulp1AC_HILIC2.05119.05119.3	23/60	R.Y[205.07]LDAGK[170.11]ILLLQEAALR.R	YGR252W	539.569
0.9747	4248plusulp1AC_HILIC2.05121.05121.2	20/30	R.Y[205.07]LDAGK[170.11]ILLLQEAALR.R	YGR252W	9.241
0.945	4248plusulp1AC_HILIC3.04843.04843.2	21/30	R.YLDAGK[170.11]ILLLQEAALR.R	YGR252W	5.8468
0.9763	4248plusulp1AC_HILIC5.01606.01606.2	42289	R.LVFNNC[160.03]R.M	YGR252W	4.8729
0.9551	4248plusulp1AC_HILIC3.02690.02690.2	42289	R.INEFFPR.E	YGR258C	4.6563
0.9864	4248plusulp1AC_HILIC10.03388.03388.3	28/112	R.TEEILK[170.11]VQANNENDEVSK[170.11]ATPGEVEESLR.L	YHR084W	309.623
0.9956	4248plusulp1AC_HILIC6.02318.02318.2	14/20	R.DSM[147.04]PVNSLLNR.Y	YHR084W	7.2071
1	4248plusulp1AC_HILIC9.03470.03470.3	33/112	R.TEEILK[170.11]VQANNENDEVSK[170.11]ATPGEVEESLR.L	YHR084W	5.7925
0.9999	4248plusulp1AC_HILIC10.02229.02229.3	27/76	R.SPPVVSSDVM[147.04]LNNNNTLSNR.A	YIL056W	12.4995
0.9967	4248plusulp1AC_HILIC10.02238.02238.2	15/38	R.SPPVVSSDVM[147.04]LNNNNTLSNR.A	YIL056W	10.7122
0.9834	4248plusulp1AC_HILIC4.03117.03117.2	15/16	R.M[147.04]SIAFVIER.F	YIL056W	6.6507
0.9645	4248plusulp1AC_HILIC4.04171.04171.2	20/26	R.LITTDSVEEVILER.A	YIL126W	6.2427
0.9664	4248plusulp1AC_HILIC5.01915.01915.2	42352	R.IQK[170.11]IISK[170.11]R.K	YIL149C	4.4831
0.9971	4248plusulp1AC_HILIC5.02221.02221.2	18/20	R.K[170.11]LM[147.04]EM[147.04]ENILQR.C	YIL149C	4.7305
0.9972	4248plusulp1AC_HILIC5.02528.02528.2	15/16	R.K[170.11]EELEEEFR.K	YIL149C	5.6727
1	4248plusulp1AC_HILIC5.03047.03047.2	21/24	R.ELISNIEQTESLR.V	YIL149C	6.9806
1	4248plusulp1AC_HILIC5.04643.04643.2	19/26	R.SDLQSK[170.11]IQEIESIR.S	YIL149C	6.8684
0.9998	4248plusulp1AC_HILIC5.04644.04644.3	32/52	R.SDLQSK[170.11]IQEIESIR.S	YIL149C	6.2133
1	4248plusulp1AC_HILIC5.04705.04705.3	34/84	R.LVEFSNVNELQEK[170.11]NVELLNC[160.03]IR.I	YIL149C	5.9163
0.9931	4248plusulp1AC_HILIC6.01583.01583.3	22/36	R.TK[170.11]SLEHELK[170.11]R.S	YIL149C	4.447
0.9971	4248plusulp1AC_HILIC6.02199.02199.2	17/20	R.K[170.11]LM[147.04]EM[147.04]ENILQR.C	YIL149C	5.5415
1	4248plusulp1AC_HILIC6.02623.02623.2	20/24	R.SQLTSLEK[170.11]DC[160.03]SLR.A	YIL149C	7.3427
1	4248plusulp1AC_HILIC6.03933.03933.3	37/80	R.ELEAELSSTK[170.11]VENSAIIQNLR.K	YIL149C	7.6206
0.9993	4248plusulp1AC_HILIC6.04275.04275.3	27/60	R.LRSDLQSK[170.11]IQEIESIR.S	YIL149C	6.8399
0.9509	4248plusulp1AC_HILIC7.01276.01276.2	15/16	R.ASTELSQSR.I	YIL149C	7.2486
1	4248plusulp1AC_HILIC7.03073.03073.3	35/80	R.K[170.11]ILESSNIVNENDSQAIITER.L	YIL149C	5.1711
0.9935	4248plusulp1AC_HILIC8.01476.01476.2	15/18	R.LEK[170.11]SK[170.11]NEC[160.03]QR.L	YIL149C	5.9564
0.8035	4248plusulp1AC_HILIC8.02453.02453.3	23/64	R.QK[170.11]INGC[160.03]EANIHSLVK[170.11]QR.L	YIL149C	479.518
1	4248plusulp1AC_HILIC8.03398.03398.3	36/72	R.DQGNDSLNDDLNK[170.11]ENK[170.11]LLR.R	YIL149C	6.5584
0.9932	4248plusulp1AC_HILIC8.03402.03402.2	19/36	R.DQGNDSLNDDLNK[170.11]ENK[170.11]LLR.R	YIL149C	7.5674
0.9992	4248plusulp1AC_HILIC9.03382.03382.3	29/72	R.DQGNDSLNDDLNK[170.11]ENK[170.11]LLR.R	YIL149C	6.471
1	4248plusulp1AC_HILIC3.04162.04162.2	14/18	R.NVLDY[205.07]VNVIR.D	YIR008C	5.6905
0.9027	4248plusulp1AC_HILIC7.02896.02896.2	42301	R.EREDDDEPASLDF.-	YIR008C	6.2393
1	4248plusulp1AC_HILIC3.03631.03631.2	14/18	R.VIIK[170.11]GFK[170.11]TY[205.07]R.N	YJL074C	5.6961
0.8621	4248plusulp1AC_HILIC3.03953.03953.2	42356	R.K[170.11]IYQFTLY[205.07]DR.E	YJL074C	5.2384
0.9978	4248plusulp1AC_HILIC3.04479.04479.2	15/18	R.K[170.11]IY[205.07]QFTLY[205.07]DR.E	YJL074C	4.4105
0.8963	4248plusulp1AC_HILIC4.03070.03070.2	17/20	R.DLILK[170.11]K[170.11]GEYAR.F	YJL074C	5.2488
0.9969	4248plusulp1AC_HILIC4.03316.03316.2	14/20	R.ESVLTNIEVYR.T	YJL074C	8.1589
1	4248plusulp1AC_HILIC4.03576.03576.2	17/20	R.DLILK[170.11]K[170.11]GEY[205.07]AR.F	YJL074C	6.2814
1	4248plusulp1AC_HILIC5.03212.03212.2	16/20	R.AFENFK[170.11]K[170.11]FNER.R	YJL074C	6.7998
0.9994	4248plusulp1AC_HILIC5.03214.03214.3	23/40	R.AFENFK[170.11]K[170.11]FNER.R	YJL074C	6.7952
1	4248plusulp1AC_HILIC5.03995.03995.2	16/22	R.TDM[147.04]LQVADK[170.11]FFR.V	YJL074C	3.9876
1	4248plusulp1AC_HILIC5.05365.05365.3	32/96	R.EIGLLPEDALVNDFSDITSDQLLQR.L	YJL074C	6.6703
0.9286	4248plusulp1AC_HILIC6.02561.02561.2	18/26	R.TVGLK[170.11]K[170.11]DDYQLNDR.N	YJL074C	6.2861
0.919	4248plusulp1AC_HILIC7.05643.05643.3	25/80	R.K[170.11]EQK[170.11]LQTVLETLLSDVNQNQR.N	YJL074C	5.0965
0.9998	4248plusulp1AC_HILIC8.02563.02563.3	34/64	R.LNDM[147.04]NTEISGLK[170.11]NVNK[170.11]R.A	YJL074C	6.0057
1	4248plusulp1AC_HILIC10.01478.01478.2	17/24	R.SATVDPDK[170.11]TK[170.11]QQR.L	YJL076W	5.7095
1	4248plusulp1AC_HILIC10.02115.02115.2	21/40	S.ASSSSFANGGTAAVTAQDINR.K	YJL076W	4.9852
1	4248plusulp1AC_HILIC10.02154.02154.2	24/40	S.ASSSSFANGGTAAVTAQDINR.K	YJL076W	494.432
0.9998	4248plusulp1AC_HILIC10.02299.02299.3	27/68	R.TNM[147.04]AQSAGDASLQYANLR.S	YJL076W	6.4285
1	4248plusulp1AC_HILIC10.02300.02300.2	22/34	R.TNM[147.04]AQSAGDASLQYANLR.S	YJL076W	4.9276
0.8932	4248plusulp1AC_HILIC10.02438.02438.3	30/96	R.SK[170.11]LNNGSPQSVQPQQQIPSSSGVLR.I	YJL076W	372.79
0.9759	4248plusulp1AC_HILIC10.02909.02909.3	29/100	A.SSFPVVGGSPSVATK[170.11]GTTSFNEEGNR.K	YJL076W	4.8564
0.9489	4248plusulp1AC_HILIC10.02910.02910.3	28/104	Q.ASSFPVVGGSPSVATK[170.11]GTTSFNEEGNR.K	YJL076W	0.6233
1	4248plusulp1AC_HILIC11.01674.01674.2	18/30	R.DSQK[170.11]K[170.11]SAVSESSVTNS.K	YJL076W	6.6136
1	4248plusulp1AC_HILIC11.02521.02521.3	44/96	R.SK[170.11]LNNGSPQSVQPQQQIPSSSGVLR.I	YJL076W	5.5215
0.989	4248plusulp1AC_HILIC11.02526.02526.2	17/48	R.SK[170.11]LNNGSPQSVQPQQQIPSSSGVLR.I	YJL076W	1.9407
0.9995	4248plusulp1AC_HILIC11.02542.02542.3	38/96	R.SK[170.11]LNNGSPQSVQPQQQIPSSSGVLR.I	YJL076W	5.4469
0.9987	4248plusulp1AC_HILIC11.02563.02563.3	42/96	R.SK[170.11]LNNGSPQSVQPQQQIPSSSGVLR.I	YJL076W	374.393
0.9987	4248plusulp1AC_HILIC11.02585.02585.3	39/96	R.SK[170.11]LNNGSPQSVQPQQQIPSSSGVLR.I	YJL076W	372.492
0.9336	4248plusulp1AC_HILIC4.02613.02613.2	17/22	R.ITSGM[147.04]LK[170.11]IPEPR.I	YJL076W	4.6403
0.9499	4248plusulp1AC_HILIC4.02646.02646.2	15/22	R.ITSGM[147.04]LK[170.11]IPEPR.I	YJL076W	1.9275
0.9922	4248plusulp1AC_HILIC5.01409.01409.2	13/14	R.K[170.11]PPVTTPR.I	YJL076W	5.9666
0.9964	4248plusulp1AC_HILIC5.01806.01806.2	15/28	R.LLSGTPIM[147.04]STM[147.04]TPNR.V	YJL076W	4.7826
1	4248plusulp1AC_HILIC5.02363.02363.2	18/20	R.M[147.04]TNFLDDNQVR.E	YJL076W	7.7393
1	4248plusulp1AC_HILIC5.02386.02386.2	16/20	R.M[147.04]TNFLDDNQVR.E	YJL076W	5.6219
0.9454	4248plusulp1AC_HILIC5.02610.02610.2	16/22	R.ITSGM[147.04]LK[170.11]IPEPR.I	YJL076W	4.2833
0.9484	4248plusulp1AC_HILIC5.02627.02627.2	19/22	R.ITSGM[147.04]LK[170.11]IPEPR.I	YJL076W	5.7111
0.9347	4248plusulp1AC_HILIC5.02649.02649.2	17/22	R.ITSGM[147.04]LK[170.11]IPEPR.I	YJL076W	7.2817
0.9212	4248plusulp1AC_HILIC5.02673.02673.2	15/22	R.ITSGM[147.04]LK[170.11]IPEPR.I	YJL076W	6.6392
0.993	4248plusulp1AC_HILIC6.01310.01310.2	13/14	R.RVVVNTPR.E	YJL076W	4.8854
0.9955	4248plusulp1AC_HILIC6.01335.01335.2	14/14	R.RVVVNTPR.E	YJL076W	4.0358
0.918	4248plusulp1AC_HILIC6.01426.01426.2	42352	R.K[170.11]PPVTTPR.I	YJL076W	6.2862
0.9977	4248plusulp1AC_HILIC6.01724.01724.2	18/28	R.LLSGTPIM[147.04]STM[147.04]TPNR.V	YJL076W	5.9328
0.9971	4248plusulp1AC_HILIC6.01743.01743.2	20/28	R.LLSGTPIM[147.04]STM[147.04]TPNR.V	YJL076W	3.8745
0.9968	4248plusulp1AC_HILIC6.01765.01765.2	18/28	R.LLSGTPIM[147.04]STM[147.04]TPNR.V	YJL076W	3.935
1	4248plusulp1AC_HILIC6.02328.02328.2	18/20	R.M[147.04]TNFLDDNQVR.E	YJL076W	6.206
1	4248plusulp1AC_HILIC6.02348.02348.2	18/20	R.M[147.04]TNFLDDNQVR.E	YJL076W	5.1839
0.9452	4248plusulp1AC_HILIC6.02552.02552.2	16/22	R.ITSGM[147.04]LK[170.11]IPEPR.I	YJL076W	6.2822
0.936	4248plusulp1AC_HILIC6.02567.02567.2	19/22	R.ITSGM[147.04]LK[170.11]IPEPR.I	YJL076W	5.9967
0.9549	4248plusulp1AC_HILIC6.02591.02591.2	19/22	R.ITSGM[147.04]LK[170.11]IPEPR.I	YJL076W	6.5678
0.9735	4248plusulp1AC_HILIC6.02611.02611.2	18/22	R.ITSGM[147.04]LK[170.11]IPEPR.I	YJL076W	6.7819
1	4248plusulp1AC_HILIC6.02667.02667.2	18/28	R.SFLPPPTQPQSPPIR.I	YJL076W	7.998
1	4248plusulp1AC_HILIC6.02680.02680.3	28/56	R.SFLPPPTQPQSPPIR.I	YJL076W	7.2119
0.9964	4248plusulp1AC_HILIC6.02688.02688.2	16/28	R.SFLPPPTQPQSPPIR.I	YJL076W	6.7351
0.9998	4248plusulp1AC_HILIC6.02699.02699.3	27/56	R.SFLPPPTQPQSPPIR.I	YJL076W	6.2503
0.9947	4248plusulp1AC_HILIC6.02710.02710.2	19/28	R.SFLPPPTQPQSPPIR.I	YJL076W	7.5169
0.854	4248plusulp1AC_HILIC6.02727.02727.3	24/56	R.SFLPPPTQPQSPPIR.I	YJL076W	6.3705
0.9974	4248plusulp1AC_HILIC6.02733.02733.2	17/28	R.SFLPPPTQPQSPPIR.I	YJL076W	6.4345
0.9907	4248plusulp1AC_HILIC6.02755.02755.2	18/28	R.SFLPPPTQPQSPPIR.I	YJL076W	7.1561
0.9979	4248plusulp1AC_HILIC6.02777.02777.2	16/28	R.SFLPPPTQPQSPPIR.I	YJL076W	7.6973
0.9966	4248plusulp1AC_HILIC6.02823.02823.2	17/28	R.SFLPPPTQPQSPPIR.I	YJL076W	6.675
0.9965	4248plusulp1AC_HILIC6.02843.02843.2	18/28	R.SFLPPPTQPQSPPIR.I	YJL076W	6.1939
0.9987	4248plusulp1AC_HILIC6.02912.02912.3	26/68	R.TNM[147.04]AQSAGDASLQY[205.07]ANLR.S	YJL076W	6.2407
1	4248plusulp1AC_HILIC6.02944.02944.2	17/22	N.VSFTPSYFNQSR.F	YJL076W	6.3472
0.9963	4248plusulp1AC_HILIC6.03162.03162.2	15/28	R.SANVSFTPSY[205.07]FNQSR.F	YJL076W	6.5796
0.9999	4248plusulp1AC_HILIC6.03392.03392.3	32/56	R.K[170.11]VRPSLSSLSDLVSR.G	YJL076W	7.2276
1	4248plusulp1AC_HILIC6.03394.03394.2	17/28	R.K[170.11]VRPSLSSLSDLVSR.G	YJL076W	5.4536
0.9999	4248plusulp1AC_HILIC6.03419.03419.3	28/56	R.K[170.11]VRPSLSSLSDLVSR.G	YJL076W	7.5238
1	4248plusulp1AC_HILIC6.03573.03573.2	19/28	R.SANVSFTPSY[205.07]FNQSR.F	YJL076W	6.0647
1	4248plusulp1AC_HILIC6.05508.05508.3	32/104	L.SLQDNSGC[160.03]DLDPDFLVK[170.11]DVFNVNNIVR.V	YJL076W	3.2191
0.998	4248plusulp1AC_HILIC7.01793.01793.2	16/28	R.LLSGTPIM[147.04]STM[147.04]TPNR.V	YJL076W	6.4776
0.9976	4248plusulp1AC_HILIC7.01813.01813.2	18/28	R.LLSGTPIM[147.04]STM[147.04]TPNR.V	YJL076W	5.8117
1	4248plusulp1AC_HILIC7.02320.02320.2	18/20	R.M[147.04]TNFLDDNQVR.E	YJL076W	6.8631
1	4248plusulp1AC_HILIC7.02333.02333.2	25/34	R.TNM[147.04]AQSAGDASLQYANLR.S	YJL076W	5.8094
0.9999	4248plusulp1AC_HILIC7.02336.02336.3	34/68	R.TNM[147.04]AQSAGDASLQYANLR.S	YJL076W	7.3098
0.9933	4248plusulp1AC_HILIC7.02671.02671.2	16/28	R.SFLPPPTQPQSPPIR.I	YJL076W	7.4568
0.9935	4248plusulp1AC_HILIC7.02696.02696.2	17/28	R.SFLPPPTQPQSPPIR.I	YJL076W	7.0358
0.9896	4248plusulp1AC_HILIC7.02717.02717.2	17/28	R.SFLPPPTQPQSPPIR.I	YJL076W	7.2162
0.9911	4248plusulp1AC_HILIC7.02829.02829.2	15/34	R.TNM[147.04]AQSAGDASLQY[205.07]ANLR.S	YJL076W	5.3302
0.9798	4248plusulp1AC_HILIC7.02969.02969.2	18/28	R.SANVSFTPSYFNQSR.F	YJL076W	565.981
1	4248plusulp1AC_HILIC7.02990.02990.2	21/28	R.SANVSFTPSYFNQSR.F	YJL076W	6.5071
0.9967	4248plusulp1AC_HILIC7.03164.03164.2	18/28	R.SANVSFTPSY[205.07]FNQSR.F	YJL076W	6.0647
0.9965	4248plusulp1AC_HILIC7.03180.03180.2	42366	R.SANVSFTPSY[205.07]FNQSR.F	YJL076W	6.694
0.9976	4248plusulp1AC_HILIC7.03279.03279.2	16/28	R.SANVSFTPSY[205.07]FNQSR.F	YJL076W	6.4652
0.9943	4248plusulp1AC_HILIC7.03394.03394.3	24/56	R.K[170.11]VRPSLSSLSDLVSR.G	YJL076W	6.102
1	4248plusulp1AC_HILIC7.03563.03563.2	20/28	R.SANVSFTPSY[205.07]FNQSR.F	YJL076W	7.6094
1	4248plusulp1AC_HILIC7.05485.05485.3	36/104	L.SLQDNSGC[160.03]DLDPDFLVK[170.11]DVFNVNNIVR.V	YJL076W	5.8963
1	4248plusulp1AC_HILIC8.01502.01502.2	18/20	T.K[170.11]AK[170.11]NESAQIDR.Q	YJL076W	765.459
0.9977	4248plusulp1AC_HILIC8.01935.01935.2	17/28	R.LLSGTPIM[147.04]STM[147.04]TPNR.V	YJL076W	5.9933
1	4248plusulp1AC_HILIC8.02179.02179.2	20/32	S.SFANGGTAAVTAQDINR.K	YJL076W	586.725
0.9949	4248plusulp1AC_HILIC8.02348.02348.2	13/20	R.M[147.04]TNFLDDNQVR.E	YJL076W	4.9648
0.9999	4248plusulp1AC_HILIC8.02357.02357.3	30/68	R.TNM[147.04]AQSAGDASLQYANLR.S	YJL076W	7.6727
1	4248plusulp1AC_HILIC8.02358.02358.2	22/34	R.TNM[147.04]AQSAGDASLQYANLR.S	YJL076W	7.158
0.9795	4248plusulp1AC_HILIC8.02804.02804.3	25/68	R.TNM[147.04]AQSAGDASLQY[205.07]ANLR.S	YJL076W	6.0377
1	4248plusulp1AC_HILIC8.02805.02805.2	19/34	R.TNM[147.04]AQSAGDASLQY[205.07]ANLR.S	YJL076W	4.9748
0.9998	4248plusulp1AC_HILIC8.02881.02881.3	31/68	R.TNM[147.04]AQSAGDASLQY[205.07]ANLR.S	YJL076W	6.4436
1	4248plusulp1AC_HILIC8.02883.02883.2	26/34	R.TNM[147.04]AQSAGDASLQY[205.07]ANLR.S	YJL076W	5.9393
1	4248plusulp1AC_HILIC8.02959.02959.2	19/28	R.SANVSFTPSYFNQSR.F	YJL076W	6.214
1	4248plusulp1AC_HILIC9.01480.01480.2	19/24	R.SATVDPDK[170.11]TK[170.11]QQR.L	YJL076W	2.8868
1	4248plusulp1AC_HILIC9.02339.02339.3	31/68	R.TNM[147.04]AQSAGDASLQYANLR.S	YJL076W	5.7027
1	4248plusulp1AC_HILIC9.02341.02341.2	25/34	R.TNM[147.04]AQSAGDASLQYANLR.S	YJL076W	5.6019
0.9975	4248plusulp1AC_HILIC9.02879.02879.2	17/34	R.TNM[147.04]AQSAGDASLQY[205.07]ANLR.S	YJL076W	8.6297
0.9849	4248plusulp1AC_HILIC9.02957.02957.2	42366	R.SANVSFTPSYFNQSR.F	YJL076W	6.0382
1	4248plusulp1AC_HILIC9.02998.02998.3	37/96	S.SFPVVGGSPSVATK[170.11]GTTSFNEEGNR.K	YJL076W	5.8772
1	4248plusulp1AC_HILIC5.04277.04277.2	29/34	R.NK[170.11]LLGSVSDFTSAADQLR.L	YJL092W	7.6335
0.9995	4248plusulp1AC_HILIC5.04279.04279.3	29/68	R.NK[170.11]LLGSVSDFTSAADQLR.L	YJL092W	9.0537
0.964	4248plusulp1AC_HILIC6.02488.02488.2	15/18	R.K[170.11]DYNQFIENR.R	YJL092W	4.6727
0.8841	4248plusulp1AC_HILIC7.02094.02094.3	19/40	R.K[170.11]DYNQFIENRR.E	YJL092W	4.6503
0.9878	4248plusulp1AC_HILIC2.02993.02993.2	42356	R.LVIK[170.11]EALVER.R	YJL140W	1.4018
1	4248plusulp1AC_HILIC3.03175.03175.2	16/18	R.LVIK[170.11]EALVER.R	YJL140W	4.1229
0.9847	4248plusulp1AC_HILIC3.03210.03210.2	15/18	R.LVIK[170.11]EALVER.R	YJL140W	6.2667
0.9812	4248plusulp1AC_HILIC11.02770.02770.4	43/198	R.DAESEAITVTAK[170.11]QQPTM[147.04]QANK[170.11]LDSQETPSTEESR.A	YJL176C	264.118
0.9807	4248plusulp1AC_HILIC5.01678.01678.2	42322	R.NFM[147.04]VNSYR.L	YJL176C	4.8688
0.9889	4248plusulp1AC_HILIC5.05406.05406.2	17/32	R.ENINTAINVLSDLLPVR.E	YJR060W	2.5504
0.9915	4248plusulp1AC_HILIC4.01833.01833.2	42320	R.LK[170.11]AFEER.V	YJR076C	4.9171
0.9811	4248plusulp1AC_HILIC4.02564.02564.2	14/16	R.VQQELLLK[170.11]R.Q	YJR076C	6.1553
1	4248plusulp1AC_HILIC4.04975.04975.3	40/92	R.TLLPFAIIGSNEVYEM[147.04]GGDVGTIR.G	YJR076C	6.5361
1	4248plusulp1AC_HILIC4.04986.04986.2	26/46	R.TLLPFAIIGSNEVYEM[147.04]GGDVGTIR.G	YJR076C	4.904
1	4248plusulp1AC_HILIC4.04998.04998.3	31/92	R.TLLPFAIIGSNEVYEM[147.04]GGDVGTIR.G	YJR076C	6.0693
0.9998	4248plusulp1AC_HILIC4.05205.05205.3	30/92	R.TLLPFAIIGSNEVY[205.07]EM[147.04]GGDVGTIR.G	YJR076C	3.5218
1	4248plusulp1AC_HILIC4.05214.05214.2	19/46	R.TLLPFAIIGSNEVY[205.07]EM[147.04]GGDVGTIR.G	YJR076C	6.2037
0.9999	4248plusulp1AC_HILIC4.05225.05225.3	36/92	R.TLLPFAIIGSNEVY[205.07]EM[147.04]GGDVGTIR.G	YJR076C	6.0865
1	4248plusulp1AC_HILIC4.05299.05299.3	41/92	R.TLLPFAIIGSNEVY[205.07]EM[147.04]GGDVGTIR.G	YJR076C	6.9286
1	4248plusulp1AC_HILIC4.05301.05301.2	23/46	R.TLLPFAIIGSNEVY[205.07]EM[147.04]GGDVGTIR.G	YJR076C	388.618
1	4248plusulp1AC_HILIC4.05318.05318.3	39/92	R.TLLPFAIIGSNEVY[205.07]EM[147.04]GGDVGTIR.G	YJR076C	6.0482
1	4248plusulp1AC_HILIC4.05319.05319.2	22/46	R.TLLPFAIIGSNEVY[205.07]EM[147.04]GGDVGTIR.G	YJR076C	3.6763
1	4248plusulp1AC_HILIC4.05340.05340.3	39/92	R.TLLPFAIIGSNEVY[205.07]EM[147.04]GGDVGTIR.G	YJR076C	7.1583
0.9976	4248plusulp1AC_HILIC4.05341.05341.2	20/46	R.TLLPFAIIGSNEVY[205.07]EM[147.04]GGDVGTIR.G	YJR076C	4.9783
0.9999	4248plusulp1AC_HILIC4.05362.05362.3	33/92	R.TLLPFAIIGSNEVY[205.07]EM[147.04]GGDVGTIR.G	YJR076C	9.1106
0.9348	4248plusulp1AC_HILIC5.01755.01755.2	42320	R.LK[170.11]AFEER.V	YJR076C	5.986
0.9826	4248plusulp1AC_HILIC5.02563.02563.2	15/16	R.VQQELLLK[170.11]R.Q	YJR076C	7.0957
0.9864	4248plusulp1AC_HILIC5.02583.02583.2	14/16	R.VQQELLLK[170.11]R.Q	YJR076C	6.2408
0.9954	4248plusulp1AC_HILIC5.04933.04933.3	28/92	R.TLLPFAIIGSNEVYEM[147.04]GGDVGTIR.G	YJR076C	385.407
1	4248plusulp1AC_HILIC5.04947.04947.3	41/92	R.TLLPFAIIGSNEVYEM[147.04]GGDVGTIR.G	YJR076C	6.9252
1	4248plusulp1AC_HILIC5.04951.04951.2	29/46	R.TLLPFAIIGSNEVYEM[147.04]GGDVGTIR.G	YJR076C	6.4219
1	4248plusulp1AC_HILIC5.04971.04971.3	39/92	R.TLLPFAIIGSNEVYEM[147.04]GGDVGTIR.G	YJR076C	7.7422
0.9981	4248plusulp1AC_HILIC5.04988.04988.3	27/76	R.QLGSLVNIIPVISK[170.11]SDSLTR.D	YJR076C	3.1132
0.9999	4248plusulp1AC_HILIC5.05205.05205.3	30/92	R.TLLPFAIIGSNEVY[205.07]EM[147.04]GGDVGTIR.G	YJR076C	3.8663
0.8628	4248plusulp1AC_HILIC5.05220.05220.2	14/46	R.TLLPFAIIGSNEVY[205.07]EM[147.04]GGDVGTIR.G	YJR076C	391.258
1	4248plusulp1AC_HILIC5.05224.05224.3	33/92	R.TLLPFAIIGSNEVY[205.07]EM[147.04]GGDVGTIR.G	YJR076C	5.6271
0.9878	4248plusulp1AC_HILIC5.05236.05236.2	16/46	R.TLLPFAIIGSNEVY[205.07]EM[147.04]GGDVGTIR.G	YJR076C	7.2377
0.9999	4248plusulp1AC_HILIC5.05247.05247.3	25/92	R.TLLPFAIIGSNEVY[205.07]EM[147.04]GGDVGTIR.G	YJR076C	5.8185
0.9948	4248plusulp1AC_HILIC6.02622.02622.3	21/44	R.HQYDEILLEESR.V	YJR076C	7.1067
1	4248plusulp1AC_HILIC6.02624.02624.2	20/22	R.HQYDEILLEESR.V	YJR076C	6.8504
1	4248plusulp1AC_HILIC6.02778.02778.2	25/36	F.AIIGSNEVYEM[147.04]GGDVGTIR.G	YJR076C	4.6046
0.9916	4248plusulp1AC_HILIC6.02781.02781.3	29/72	F.AIIGSNEVYEM[147.04]GGDVGTIR.G	YJR076C	7.6038
0.9931	4248plusulp1AC_HILIC6.03345.03345.2	14/30	R.GITFTVM[147.04]IVGQSGSGR.S	YJR076C	7.5606
0.9952	4248plusulp1AC_HILIC7.03327.03327.2	14/30	R.GITFTVM[147.04]IVGQSGSGR.S	YJR076C	8.4826
0.9659	4248plusulp1AC_HILIC9.01918.01918.2	42320	R.LK[170.11]AFEER.V	YJR076C	7.4825
0.9833	4248plusulp1AC_HILIC9.02507.02507.2	14/16	R.VQQELLLK[170.11]R.Q	YJR076C	5.5569
1	4248plusulp1AC_HILIC4.03851.03851.2	18/22	R.K[170.11]DVLETLSNIM[147.04]R.Q	YJR089W	4.7368
1	4248plusulp1AC_HILIC4.04078.04078.2	21/26	R.EFIDDC[160.03]DK[170.11]K[170.11]LDILR.R	YJR089W	6.4882
0.987	4248plusulp1AC_HILIC5.02039.02039.2	13/20	R.NLVSGTSSY[205.07]PR.N	YJR089W	5.5573
1	4248plusulp1AC_HILIC5.03830.03830.2	18/22	R.K[170.11]DVLETLSNIM[147.04]R.Q	YJR089W	7.8496
1	4248plusulp1AC_HILIC5.04038.04038.2	21/26	R.EFIDDC[160.03]DK[170.11]K[170.11]LDILR.R	YJR089W	4.7187
0.9629	4248plusulp1AC_HILIC6.01425.01425.2	42320	R.K[170.11]NLQEPR.S	YJR089W	6.6845
0.9872	4248plusulp1AC_HILIC6.01616.01616.2	13/16	R.Y[205.07]SM[147.04]TK[170.11]LENR.L	YJR089W	9.5767
0.9783	4248plusulp1AC_HILIC6.02612.02612.2	16/24	R.SLSISGK[170.11]VVPTER.K	YJR089W	6.5687
0.9823	4248plusulp1AC_HILIC8.01144.01144.2	42352	R.HQK[170.11]DSTVR.Q	YJR089W	4.4399
0.9972	4248plusulp1AC_HILIC10.01287.01287.2	18/22	R.NEDIQADNGGQR.N	YJR092W	7.286
1	4248plusulp1AC_HILIC5.03190.03190.2	18/22	W.YDVINEYEFQTR.C	YKL112W	6.972
0.8969	4248plusulp1AC_HILIC3.02175.02175.2	42320	R.LAK[170.11]FYER.L	YKL142W	4.332
0.9286	4248plusulp1AC_HILIC3.02807.02807.2	42289	R.LAK[170.11]FY[205.07]ER.L	YKL142W	5.0418
0.978	4248plusulp1AC_HILIC4.02233.02233.2	42320	R.LAK[170.11]FYER.L	YKL142W	5.5697
0.998	4248plusulp1AC_HILIC6.02070.02070.3	22/44	R.LHQSQGK[170.11]EALFR.L	YKR010C	4.8018
0.9306	4248plusulp1AC_HILIC7.01868.01868.2	17/22	R.K[170.11]NGQAIPSSLER.T	YKR010C	738.254
0.9919	4248plusulp1AC_HILIC10.01726.01726.2	17/34	R.AQVVTM[147.04]SVK[170.11]SVNDPSQNR.L	YKR025W	6.4883
0.9995	4248plusulp1AC_HILIC11.01650.01650.3	31/68	R.AQVVTM[147.04]SVK[170.11]SVNDPSQNR.L	YKR025W	8.2177
1	4248plusulp1AC_HILIC11.01659.01659.2	20/34	R.AQVVTM[147.04]SVK[170.11]SVNDPSQNR.L	YKR025W	6.7359
0.9997	4248plusulp1AC_HILIC11.01670.01670.3	39/68	R.AQVVTM[147.04]SVK[170.11]SVNDPSQNR.L	YKR025W	6.2871
0.9591	4248plusulp1AC_HILIC5.04802.04802.2	25/34	R.VAQLK[170.11]PFFK[170.11]YIDDANVTR.K	YKR025W	7.6916
0.9589	4248plusulp1AC_HILIC5.04816.04816.2	25/34	R.VAQLK[170.11]PFFK[170.11]YIDDANVTR.K	YKR025W	5.8366
1	4248plusulp1AC_HILIC5.05175.05175.3	35/68	R.VAQLK[170.11]PFFK[170.11]Y[205.07]IDDANVTR.K	YKR025W	8.8318
1	4248plusulp1AC_HILIC5.05178.05178.2	22/34	R.VAQLK[170.11]PFFK[170.11]Y[205.07]IDDANVTR.K	YKR025W	6.749
1	4248plusulp1AC_HILIC5.05189.05189.3	34/68	R.VAQLK[170.11]PFFK[170.11]Y[205.07]IDDANVTR.K	YKR025W	6.1246
1	4248plusulp1AC_HILIC5.05200.05200.2	26/34	R.VAQLK[170.11]PFFK[170.11]Y[205.07]IDDANVTR.K	YKR025W	4.0405
0.9998	4248plusulp1AC_HILIC5.05211.05211.3	34/68	R.VAQLK[170.11]PFFK[170.11]Y[205.07]IDDANVTR.K	YKR025W	5.1482
1	4248plusulp1AC_HILIC5.05222.05222.2	25/34	R.VAQLK[170.11]PFFK[170.11]Y[205.07]IDDANVTR.K	YKR025W	5.1061
1	4248plusulp1AC_HILIC5.05244.05244.3	34/68	R.VAQLK[170.11]PFFK[170.11]Y[205.07]IDDANVTR.K	YKR025W	5.8139
1	4248plusulp1AC_HILIC5.05245.05245.2	23/34	R.VAQLK[170.11]PFFK[170.11]Y[205.07]IDDANVTR.K	YKR025W	4.1293
0.9999	4248plusulp1AC_HILIC6.01528.01528.3	28/44	R.K[170.11]PAEHPFISAAR.Y	YKR025W	6.9457
1	4248plusulp1AC_HILIC9.01725.01725.2	19/34	R.AQVVTM[147.04]SVK[170.11]SVNDPSQNR.L	YKR025W	5.9435
0.9994	4248plusulp1AC_HILIC9.01732.01732.3	35/68	R.AQVVTM[147.04]SVK[170.11]SVNDPSQNR.L	YKR025W	6.2375
1	4248plusulp1AC_HILIC11.02771.02771.3	34/120	R.GLISSSSTLSTDTNDEELTSNNPAQK[170.11]DSSNR.N	YKR095W	310.331
0.9309	4248plusulp1AC_HILIC3.02806.02806.2	13/14	R.LK[170.11]EIELVR.V	YKR095W	4.6037
0.9004	4248plusulp1AC_HILIC4.02763.02763.2	13/14	R.TLK[170.11]ILDER.L	YKR095W	5.6278
0.9996	4248plusulp1AC_HILIC4.05816.05816.3	32/76	R.LVDLLESQLNAVK[170.11]EELNSIR.E	YKR095W	-29.0047
1	4248plusulp1AC_HILIC5.04353.04353.3	36/72	R.FK[170.11]LLSNTLDLTK[170.11]AENDQLR.K	YKR095W	8.5891
0.9924	4248plusulp1AC_HILIC5.04358.04358.2	20/36	R.FK[170.11]LLSNTLDLTK[170.11]AENDQLR.K	YKR095W	6.3361
0.998	4248plusulp1AC_HILIC6.02691.02691.3	23/52	R.ERDILDTK[170.11]VTVAER.D	YKR095W	7.4011
1	4248plusulp1AC_HILIC6.02757.02757.2	19/22	R.DLESQVQDLQTR.I	YKR095W	5.9328
0.9938	4248plusulp1AC_HILIC6.02813.02813.2	20/28	R.IK[170.11]SM[147.04]EQSGEIDVVLR.K	YKR095W	8.4519
0.9946	4248plusulp1AC_HILIC6.03386.03386.3	30/72	R.LK[170.11]TSK[170.11]LSQDSLTEQVNSLR.D	YKR095W	6.9407
1	4248plusulp1AC_HILIC6.03455.03455.3	34/60	R.DAK[170.11]NVLENSLSEANAR.I	YKR095W	6.1412
0.997	4248plusulp1AC_HILIC7.02753.02753.2	17/22	R.DLESQVQDLQTR.I	YKR095W	6.0724
0.9997	4248plusulp1AC_HILIC7.03368.03368.3	37/72	R.LK[170.11]TSK[170.11]LSQDSLTEQVNSLR.D	YKR095W	7.1198
1	4248plusulp1AC_HILIC8.02841.02841.2	19/38	R.IEELQNAK[170.11]VAQGNNQLEAIR.K	YKR095W	4.2083
0.9967	4248plusulp1AC_HILIC5.04536.04536.2	20/30	R.EIEEEGQNQFITELLR.I	YLR032W	6.8241
0.9755	4248plusulp1AC_HILIC3.03522.03522.2	13/14	R.ELY[205.07]FK[170.11]VK[170.11]R.I	YLR033W	5.5386
1	4248plusulp1AC_HILIC5.02708.02708.2	20/24	R.ILNK[170.11]VLK[170.11]PTTEER.E	YLR033W	6.6423
0.9974	4248plusulp1AC_HILIC7.05504.05504.3	30/112	R.M[147.04]IEIM[147.04]LPVFDAPQNLVEQAK[170.11]LTAATNAK[170.11]Q.-	YLR044C	1.4534
0.9418	4248plusulp1AC_HILIC4.02324.02324.2	13/14	R.K[170.11]NK[170.11]LGY[205.07]AR.F	YLR086W	5.3873
0.9214	4248plusulp1AC_HILIC4.02607.02607.2	15/16	R.VELQK[170.11]IYDR.H	YLR086W	5.9668
1	4248plusulp1AC_HILIC4.03841.03841.2	19/22	R.TK[170.11]NAQFIVISLR.N	YLR086W	4.4666
0.993	4248plusulp1AC_HILIC4.03967.03967.2	15/22	R.NVSIVANY[205.07]IK[170.11]ER.T	YLR086W	5.232
0.9971	4248plusulp1AC_HILIC4.05014.05014.3	34/60	R.NNM[147.04]FELAQQLVGVY[205.07]K[170.11]R.D	YLR086W	5.9144
0.9621	4248plusulp1AC_HILIC5.02342.02342.2	14/14	R.K[170.11]NK[170.11]LGY[205.07]AR.F	YLR086W	5.4802
0.9189	4248plusulp1AC_HILIC5.02629.02629.2	15/16	R.VELQK[170.11]IYDR.H	YLR086W	6.7956
0.9949	4248plusulp1AC_HILIC5.02891.02891.2	18/22	R.IDEEK[170.11]PGLIITR.K	YLR086W	7.9898
0.858	4248plusulp1AC_HILIC5.03267.03267.2	18/22	R.NVSIVANYIK[170.11]ER.T	YLR086W	7.8685
1	4248plusulp1AC_HILIC5.04673.04673.3	29/76	R.LDDVVVDTVEC[160.03]AQHC[160.03]IDYLR.K	YLR086W	6.3167
0.9991	4248plusulp1AC_HILIC5.04981.04981.3	38/60	R.NNM[147.04]FELAQQLVGVY[205.07]K[170.11]R.D	YLR086W	4.821
0.995	4248plusulp1AC_HILIC6.01593.01593.2	16/18	R.K[170.11]LVLSSGENR.Y	YLR086W	6.1101
0.9906	4248plusulp1AC_HILIC6.02367.02367.2	15/20	R.K[170.11]LDLNNAVQK[170.11]R.D	YLR086W	6.6484
1	4248plusulp1AC_HILIC6.02735.02735.2	17/28	R.ISSC[160.03]SSK[170.11]EK[170.11]TLVLER.R	YLR086W	6.2021
1	4248plusulp1AC_HILIC6.03070.03070.2	22/28	R.QFNLQPISTPENVPR.L	YLR086W	6.2036
0.9911	4248plusulp1AC_HILIC6.03317.03317.2	19/26	R.TK[170.11]STTIK[170.11]NIDILNR.T	YLR086W	5.523
0.9979	4248plusulp1AC_HILIC6.03318.03318.3	28/52	R.TK[170.11]STTIK[170.11]NIDILNR.T	YLR086W	6.5767
0.9966	4248plusulp1AC_HILIC6.03329.03329.3	25/52	R.RLELLQLSPVK[170.11]NSR.V	YLR086W	5.9516
0.9629	4248plusulp1AC_HILIC7.03075.03075.2	14/28	R.QFNLQPISTPENVPR.L	YLR086W	9.7074
0.9978	4248plusulp1AC_HILIC8.02719.02719.3	26/64	R.M[147.04]GQIENLNEVC[160.03]LEK[170.11]ENR.F	YLR086W	7.9587
0.9701	4248plusulp1AC_HILIC10.02051.02051.2	17/32	R.SGSNPVNK[170.11]K[170.11]ENQVSIER.F	YLR256W	1.5728
0.9978	4248plusulp1AC_HILIC6.01625.01625.2	16/18	R.M[147.04]GGTQLPPIR.S	YLR256W	5.7059
0.983	4248plusulp1AC_HILIC6.02256.02256.2	18/22	R.DFSDTK[170.11]LPSASR.I	YLR256W	14.4144
0.9632	4248plusulp1AC_HILIC6.02490.02490.2	19/24	R.SYK[170.11]PITYTSSNLR.R	YLR256W	6.0401
1	4248plusulp1AC_HILIC7.01331.01331.2	17/20	R.M[147.04]NETGEAEAK[170.11]R.R	YLR256W	5.9478
1	4248plusulp1AC_HILIC7.02840.02840.2	21/30	R.FNDGY[205.07]IDNNSNNDIPR.G	YLR256W	6.1229
1	4248plusulp1AC_HILIC8.02355.02355.2	21/30	R.FNDGYIDNNSNNDIPR.G	YLR256W	6.7957
1	4248plusulp1AC_HILIC9.01346.01346.2	18/20	R.M[147.04]NETGEAEAK[170.11]R.R	YLR256W	6.4113
0.9965	4248plusulp1AC_HILIC3.02589.02589.2	13/14	R.Y[205.07]SC[160.03]LALER.M	YLR272C	3.6984
0.9377	4248plusulp1AC_HILIC4.02536.02536.2	13/16	R.FQDSNPY[205.07]VR.T	YLR272C	6.247
0.9963	4248plusulp1AC_HILIC4.02653.02653.2	13/14	R.Y[205.07]SC[160.03]LALER.M	YLR272C	2.1811
1	4248plusulp1AC_HILIC4.04672.04672.2	17/30	L.FTISSK[170.11]PDILATDLIR.E	YLR272C	5.7282
0.973	4248plusulp1AC_HILIC5.01540.01540.2	42352	R.FSDPM[147.04]LQR.T	YLR272C	5.7398
0.8987	4248plusulp1AC_HILIC5.01578.01578.2	42354	R.FQDSNPYVR.T	YLR272C	5.9474
0.9906	4248plusulp1AC_HILIC6.02653.02653.2	21/28	R.TELEGSFNK[170.11]SAELSR.I	YLR272C	4.9683
1	4248plusulp1AC_HILIC10.02668.02668.2	19/24	R.FDQYLDAENK[170.11]INR.H	YLR314C	11.2654
0.9988	4248plusulp1AC_HILIC10.02674.02674.3	24/48	R.FDQYLDAENK[170.11]INR.H	YLR314C	4.6113
0.9991	4248plusulp1AC_HILIC10.04297.04297.3	27/96	R.LFSSLPYAVIGSNDIVENYSGNQVR.G	YLR314C	9.8017
0.815	4248plusulp1AC_HILIC10.04526.04526.3	26/96	R.LFSSLPY[205.07]AVIGSNDIVENYSGNQVR.G	YLR314C	369.265
0.9812	4248plusulp1AC_HILIC11.02509.02509.2	14/18	R.TSK[170.11]ILYENYR.S	YLR314C	6.5428
1	4248plusulp1AC_HILIC11.02820.02820.2	18/24	R.FDQYLDAENK[170.11]INR.H	YLR314C	10.3666
0.9997	4248plusulp1AC_HILIC11.04397.04397.3	28/96	R.LFSSLPYAVIGSNDIVENYSGNQVR.G	YLR314C	8.5264
0.9447	4248plusulp1AC_HILIC2.02249.02249.2	13/18	R.TSK[170.11]ILYENYR.S	YLR314C	6.6932
0.9277	4248plusulp1AC_HILIC2.02867.02867.2	42326	R.TSK[170.11]ILY[205.07]ENYR.S	YLR314C	8.0921
0.9693	4248plusulp1AC_HILIC3.02380.02380.2	42356	R.TSK[170.11]ILYENYR.S	YLR314C	6.4676
0.889	4248plusulp1AC_HILIC3.03054.03054.2	42356	R.TSK[170.11]ILY[205.07]ENYR.S	YLR314C	4.9573
0.9802	4248plusulp1AC_HILIC3.03082.03082.2	13/18	R.TSK[170.11]ILYENY[205.07]R.S	YLR314C	5.176
0.9873	4248plusulp1AC_HILIC3.03642.03642.2	13/18	R.TSK[170.11]ILY[205.07]ENY[205.07]R.S	YLR314C	4.7393
0.9936	4248plusulp1AC_HILIC4.02442.02442.2	15/18	R.TSK[170.11]ILYENYR.S	YLR314C	6.3172
1	4248plusulp1AC_HILIC4.02811.02811.2	20/24	R.FDQYLDAENK[170.11]INR.H	YLR314C	6.7712
0.9839	4248plusulp1AC_HILIC4.03091.03091.2	15/18	R.TSK[170.11]ILY[205.07]ENYR.S	YLR314C	8.3837
0.8452	4248plusulp1AC_HILIC4.03113.03113.2	14/18	R.TSK[170.11]ILYENY[205.07]R.S	YLR314C	7.436
0.9941	4248plusulp1AC_HILIC4.03129.03129.3	21/36	R.TSK[170.11]ILYENY[205.07]R.S	YLR314C	6.2649
0.8392	4248plusulp1AC_HILIC4.03140.03140.2	14/18	R.TSK[170.11]ILYENY[205.07]R.S	YLR314C	6.5611
0.9632	4248plusulp1AC_HILIC4.03204.03204.2	13/18	R.TSK[170.11]ILY[205.07]ENY[205.07]R.S	YLR314C	6.9321
0.9901	4248plusulp1AC_HILIC4.03707.03707.2	14/18	R.TSK[170.11]ILY[205.07]ENY[205.07]R.S	YLR314C	6.5784
0.9869	4248plusulp1AC_HILIC4.03730.03730.2	14/18	R.TSK[170.11]ILY[205.07]ENY[205.07]R.S	YLR314C	7.0028
0.9423	4248plusulp1AC_HILIC4.03916.03916.2	15/18	R.SSK[170.11]LAK[170.11]LGIK[170.11].Q	YLR314C	6.0594
1	4248plusulp1AC_HILIC4.04241.04241.2	17/24	R.FDQY[205.07]LDAENK[170.11]INR.H	YLR314C	4.3838
1	4248plusulp1AC_HILIC4.04369.04369.3	30/48	N.LLIK[170.11]QFM[147.04]EELK[170.11]ER.T	YLR314C	6.5206
1	4248plusulp1AC_HILIC4.04440.04440.2	19/24	N.LLIK[170.11]QFM[147.04]EELK[170.11]ER.T	YLR314C	7.1992
0.9936	4248plusulp1AC_HILIC5.02466.02466.2	15/18	R.TSK[170.11]ILYENYR.S	YLR314C	6.0916
0.9932	4248plusulp1AC_HILIC5.02484.02484.2	15/18	R.TSK[170.11]ILYENYR.S	YLR314C	7.8965
0.9849	4248plusulp1AC_HILIC5.02507.02507.2	14/18	R.TSK[170.11]ILYENYR.S	YLR314C	6.8436
0.9263	4248plusulp1AC_HILIC5.02607.02607.2	13/18	R.TSK[170.11]ILYENY[205.07]R.S	YLR314C	6.0508
1	4248plusulp1AC_HILIC5.02813.02813.2	21/24	R.FDQYLDAENK[170.11]INR.H	YLR314C	8.2094
1	4248plusulp1AC_HILIC5.02814.02814.3	32/48	R.FDQYLDAENK[170.11]INR.H	YLR314C	8.6835
1	4248plusulp1AC_HILIC5.02842.02842.2	19/24	R.FDQYLDAENK[170.11]INR.H	YLR314C	6.1121
1	4248plusulp1AC_HILIC5.02893.02893.2	20/24	R.FDQYLDAENK[170.11]INR.H	YLR314C	7.3105
0.9663	4248plusulp1AC_HILIC5.02907.02907.3	22/48	R.FDQYLDAENK[170.11]INR.H	YLR314C	597.373
0.9841	4248plusulp1AC_HILIC5.03088.03088.2	15/18	R.TSK[170.11]ILY[205.07]ENYR.S	YLR314C	7.8005
0.9896	4248plusulp1AC_HILIC5.03110.03110.2	14/18	R.TSK[170.11]ILYENY[205.07]R.S	YLR314C	4.7386
1	4248plusulp1AC_HILIC5.03148.03148.2	19/24	R.FDQY[205.07]LDAENK[170.11]INR.H	YLR314C	5.436
1	4248plusulp1AC_HILIC5.03299.03299.2	19/24	R.FDQY[205.07]LDAENK[170.11]INR.H	YLR314C	3.0979
1	4248plusulp1AC_HILIC5.03300.03300.3	26/48	R.FDQY[205.07]LDAENK[170.11]INR.H	YLR314C	4.4397
1	4248plusulp1AC_HILIC5.03320.03320.2	19/24	R.FDQY[205.07]LDAENK[170.11]INR.H	YLR314C	7.0726
0.9994	4248plusulp1AC_HILIC5.03321.03321.3	27/48	R.FDQY[205.07]LDAENK[170.11]INR.H	YLR314C	7.9447
1	4248plusulp1AC_HILIC5.03376.03376.2	18/22	L.LIK[170.11]QFM[147.04]EELK[170.11]ER.T	YLR314C	6.2467
0.8849	4248plusulp1AC_HILIC5.03379.03379.3	29/44	L.LIK[170.11]QFM[147.04]EELK[170.11]ER.T	YLR314C	8.4639
0.986	4248plusulp1AC_HILIC5.03393.03393.2	19/24	R.FDQY[205.07]LDAENK[170.11]INR.H	YLR314C	6.605
0.918	4248plusulp1AC_HILIC5.03437.03437.2	20/24	R.FDQY[205.07]LDAENK[170.11]INR.H	YLR314C	579.561
1	4248plusulp1AC_HILIC5.04492.04492.3	42/96	R.LFSSLPYAVIGSNDIVENYSGNQVR.G	YLR314C	7.7977
0.9888	4248plusulp1AC_HILIC5.04505.04505.2	14/48	R.LFSSLPYAVIGSNDIVENYSGNQVR.G	YLR314C	4.447
0.9999	4248plusulp1AC_HILIC5.04661.04661.3	41/96	R.LFSSLPYAVIGSNDIVENY[205.07]SGNQVR.G	YLR314C	7.2494
1	4248plusulp1AC_HILIC5.04664.04664.2	20/48	R.LFSSLPYAVIGSNDIVENY[205.07]SGNQVR.G	YLR314C	5.8519
0.9999	4248plusulp1AC_HILIC5.04718.04718.3	33/96	R.LFSSLPY[205.07]AVIGSNDIVENYSGNQVR.G	YLR314C	7.2494
1	4248plusulp1AC_HILIC5.04738.04738.3	38/96	R.LFSSLPY[205.07]AVIGSNDIVENYSGNQVR.G	YLR314C	8.7567
1	4248plusulp1AC_HILIC5.04740.04740.2	23/48	R.LFSSLPY[205.07]AVIGSNDIVENYSGNQVR.G	YLR314C	6.0314
0.865	4248plusulp1AC_HILIC5.04772.04772.3	35/96	R.LFSSLPY[205.07]AVIGSNDIVENYSGNQVR.G	YLR314C	7.716
0.8969	4248plusulp1AC_HILIC5.04773.04773.2	16/48	R.LFSSLPY[205.07]AVIGSNDIVENYSGNQVR.G	YLR314C	4.8826
0.9926	4248plusulp1AC_HILIC5.04834.04834.3	30/96	R.LFSSLPY[205.07]AVIGSNDIVENY[205.07]SGNQVR.G	YLR314C	356.151
1	4248plusulp1AC_HILIC5.04848.04848.3	36/96	R.LFSSLPY[205.07]AVIGSNDIVENYSGNQVR.G	YLR314C	6.4599
1	4248plusulp1AC_HILIC5.04855.04855.2	21/48	R.LFSSLPY[205.07]AVIGSNDIVENYSGNQVR.G	YLR314C	8.4009
0.9094	4248plusulp1AC_HILIC5.04857.04857.3	25/96	R.LFSSLPY[205.07]AVIGSNDIVENY[205.07]SGNQVR.G	YLR314C	354.597
0.9994	4248plusulp1AC_HILIC5.04883.04883.3	29/96	R.LFSSLPY[205.07]AVIGSNDIVENY[205.07]SGNQVR.G	YLR314C	6.5054
0.9999	4248plusulp1AC_HILIC5.04892.04892.3	47/96	R.LFSSLPYAVIGSNDIVENY[205.07]SGNQVR.G	YLR314C	6.2805
1	4248plusulp1AC_HILIC5.04903.04903.3	38/96	R.LFSSLPY[205.07]AVIGSNDIVENY[205.07]SGNQVR.G	YLR314C	5.3387
1	4248plusulp1AC_HILIC5.04905.04905.2	23/48	R.LFSSLPYAVIGSNDIVENY[205.07]SGNQVR.G	YLR314C	5.0621
0.997	4248plusulp1AC_HILIC5.04907.04907.2	17/48	R.LFSSLPY[205.07]AVIGSNDIVENY[205.07]SGNQVR.G	YLR314C	5.9772
0.9999	4248plusulp1AC_HILIC5.04915.04915.3	37/96	R.LFSSLPYAVIGSNDIVENY[205.07]SGNQVR.G	YLR314C	7.07
0.9992	4248plusulp1AC_HILIC5.04958.04958.3	35/96	R.LFSSLPY[205.07]AVIGSNDIVENY[205.07]SGNQVR.G	YLR314C	6.2579
0.9988	4248plusulp1AC_HILIC5.04963.04963.3	38/96	R.LFSSLPYAVIGSNDIVENY[205.07]SGNQVR.G	YLR314C	361.913
1	4248plusulp1AC_HILIC5.05002.05002.3	33/96	R.LFSSLPY[205.07]AVIGSNDIVENY[205.07]SGNQVR.G	YLR314C	6.1872
0.8076	4248plusulp1AC_HILIC5.05018.05018.2	17868	R.LFSSLPY[205.07]AVIGSNDIVENY[205.07]SGNQVR.G	YLR314C	2.9002
0.9985	4248plusulp1AC_HILIC5.05036.05036.3	27/96	R.LFSSLPY[205.07]AVIGSNDIVENY[205.07]SGNQVR.G	YLR314C	5.7983
0.9892	4248plusulp1AC_HILIC5.05041.05041.2	15/48	R.LFSSLPY[205.07]AVIGSNDIVENY[205.07]SGNQVR.G	YLR314C	4.7039
0.9582	4248plusulp1AC_HILIC5.05073.05073.3	32/96	R.LFSSLPY[205.07]AVIGSNDIVENY[205.07]SGNQVR.G	YLR314C	355.692
0.9991	4248plusulp1AC_HILIC5.05112.05112.3	26/96	R.LFSSLPY[205.07]AVIGSNDIVENY[205.07]SGNQVR.G	YLR314C	7.8135
1	4248plusulp1AC_HILIC5.05141.05141.3	39/96	R.LFSSLPY[205.07]AVIGSNDIVENY[205.07]SGNQVR.G	YLR314C	5.3387
1	4248plusulp1AC_HILIC5.05147.05147.2	24/48	R.LFSSLPY[205.07]AVIGSNDIVENY[205.07]SGNQVR.G	YLR314C	4.7747
0.999	4248plusulp1AC_HILIC5.05150.05150.4	42/144	R.LFSSLPY[205.07]AVIGSNDIVENY[205.07]SGNQVR.G	YLR314C	3.605
1	4248plusulp1AC_HILIC5.05156.05156.3	34/96	R.LFSSLPY[205.07]AVIGSNDIVENY[205.07]SGNQVR.G	YLR314C	6.1165
0.9695	4248plusulp1AC_HILIC5.05190.05190.3	27/96	R.LFSSLPY[205.07]AVIGSNDIVENY[205.07]SGNQVR.G	YLR314C	354.137
0.9965	4248plusulp1AC_HILIC5.05212.05212.3	30/96	R.LFSSLPY[205.07]AVIGSNDIVENY[205.07]SGNQVR.G	YLR314C	352.583
0.9993	4248plusulp1AC_HILIC5.05269.05269.3	34/96	R.LFSSLPY[205.07]AVIGSNDIVENY[205.07]SGNQVR.G	YLR314C	355.515
0.999	4248plusulp1AC_HILIC5.05293.05293.3	38/96	R.LFSSLPY[205.07]AVIGSNDIVENY[205.07]SGNQVR.G	YLR314C	1.5203
0.9832	4248plusulp1AC_HILIC5.05302.05302.2	17/48	R.LFSSLPY[205.07]AVIGSNDIVENY[205.07]SGNQVR.G	YLR314C	4.2795
1	4248plusulp1AC_HILIC5.05310.05310.3	39/96	R.LFSSLPY[205.07]AVIGSNDIVENY[205.07]SGNQVR.G	YLR314C	8.9095
0.8168	4248plusulp1AC_HILIC5.05421.05421.3	26/96	R.LFSSLPYAVIGSNDIVENY[205.07]SGNQVR.G	YLR314C	-359.231
0.9999	4248plusulp1AC_HILIC5.05495.05495.3	30/96	R.LFSSLPY[205.07]AVIGSNDIVENY[205.07]SGNQVR.G	YLR314C	9.2277
0.9993	4248plusulp1AC_HILIC5.05548.05548.3	35/96	R.LFSSLPY[205.07]AVIGSNDIVENYSGNQVR.G	YLR314C	5.4192
0.9943	4248plusulp1AC_HILIC5.05640.05640.3	27/96	R.LFSSLPY[205.07]AVIGSNDIVENY[205.07]SGNQVR.G	YLR314C	5.7276
0.9807	4248plusulp1AC_HILIC5.05664.05664.3	26/96	R.LFSSLPY[205.07]AVIGSNDIVENY[205.07]SGNQVR.G	YLR314C	9.0863
0.9831	4248plusulp1AC_HILIC5.05690.05690.3	29/96	R.LFSSLPY[205.07]AVIGSNDIVENY[205.07]SGNQVR.G	YLR314C	358.342
0.8857	4248plusulp1AC_HILIC5.05721.05721.3	24/96	R.LFSSLPY[205.07]AVIGSNDIVENY[205.07]SGNQVR.G	YLR314C	6.7175
0.9922	4248plusulp1AC_HILIC6.02437.02437.2	14/18	R.TSK[170.11]ILYENYR.S	YLR314C	4.9635
0.912	4248plusulp1AC_HILIC6.02580.02580.2	20/24	R.FDQYLDAENK[170.11]INR.H	YLR314C	593.783
1	4248plusulp1AC_HILIC6.02765.02765.2	20/24	R.FDQYLDAENK[170.11]INR.H	YLR314C	7.1308
1	4248plusulp1AC_HILIC6.02766.02766.3	31/48	R.FDQYLDAENK[170.11]INR.H	YLR314C	7.0067
1	4248plusulp1AC_HILIC6.02787.02787.2	19/24	R.FDQYLDAENK[170.11]INR.H	YLR314C	4.7938
0.9981	4248plusulp1AC_HILIC6.02791.02791.3	26/48	R.FDQYLDAENK[170.11]INR.H	YLR314C	5.809
0.9883	4248plusulp1AC_HILIC6.02817.02817.2	16/24	R.FDQYLDAENK[170.11]INR.H	YLR314C	7.9098
1	4248plusulp1AC_HILIC6.02831.02831.2	20/24	R.FDQYLDAENK[170.11]INR.H	YLR314C	5.393
0.9992	4248plusulp1AC_HILIC6.02832.02832.3	30/48	R.FDQYLDAENK[170.11]INR.H	YLR314C	4.6113
1	4248plusulp1AC_HILIC6.02890.02890.2	21/34	Y.AVIGSNDIVENY[205.07]SGNQVR.G	YLR314C	6.5218
0.9045	4248plusulp1AC_HILIC6.02891.02891.2	18/24	R.FDQYLDAENK[170.11]INR.H	YLR314C	595.519
0.8196	4248plusulp1AC_HILIC6.02927.02927.2	15/24	R.FDQYLDAENK[170.11]INR.H	YLR314C	594.082
0.9851	4248plusulp1AC_HILIC6.03030.03030.2	14/18	R.TSK[170.11]ILY[205.07]ENYR.S	YLR314C	7.8734
1	4248plusulp1AC_HILIC6.03257.03257.2	19/24	R.FDQY[205.07]LDAENK[170.11]INR.H	YLR314C	5.7867
0.9992	4248plusulp1AC_HILIC6.03263.03263.3	27/48	R.FDQY[205.07]LDAENK[170.11]INR.H	YLR314C	4.4981
0.9972	4248plusulp1AC_HILIC6.03616.03616.3	25/64	R.QINGYVGFANLPK[170.11]QWHR.R	YLR314C	481.94
1	4248plusulp1AC_HILIC6.03735.03735.2	23/32	Q.SEK[170.11]GQVLPDQPEIK[170.11]FIR.R	YLR314C	5.1229
1	4248plusulp1AC_HILIC6.04307.04307.3	35/96	R.LFSSLPYAVIGSNDIVENYSGNQVR.G	YLR314C	364.866
0.9928	4248plusulp1AC_HILIC6.04351.04351.3	31/96	R.LFSSLPYAVIGSNDIVENYSGNQVR.G	YLR314C	364.939
1	4248plusulp1AC_HILIC6.04382.04382.3	41/96	R.LFSSLPYAVIGSNDIVENYSGNQVR.G	YLR314C	6.9232
1	4248plusulp1AC_HILIC6.04384.04384.2	23/48	R.LFSSLPYAVIGSNDIVENYSGNQVR.G	YLR314C	5.3219
1	4248plusulp1AC_HILIC6.04405.04405.3	34/96	R.LFSSLPYAVIGSNDIVENYSGNQVR.G	YLR314C	6.3037
0.9992	4248plusulp1AC_HILIC6.04439.04439.3	35/96	R.LFSSLPYAVIGSNDIVENYSGNQVR.G	YLR314C	365.012
0.9959	4248plusulp1AC_HILIC6.04484.04484.3	30/96	R.LFSSLPYAVIGSNDIVENYSGNQVR.G	YLR314C	364.757
0.8407	4248plusulp1AC_HILIC6.04505.04505.3	30/96	R.LFSSLPYAVIGSNDIVENY[205.07]SGNQVR.G	YLR314C	357.717
0.9999	4248plusulp1AC_HILIC6.04558.04558.3	45/96	R.LFSSLPYAVIGSNDIVENY[205.07]SGNQVR.G	YLR314C	7.07
1	4248plusulp1AC_HILIC6.04603.04603.3	37/96	R.LFSSLPY[205.07]AVIGSNDIVENYSGNQVR.G	YLR314C	5.7421
1	4248plusulp1AC_HILIC6.04624.04624.3	38/96	R.LFSSLPY[205.07]AVIGSNDIVENYSGNQVR.G	YLR314C	6.7829
1	4248plusulp1AC_HILIC6.04625.04625.2	23/48	R.LFSSLPY[205.07]AVIGSNDIVENYSGNQVR.G	YLR314C	5.6006
0.982	4248plusulp1AC_HILIC6.04660.04660.2	16/48	R.LFSSLPY[205.07]AVIGSNDIVENYSGNQVR.G	YLR314C	5.6724
0.9835	4248plusulp1AC_HILIC6.04693.04693.3	31/96	R.LFSSLPYAVIGSNDIVENY[205.07]SGNQVR.G	YLR314C	1.1484
1	4248plusulp1AC_HILIC6.04734.04734.3	38/96	R.LFSSLPY[205.07]AVIGSNDIVENYSGNQVR.G	YLR314C	6.9982
1	4248plusulp1AC_HILIC6.04767.04767.3	45/96	R.LFSSLPYAVIGSNDIVENY[205.07]SGNQVR.G	YLR314C	6.5317
0.9798	4248plusulp1AC_HILIC6.04823.04823.3	24/96	R.LFSSLPY[205.07]AVIGSNDIVENY[205.07]SGNQVR.G	YLR314C	6.0458
0.8202	4248plusulp1AC_HILIC6.04870.04870.3	24/96	R.LFSSLPY[205.07]AVIGSNDIVENY[205.07]SGNQVR.G	YLR314C	4.3841
0.8624	4248plusulp1AC_HILIC6.04912.04912.3	26/96	R.LFSSLPY[205.07]AVIGSNDIVENY[205.07]SGNQVR.G	YLR314C	7.1418
1	4248plusulp1AC_HILIC6.05010.05010.3	36/96	R.LFSSLPY[205.07]AVIGSNDIVENY[205.07]SGNQVR.G	YLR314C	6.2579
0.9775	4248plusulp1AC_HILIC6.05095.05095.3	28/96	R.LFSSLPY[205.07]AVIGSNDIVENY[205.07]SGNQVR.G	YLR314C	364.312
1	4248plusulp1AC_HILIC7.01743.01743.2	18/22	N.DIVENYSGNQVR.G	YLR314C	7.8871
0.846	4248plusulp1AC_HILIC7.01810.01810.2	16/26	G.SNDIVENYSGNQVR.G	YLR314C	7.0186
0.8339	4248plusulp1AC_HILIC7.02267.02267.2	18/26	G.SNDIVENY[205.07]SGNQVR.G	YLR314C	6.7775
0.9418	4248plusulp1AC_HILIC7.02341.02341.2	16/20	R.QHDQFNDVQIK[170.11].Q	YLR314C	6.2911
0.9813	4248plusulp1AC_HILIC7.02420.02420.2	13/18	R.TSK[170.11]ILYENYR.S	YLR314C	5.49
1	4248plusulp1AC_HILIC7.02605.02605.2	24/34	Y.AVIGSNDIVENYSGNQVR.G	YLR314C	5.6302
1	4248plusulp1AC_HILIC7.02607.02607.3	33/68	Y.AVIGSNDIVENYSGNQVR.G	YLR314C	5.2659
1	4248plusulp1AC_HILIC7.02642.02642.2	21/26	G.SNDIVENY[205.07]SGNQVR.G	YLR314C	6.8385
1	4248plusulp1AC_HILIC7.02760.02760.2	20/24	R.FDQYLDAENK[170.11]INR.H	YLR314C	5.7526
1	4248plusulp1AC_HILIC7.02761.02761.3	31/48	R.FDQYLDAENK[170.11]INR.H	YLR314C	5.6892
0.8288	4248plusulp1AC_HILIC7.02881.02881.2	18/34	Y.AVIGSNDIVENY[205.07]SGNQVR.G	YLR314C	5.814
0.9009	4248plusulp1AC_HILIC7.02883.02883.3	27/68	Y.AVIGSNDIVENY[205.07]SGNQVR.G	YLR314C	6.4174
0.966	4248plusulp1AC_HILIC7.03680.03680.3	35/72	S.SQSEK[170.11]GQVLPDQPEIK[170.11]FIR.R	YLR314C	10.546
1	4248plusulp1AC_HILIC7.03690.03690.2	18/36	S.SQSEK[170.11]GQVLPDQPEIK[170.11]FIR.R	YLR314C	7.9239
0.9581	4248plusulp1AC_HILIC7.03694.03694.3	30/68	S.QSEK[170.11]GQVLPDQPEIK[170.11]FIR.R	YLR314C	7.5062
1	4248plusulp1AC_HILIC7.03698.03698.2	20/34	S.QSEK[170.11]GQVLPDQPEIK[170.11]FIR.R	YLR314C	5.9622
1	4248plusulp1AC_HILIC7.04365.04365.3	40/96	R.LFSSLPYAVIGSNDIVENYSGNQVR.G	YLR314C	7.324
0.9998	4248plusulp1AC_HILIC7.04751.04751.3	31/96	R.LFSSLPYAVIGSNDIVENY[205.07]SGNQVR.G	YLR314C	5.9216
1	4248plusulp1AC_HILIC8.01946.01946.2	22/26	G.SNDIVENYSGNQVR.G	YLR314C	6.4546
1	4248plusulp1AC_HILIC8.02245.02245.2	17/30	V.IGSNDIVENYSGNQVR.G	YLR314C	6.0593
0.8144	4248plusulp1AC_HILIC8.02288.02288.2	19/26	G.SNDIVENY[205.07]SGNQVR.G	YLR314C	6.4111
0.8596	4248plusulp1AC_HILIC8.02438.02438.2	42326	R.TSK[170.11]ILYENYR.S	YLR314C	5.7156
1	4248plusulp1AC_HILIC8.02588.02588.2	24/34	Y.AVIGSNDIVENYSGNQVR.G	YLR314C	5.8885
1	4248plusulp1AC_HILIC8.02629.02629.2	19/26	G.SNDIVENY[205.07]SGNQVR.G	YLR314C	8.1818
1	4248plusulp1AC_HILIC8.02749.02749.2	19/24	R.FDQYLDAENK[170.11]INR.H	YLR314C	6.7712
0.9916	4248plusulp1AC_HILIC8.02751.02751.3	24/48	R.FDQYLDAENK[170.11]INR.H	YLR314C	6.4677
0.9667	4248plusulp1AC_HILIC8.03643.03643.3	36/76	T.SSQSEK[170.11]GQVLPDQPEIK[170.11]FIR.R	YLR314C	5.3957
1	4248plusulp1AC_HILIC8.03653.03653.2	20/38	T.SSQSEK[170.11]GQVLPDQPEIK[170.11]FIR.R	YLR314C	4.5546
0.9629	4248plusulp1AC_HILIC8.03662.03662.3	41/76	T.SSQSEK[170.11]GQVLPDQPEIK[170.11]FIR.R	YLR314C	7.7985
0.8545	4248plusulp1AC_HILIC8.03664.03664.3	35/72	S.SQSEK[170.11]GQVLPDQPEIK[170.11]FIR.R	YLR314C	6.7827
0.9801	4248plusulp1AC_HILIC8.03764.03764.3	37/88	M.GITSSQSEK[170.11]GQVLPDQPEIK[170.11]FIR.R	YLR314C	5.1827
0.9808	4248plusulp1AC_HILIC8.04759.04759.3	24/96	R.LFSSLPYAVIGSNDIVENY[205.07]SGNQVR.G	YLR314C	8.1108
0.989	4248plusulp1AC_HILIC9.02415.02415.2	14/18	R.TSK[170.11]ILYENYR.S	YLR314C	6.6932
1	4248plusulp1AC_HILIC9.02743.02743.2	19/24	R.FDQYLDAENK[170.11]INR.H	YLR314C	6.172
0.9992	4248plusulp1AC_HILIC9.02744.02744.3	30/48	R.FDQYLDAENK[170.11]INR.H	YLR314C	5.6892
0.9564	4248plusulp1AC_HILIC9.03022.03022.2	13/18	R.TSK[170.11]ILYENY[205.07]R.S	YLR314C	6.634
0.9084	4248plusulp1AC_HILIC9.03646.03646.3	32/76	T.SSQSEK[170.11]GQVLPDQPEIK[170.11]FIR.R	YLR314C	6.4917
0.8339	4248plusulp1AC_HILIC9.04628.04628.3	26/96	R.LFSSLPYAVIGSNDIVENY[205.07]SGNQVR.G	YLR314C	368.154
0.9975	4248plusulp1AC_HILIC9.04749.04749.3	26/96	R.LFSSLPYAVIGSNDIVENY[205.07]SGNQVR.G	YLR314C	5.0962
0.9832	4248plusulp1AC_HILIC6.01315.01315.2	13/14	R.VADAQIQR.E	YLR335W	5.7681
0.9924	4248plusulp1AC_HILIC11.01101.01101.2	17/26	R.AESSSSM[147.04]NSTEAAR.R	YLR357W	7.3376
0.9937	4248plusulp1AC_HILIC4.03963.03963.2	17/20	R.K[170.11]PLININPY[205.07]TR.K	YLR357W	4.8805
1	4248plusulp1AC_HILIC5.04942.04942.2	21/30	R.YNIPTIIDDLTSQASR.G	YLR357W	4.3696
1	4248plusulp1AC_HILIC7.03514.03514.2	21/28	R.NQNDPQK[170.11]PIVGQIFR.L	YLR357W	8.2361
0.9994	4248plusulp1AC_HILIC8.02782.02782.3	25/84	R.VGSPGAGGPLTVQGLK[170.11]QHQLQR.L	YLR357W	5.105
0.9997	4248plusulp1AC_HILIC10.01717.01717.3	34/72	R.FEK[170.11]EK[170.11]SNQAEAQSNIDQGR.K	YLR383W	7.5052
0.998	4248plusulp1AC_HILIC4.04782.04782.2	20/30	R.IIALDEFDVFM[147.04]DQVNR.K	YLR383W	4.5315
0.8597	4248plusulp1AC_HILIC5.02418.02418.2	15/20	R.LDTVTYQDK[170.11]IR.L	YLR383W	7.0264
0.9925	4248plusulp1AC_HILIC5.02502.02502.2	16/20	R.IVLIEDK[170.11]NEAR.N	YLR383W	7.1495
0.9907	4248plusulp1AC_HILIC8.01495.01495.2	16/20	R.SK[170.11]ALSQEEQSR.Q	YLR399C	7.276
0.9943	4248plusulp1AC_HILIC5.03410.03410.2	19/22	R.ELLK[170.11]SQVEDFTR.I	YLR442C	7.826
1	4248plusulp1AC_HILIC7.04531.04531.3	39/128	R.FAPDNQVTDSSQLNK[170.11]LTDEQSSLDVAGLEDK[170.11]FR.K	YLR442C	5.541
0.8665	4248plusulp1AC_HILIC7.04536.04536.4	32/192	R.FAPDNQVTDSSQLNK[170.11]LTDEQSSLDVAGLEDK[170.11]FR.K	YLR442C	4.5541
0.9567	4248plusulp1AC_HILIC9.00716.00716.2	42322	R.K[170.11]AC[160.03]SSSGR.E	YLR442C	7.0358
0.8831	4248plusulp1AC_HILIC10.01299.01299.3	26/64	F.ITHGDDEDDEASAPGAR.R	YML010W	6.7131
0.9579	4248plusulp1AC_HILIC4.01769.01769.2	15/16	R.EVALGK[170.11]TVR.I	YML010W	6.6955
0.9961	4248plusulp1AC_HILIC4.02566.02566.2	15/16	R.LDQANLY[205.07]K[170.11]R.D	YML010W	5.7231
0.9976	4248plusulp1AC_HILIC4.03462.03462.2	18/24	R.APPQLFNPTM[147.04]ALR.L	YML010W	7.7404
0.9945	4248plusulp1AC_HILIC4.03483.03483.2	15/24	R.APPQLFNPTM[147.04]ALR.L	YML010W	6.5182
0.9747	4248plusulp1AC_HILIC5.01647.01647.2	15/16	R.LDQANLYK[170.11]R.D	YML010W	5.9297
1	4248plusulp1AC_HILIC5.03438.03438.2	19/24	R.APPQLFNPTM[147.04]ALR.L	YML010W	5.0924
0.9949	4248plusulp1AC_HILIC5.03454.03454.2	17/24	R.APPQLFNPTM[147.04]ALR.L	YML010W	7.7404
0.9947	4248plusulp1AC_HILIC6.01614.01614.2	16/20	R.AAAQDGY[205.07]VPQR.F	YML010W	2.626
0.8537	4248plusulp1AC_HILIC6.02792.02792.2	42334	R.EGGEGITYDELVNR.R	YML010W	3.6709
0.9482	4248plusulp1AC_HILIC6.03321.03321.2	22/30	R.LDYGK[170.11]FDEIDPTTQQR.K	YML010W	5.7391
0.9986	4248plusulp1AC_HILIC7.02790.02790.3	33/68	R.IQHVETK[170.11]NIQPTVEELAR.F	YML010W	6.7002
0.9499	4248plusulp1AC_HILIC7.03299.03299.2	23/30	R.LDYGK[170.11]FDEIDPTTQQR.K	YML010W	4.9265
0.9865	4248plusulp1AC_HILIC7.04018.04018.3	23/92	R.VSSVDANGNEIK[170.11]IGDTIVEK[170.11]VGSR.R	YML010W	5.5569
0.9909	4248plusulp1AC_HILIC8.02771.02771.3	32/68	R.IQHVETK[170.11]NIQPTVEELAR.F	YML010W	6.0954
0.9992	4248plusulp1AC_HILIC9.01865.01865.3	31/60	R.QLDQDLNK[170.11]TSEEDAQR.L	YML010W	5.4294
1	4248plusulp1AC_HILIC9.01866.01866.2	22/30	R.QLDQDLNK[170.11]TSEEDAQR.L	YML010W	6.3117
0.9928	4248plusulp1AC_HILIC1.04009.04009.2	13/16	R.TFDLEVVLR.S	YML069W	4.2101
1	4248plusulp1AC_HILIC2.04000.04000.2	14/16	R.TFDLEVVLR.S	YML069W	4.3016
1	4248plusulp1AC_HILIC3.03963.03963.2	15/16	R.TFDLEVVLR.S	YML069W	2.4711
1	4248plusulp1AC_HILIC4.03027.03027.2	18/20	R.IY[205.07]LNQSK[170.11]FSGR.F	YML069W	5.4374
0.8527	4248plusulp1AC_HILIC4.03291.03291.2	16/20	R.YDIDIYK[170.11]NSIR.L	YML069W	6.2381
0.9789	4248plusulp1AC_HILIC5.02092.02092.2	13/14	R.FNIQVEQR.E	YML069W	6.3795
1	4248plusulp1AC_HILIC5.02637.02637.2	18/20	R.IYLNQSK[170.11]FSGR.F	YML069W	6.7123
0.9736	4248plusulp1AC_HILIC5.04698.04698.3	25/72	R.NEM[147.04]VFALNGK[170.11]PTFEIPY[205.07]AR.I	YML069W	6.5241
0.9786	4248plusulp1AC_HILIC6.02064.02064.2	13/14	R.FNIQVEQR.E	YML069W	3.0931			.H
0.9118	4248plusulp1AC_HILIC6.04274.04274.2	22/36	R.NEM[147.04]VFALNGK[170.11]PTFEIPYAR.I	YML069W	442.687
1	4248plusulp1AC_HILIC10.02813.02813.3	37/116	R.INPLFRPTDAAQPPIVSTSTSASATEPTNR.I	YMR111C	4.7428
1	4248plusulp1AC_HILIC10.02839.02839.3	43/116	R.INPLFRPTDAAQPPIVSTSTSASATEPTNR.I	YMR111C	5.6658
0.9999	4248plusulp1AC_HILIC10.02862.02862.3	36/116	R.INPLFRPTDAAQPPIVSTSTSASATEPTNR.I	YMR111C	9.1672
1	4248plusulp1AC_HILIC11.02641.02641.3	45/116	R.NLPLNNPDSVSNADDSNNQLDGTGNENDIR.N	YMR111C	4.9153
1	4248plusulp1AC_HILIC11.02665.02665.3	37/116	R.NLPLNNPDSVSNADDSNNQLDGTGNENDIR.N	YMR111C	314.139
0.9609	4248plusulp1AC_HILIC11.02995.02995.3	29/116	R.INPLFRPTDAAQPPIVSTSTSASATEPTNR.I	YMR111C	3.3422
0.9929	4248plusulp1AC_HILIC4.02806.02806.2	14/14	R.RIFLLEER.E	YMR111C	6.5946			.F
1	4248plusulp1AC_HILIC4.04402.04402.2	20/32	R.EY[205.07]FEGLPGQPSVLSLER.R	YMR111C	7.1283
1	4248plusulp1AC_HILIC4.04428.04428.2	22/32	R.EY[205.07]FEGLPGQPSVLSLER.R	YMR111C	7.0774
1	4248plusulp1AC_HILIC4.05148.05148.2	27/36	R.IK[170.11]ETPETNFNAFLIAQLTR.M	YMR111C	6.8913
1	4248plusulp1AC_HILIC4.05151.05151.3	34/72	R.IK[170.11]ETPETNFNAFLIAQLTR.M	YMR111C	7.6437
1	4248plusulp1AC_HILIC4.05170.05170.2	21/36	R.IK[170.11]ETPETNFNAFLIAQLTR.M	YMR111C	7.8694
1	4248plusulp1AC_HILIC5.02762.02762.2	17/20	R.NQAIK[170.11]VVENIR.L	YMR111C	6.3312
0.9825	4248plusulp1AC_HILIC5.02771.02771.3	19/40	R.NQAIK[170.11]VVENIR.L	YMR111C	6.7782
1	4248plusulp1AC_HILIC5.04025.04025.2	23/32	R.EYFEGLPGQPSVLSLER.R	YMR111C	6.7118
1	4248plusulp1AC_HILIC5.04601.04601.2	20/30	R.IK[170.11]ETPETNFNAFLIAQ.L	YMR111C	6.1736
0.9994	4248plusulp1AC_HILIC5.05137.05137.3	31/72	R.IK[170.11]ETPETNFNAFLIAQLTR.M	YMR111C	5.9994
1	4248plusulp1AC_HILIC5.05140.05140.2	28/36	R.IK[170.11]ETPETNFNAFLIAQLTR.M	YMR111C	7.8694
0.9792	4248plusulp1AC_HILIC6.02726.02726.3	16/40	R.NQAIK[170.11]VVENIR.L	YMR111C	6.9289
0.993	4248plusulp1AC_HILIC8.01551.01551.3	29/60	R.FIDHTGENVTPQEAAR.V	YMR111C	7.611
0.9993	4248plusulp1AC_HILIC9.02903.02903.3	32/116	R.INPLFRPTDAAQPPIVSTSTSASATEPTNR.I	YMR111C	324.727
1	4248plusulp1AC_HILIC9.02919.02919.3	40/116	R.INPLFRPTDAAQPPIVSTSTSASATEPTNR.I	YMR111C	7.0664
0.8418	4248plusulp1AC_HILIC4.01864.01864.2	42352	R.IITK[170.11]K[170.11]ITR.K	YMR229C	-0.5673
1	4248plusulp1AC_HILIC7.02258.02258.2	18/28	R.SISPDEK[170.11]AK[170.11]SISANR.E	YNL027W	5.9246
0.9236	4248plusulp1AC_HILIC10.01691.01691.3	27/64	M.TDSLDRNEFSSETSTSR.E	YNL039W	6.5671
0.9996	4248plusulp1AC_HILIC10.03273.03273.3	29/116	R.ISIVSK[170.11]ISPPTAM[147.04]TDSLDRNEFSSETSTSR.E	YNL039W	6.6935
0.8429	4248plusulp1AC_HILIC4.03182.03182.2	17/20	E.VVLGTIDDLK[170.11]R.K	YNL039W	6.3692
0.999	4248plusulp1AC_HILIC5.03017.03017.3	30/60	R.LGSITENDM[147.04]NLK[170.11]TFK[170.11]R.H	YNL039W	6.3483
1	4248plusulp1AC_HILIC5.03023.03023.2	17/30	R.LGSITENDM[147.04]NLK[170.11]TFK[170.11]R.H	YNL039W	5.0305
0.9834	4248plusulp1AC_HILIC5.03793.03793.3	31/52	R.K[170.11]TEVVLGTIDDLK[170.11]R.K	YNL039W	7.3522
1	4248plusulp1AC_HILIC5.03794.03794.2	23/26	R.K[170.11]TEVVLGTIDDLK[170.11]R.K	YNL039W	6.8184
1	4248plusulp1AC_HILIC6.02158.02158.2	19/28	R.LNDANLNK[170.11]K[170.11]GSGGIM[147.04].T	YNL039W	8.6353
1	4248plusulp1AC_HILIC6.02677.02677.2	21/24	R.DK[170.11]LLNADIPESDR.K	YNL039W	7.0644
0.9902	4248plusulp1AC_HILIC6.02700.02700.2	18/24	R.DK[170.11]LLNADIPESDR.K	YNL039W	6.8682
0.9979	4248plusulp1AC_HILIC6.02955.02955.3	29/60	R.LGSITENDM[147.04]NLK[170.11]TFK[170.11]R.H	YNL039W	7.2117
1	4248plusulp1AC_HILIC6.02957.02957.2	19/30	R.LGSITENDM[147.04]NLK[170.11]TFK[170.11]R.H	YNL039W	6.7073
0.9795	4248plusulp1AC_HILIC6.03727.03727.3	24/52	R.K[170.11]TEVVLGTIDDLK[170.11]R.K	YNL039W	5.7383
0.9961	4248plusulp1AC_HILIC6.03729.03729.2	13/26	R.K[170.11]TEVVLGTIDDLK[170.11]R.K	YNL039W	5.1437
0.9893	4248plusulp1AC_HILIC8.01463.01463.2	17/22	R.AATGGTPTPK[170.11]PR.T	YNL039W	4.5961
1	4248plusulp1AC_HILIC8.02190.02190.2	23/28	R.LNDANLNK[170.11]K[170.11]GSGGIM[147.04].T	YNL039W	7.4105
0.913	4248plusulp1AC_HILIC8.02630.02630.3	28/76	R.LNDANLNK[170.11]K[170.11]GSGGIM[147.04]TNDLK[170.11].V	YNL039W	7.0757
0.9951	4248plusulp1AC_HILIC8.03373.03373.3	29/104	R.K[170.11]AHTAIQLK[170.11]LNPDGTM[147.04]AIDEETM[147.04]VVDR.H	YNL039W	1.7338
0.9975	4248plusulp1AC_HILIC9.01296.01296.2	17/24	R.RAATGGTPTPK[170.11]PR.T	YNL039W	6.2835
0.9993	4248plusulp1AC_HILIC9.03361.03361.3	31/116	R.ISIVSK[170.11]ISPPTAM[147.04]TDSLDRNEFSSETSTSR.E	YNL039W	5.4875
0.9814	4248plusulp1AC_HILIC6.03538.03538.2	16/28	R.TITK[170.11]DNSVGK[170.11]ILNST.-	YNL042W	6.4443
0.9609	4248plusulp1AC_HILIC3.03043.03043.2	42320	R.K[170.11]IGFY[205.07]ER.F	YNL088W	6.2154
0.993	4248plusulp1AC_HILIC3.04214.04214.2	16/20	R.Y[205.07]IY[205.07]TELNK[170.11]LTR.K	YNL088W	5.5814
0.9731	4248plusulp1AC_HILIC4.02302.02302.2	42320	R.K[170.11]IGFYER.F	YNL088W	5.9654
0.9487	4248plusulp1AC_HILIC4.02304.02304.2	42289	R.LEYY[205.07]QK[170.11]R.K	YNL088W	7.3762
1	4248plusulp1AC_HILIC4.03569.03569.2	21/28	R.FGM[147.04]K[170.11]ELDNDILGVM[147.04]R.R	YNL088W	6.3435
0.9854	4248plusulp1AC_HILIC4.03624.03624.2	15/20	R.YIYTELNK[170.11]LTR.K	YNL088W	4.8051
0.9944	4248plusulp1AC_HILIC4.05415.05415.2	17/26	R.NAIIQELENLGFPR.F	YNL088W	9.5363
0.9999	4248plusulp1AC_HILIC4.05425.05425.3	29/52	R.NAIIQELENLGFPR.F	YNL088W	6.8693
0.9934	4248plusulp1AC_HILIC4.05432.05432.2	16/26	R.NAIIQELENLGFPR.F	YNL088W	6.4401
0.9088	4248plusulp1AC_HILIC2.03946.03946.2	42259	R.ELFFLPR.E	YNL102W	5.4199
0.9999	4248plusulp1AC_HILIC4.03490.03490.3	24/44	R.LQNVYLDVLAHR.M	YNL102W	6.4457
1	4248plusulp1AC_HILIC6.04923.04923.3	35/84	R.Y[205.07]ANDVQDLLDDVENSPVVATK[170.11]R.Q	YNL102W	7.5375
1	4248plusulp1AC_HILIC7.04684.04684.3	39/84	R.YANDVQDLLDDVENSPVVATK[170.11]R.Q	YNL102W	6.7059
0.9988	4248plusulp1AC_HILIC10.03916.03916.3	27/132	R.NGITDTSAFSNTTISNPGTNM[147.04]LFDPSLSQQLQK[170.11]R.L	YNL199C	270.747
1	4248plusulp1AC_HILIC5.01699.01699.2	18/20	R.K[170.11]M[147.04]LIEDM[147.04]GC[160.03]VR.S	YNL199C	6.799
0.9969	4248plusulp1AC_HILIC5.01730.01730.2	16/20	R.K[170.11]M[147.04]LIEDM[147.04]GC[160.03]VR.S	YNL199C	6.028
0.9884	4248plusulp1AC_HILIC5.03481.03481.2	16/24	R.STSPK[170.11]SAIELY[205.07]QR.F	YNL199C	6.3905
0.9973	4248plusulp1AC_HILIC6.01658.01658.2	18/20	R.K[170.11]M[147.04]LIEDM[147.04]GC[160.03]VR.S	YNL199C	7.2196
0.9971	4248plusulp1AC_HILIC6.01681.01681.2	17/20	R.K[170.11]M[147.04]LIEDM[147.04]GC[160.03]VR.S	YNL199C	7.0794
0.9894	4248plusulp1AC_HILIC6.02713.02713.2	17/24	R.STSPK[170.11]SAIELYQR.F	YNL199C	8.4712
0.9914	4248plusulp1AC_HILIC6.02732.02732.2	18/24	R.STSPK[170.11]SAIELYQR.F	YNL199C	6.3041
0.9541	4248plusulp1AC_HILIC6.03431.03431.2	13/24	R.STSPK[170.11]SAIELY[205.07]QR.F	YNL199C	6.8378
1	4248plusulp1AC_HILIC6.04602.04602.3	33/84	R.LVSM[147.04]SIFTVFDPQTGQILTQGR.R	YNL199C	6.6767
1	4248plusulp1AC_HILIC6.04604.04604.2	24/42	R.LVSM[147.04]SIFTVFDPQTGQILTQGR.R	YNL199C	6.1907
1	4248plusulp1AC_HILIC7.01562.01562.2	17/20	R.LQTLSQDVNSR.S	YNL199C	7.7675
0.9972	4248plusulp1AC_HILIC7.01728.01728.2	17/20	R.K[170.11]M[147.04]LIEDM[147.04]GC[160.03]VR.S	YNL199C	8.9719
0.9931	4248plusulp1AC_HILIC7.01752.01752.2	16/20	R.K[170.11]M[147.04]LIEDM[147.04]GC[160.03]VR.S	YNL199C	6.1682
0.9642	4248plusulp1AC_HILIC7.02721.02721.2	14/24	R.STSPK[170.11]SAIELYQR.F	YNL199C	3.6118
0.9998	4248plusulp1AC_HILIC7.04588.04588.3	32/84	R.LVSM[147.04]SIFTVFDPQTGQILTQGR.R	YNL199C	4.7226
0.8448	4248plusulp1AC_HILIC6.03411.03411.2	13/26	R.TSVEQLISC[160.03]PIC[160.03]SR.K	YNL218W	599.166
0.8648	4248plusulp1AC_HILIC4.04147.04147.2	17/20	R.ENIFNSFK[170.11]YVR.L	YOL006C	5.3434
1	4248plusulp1AC_HILIC4.04503.04503.2	17/20	R.ENIFNSFK[170.11]Y[205.07]VR.L	YOL006C	4.9275
0.9878	4248plusulp1AC_HILIC5.02749.02749.2	14/18	R.NLK[170.11]SK[170.11]VM[147.04]LER.Q	YOL006C	6.8247
1	4248plusulp1AC_HILIC5.04135.04135.2	20/28	R.EQVGNFK[170.11]VEPPDLFR.G	YOL006C	5.0607
1	4248plusulp1AC_HILIC3.04421.04421.2	18/22	R.LK[170.11]SVK[170.11]LLVETIR.S	YOL034W	4.5824
0.985	4248plusulp1AC_HILIC3.04422.04422.3	24/44	R.LK[170.11]SVK[170.11]LLVETIR.S	YOL034W	4.3773
1	4248plusulp1AC_HILIC4.05564.05564.2	19/32	R.DLGFEGYLSDFITGDK[170.11]R.V	YOL034W	-1.5183
0.9997	4248plusulp1AC_HILIC4.05705.05705.3	27/64	R.DLGFEGY[205.07]LSDFITGDK[170.11]R.V	YOL034W	6.5875
0.9588	4248plusulp1AC_HILIC5.01594.01594.2	13/14	R.K[170.11]STIETLR.E	YOL034W	5.1485
0.9072	4248plusulp1AC_HILIC5.01670.01670.2	13/14	R.DETIK[170.11]ITR.I	YOL034W	5.8906
0.9977	4248plusulp1AC_HILIC5.02071.02071.2	20/22	R.LFNNVGSAGAVR.L	YOL034W	4.8936
0.9911	4248plusulp1AC_HILIC5.02364.02364.2	18/20	R.K[170.11]EIINK[170.11]EGEIR.D	YOL034W	6.2951
0.9996	4248plusulp1AC_HILIC5.04300.04300.3	31/56	R.IENEIINLK[170.11]NEY[205.07]NDR.K	YOL034W	6.215
0.9834	4248plusulp1AC_HILIC6.02327.02327.2	18/20	R.K[170.11]EIINK[170.11]EGEIR.D	YOL034W	6.7903
0.9946	4248plusulp1AC_HILIC6.03662.03662.3	28/56	R.IENEIINLK[170.11]NEYNDR.K	YOL034W	7.288
0.8592	4248plusulp1AC_HILIC6.03663.03663.2	17/28	R.IENEIINLK[170.11]NEYNDR.K	YOL034W	6.6668
0.9714	4248plusulp1AC_HILIC6.04559.04559.3	24/68	R.DLISEIDAK[170.11]ANAINHEM[147.04]R.S	YOL034W	6.5236
1	4248plusulp1AC_HILIC7.02068.02068.2	21/32	R.ELSSADTTPPVPAETVR.D	YOL034W	6.6632
0.9976	4248plusulp1AC_HILIC7.04076.04076.3	35/88	R.SQEILAQTHLPEK[170.11]SVFEDIDIK[170.11]R.K	YOL034W	6.6847
0.8882	4248plusulp1AC_HILIC8.02128.02128.2	12024	R.ELSSADTTPPVPAETVR.D	YOL034W	12.2535
0.8189	4248plusulp1AC_HILIC9.02224.02224.3	22/68	R.DNAPLK[170.11]K[170.11]LDSHTQSGGER.A	YOL034W	5.9342
0.9942	4248plusulp1AC_HILIC2.03786.03786.2	16/20	R.LDK[170.11]ATK[170.11]ALEGF.-	YOL070C	4.6177
0.9266	4248plusulp1AC_HILIC3.03833.03833.2	13/20	R.LDK[170.11]ATK[170.11]ALEGF.-	YOL070C	3.0524
0.9862	4248plusulp1AC_HILIC4.03491.03491.2	17/20	R.GSLK[170.11]LLSSPLR.Q	YOL070C	6.344
0.8655	4248plusulp1AC_HILIC3.05305.05305.3	18/52	R.NLLK[170.11]K[170.11]ILIAC[160.03]GDIR.Q	YOR038C	4.962
0.9945	4248plusulp1AC_HILIC4.02094.02094.2	13/14	R.YSDDILTR.A	YOR038C	5.694
0.9907	4248plusulp1AC_HILIC4.02729.02729.2	13/14	R.Y[205.07]SDDILTR.A	YOR038C	7.1184
0.986	4248plusulp1AC_HILIC5.02062.02062.2	42352	R.YSDDILTR.A	YOR038C	-3.9655
0.9947	4248plusulp1AC_HILIC6.02468.02468.2	15/20	R.QQQLVDTAFDR.V	YOR038C	6.8852
0.913	4248plusulp1AC_HILIC5.01777.01777.2	42354	R.IVLSNVRPM[147.04].-	YOR110W	5.2601
0.9882	4248plusulp1AC_HILIC4.02425.02425.2	17/20	R.EGVGK[170.11]AVVGLR.Q	YOR191W	6.0301
0.9457	4248plusulp1AC_HILIC5.03478.03478.2	14/22	R.TTDINSVLPIVR.Q	YOR191W	7.3752
0.9928	4248plusulp1AC_HILIC9.01569.01569.2	16/28	R.M[147.04]AGLEVAQSNDDAAR.Q	YOR191W	5.1127
0.9039	4248plusulp1AC_HILIC1.04617.04617.2	14/26	R.VY[205.07]EIIVESVVNEVR.E	YOR194C	587.68
0.9973	4248plusulp1AC_HILIC2.04841.04841.2	15/26	R.VY[205.07]EIIVESVVNEVR.E	YOR194C	9.0483
0.8433	4248plusulp1AC_HILIC2.04844.04844.3	22/52	R.VY[205.07]EIIVESVVNEVR.E	YOR194C	5.083
0.9997	4248plusulp1AC_HILIC3.04818.04818.3	26/52	R.VY[205.07]EIIVESVVNEVR.E	YOR194C	5.4376
1	4248plusulp1AC_HILIC3.04821.04821.2	20/26	R.VY[205.07]EIIVESVVNEVR.E	YOR194C	6.1505
1	4248plusulp1AC_HILIC4.04436.04436.2	23/26	R.VYEIIVESVVNEVR.E	YOR194C	8.1266
0.9999	4248plusulp1AC_HILIC4.04439.04439.3	34/52	R.VYEIIVESVVNEVR.E	YOR194C	6.9094
1	4248plusulp1AC_HILIC5.03287.03287.2	22/26	R.WK[170.11]C[160.03]SLK[170.11]DGVVTINR.N	YOR194C	9.4268
0.9082	4248plusulp1AC_HILIC4.03997.03997.2	13/16	R.LRLEDIFQQ.-	YOR207C	5.2467
1	4248plusulp1AC_HILIC5.02173.02173.2	18/22	R.TPAAATSPIDIR.E	YOR290C	3.8726
1	4248plusulp1AC_HILIC8.02923.02923.2	17/44	R.VVSVDGTLISDADEEGNGYNSSR.S	YOR340C	419.598
0.9089	4248plusulp1AC_HILIC8.03018.03018.2	21/44	R.VVSVDGTLISDADEEGNGY[205.07]NSSR.S	YOR340C	414.808
0.9907	4248plusulp1AC_HILIC8.03030.03030.3	29/88	R.VVSVDGTLISDADEEGNGY[205.07]NSSR.S	YOR340C	3.583
0.8546	4248plusulp1AC_HILIC3.01666.01666.2	42259	R.SY[205.07]VIHM[147.04]R.F	YOR341W	6.9467
0.971	4248plusulp1AC_HILIC4.01685.01685.2	42289	R.SY[205.07]VIHM[147.04]R.F	YOR341W	6.9467
1	4248plusulp1AC_HILIC5.04378.04378.2	20/24	R.NTIVNEINNVFSR.Y	YOR341W	6.6412
0.9916	4248plusulp1AC_HILIC10.01884.01884.2	42352	R.LY[205.07]EM[147.04]EVQR.L	YOR344C	5.7699
1	4248plusulp1AC_HILIC10.02851.02851.2	18/24	R.LK[170.11]SEIDTLK[170.11]QDQK[170.11].-	YOR344C	4.9615
0.8391	4248plusulp1AC_HILIC11.01886.01886.2	13/14	R.LY[205.07]EM[147.04]EVQR.L	YOR344C	902.665
0.9407	4248plusulp1AC_HILIC11.02273.02273.2	13/16	R.ININTK[170.11]IAR.L	YOR344C	3.8686			.W
0.9919	4248plusulp1AC_HILIC11.03005.03005.2	17/24	R.LK[170.11]SEIDTLK[170.11]QDQK[170.11].-	YOR344C	6.9341
0.9884	4248plusulp1AC_HILIC3.01799.01799.2	13/14	R.LY[205.07]EM[147.04]EVQR.L	YOR344C	6.3025
0.9805	4248plusulp1AC_HILIC4.01420.01420.2	42352	R.LYEM[147.04]EVQR.L	YOR344C	5.1635
0.9965	4248plusulp1AC_HILIC4.01807.01807.2	13/14	R.LY[205.07]EM[147.04]EVQR.L	YOR344C	6.7463
0.9788	4248plusulp1AC_HILIC4.02228.02228.2	13/16	R.ININTK[170.11]IAR.L	YOR344C	-15.9353
1	4248plusulp1AC_HILIC4.04363.04363.2	17/20	V.DY[205.07]ILY[205.07]LQNNER.L	YOR344C	7.7994
0.9964	4248plusulp1AC_HILIC5.01702.01702.2	13/14	R.LY[205.07]EM[147.04]EVQR.L	YOR344C	7.8115
0.9949	4248plusulp1AC_HILIC5.01738.01738.2	13/14	R.LY[205.07]EM[147.04]EVQR.L	YOR344C	6.3913
0.9762	4248plusulp1AC_HILIC5.02219.02219.2	15/16	R.ININTK[170.11]IAR.L	YOR344C	4.9739
1	4248plusulp1AC_HILIC5.02936.02936.2	16/20	R.Y[205.07]RININTK[170.11]IAR.L	YOR344C	6.4278
0.989	4248plusulp1AC_HILIC5.02942.02942.3	22/40	R.Y[205.07]RININTK[170.11]IAR.L	YOR344C	6.3543
1	4248plusulp1AC_HILIC5.04298.04298.2	19/28	R.EEDDNALSLADFEPA.S	YOR344C	7.1484
0.9485	4248plusulp1AC_HILIC5.05678.05678.2	13/16	R.ININTK[170.11]IAR.L	YOR344C	7.2767
0.9924	4248plusulp1AC_HILIC5.05704.05704.2	13/14	R.LY[205.07]EM[147.04]EVQR.L	YOR344C	7.5452
0.9678	4248plusulp1AC_HILIC5.05722.05722.2	15/16	R.ININTK[170.11]IAR.L	YOR344C	7.0924
0.9328	4248plusulp1AC_HILIC5.05746.05746.2	14/16	R.ININTK[170.11]IAR.L	YOR344C	8.5662
0.9515	4248plusulp1AC_HILIC5.05762.05762.2	13/16	R.ININTK[170.11]IAR.L	YOR344C	6.4477
0.9216	4248plusulp1AC_HILIC5.05769.05769.2	42352	R.LY[205.07]EM[147.04]EVQR.L	YOR344C	6.125
0.9225	4248plusulp1AC_HILIC5.05784.05784.2	14/16	R.ININTK[170.11]IAR.L	YOR344C	7.6451
0.96	4248plusulp1AC_HILIC5.05791.05791.2	13/14	R.LY[205.07]EM[147.04]EVQR.L	YOR344C	7.9891
0.9525	4248plusulp1AC_HILIC5.05815.05815.2	13/16	R.ININTK[170.11]IAR.L	YOR344C	6.9082
0.9237	4248plusulp1AC_HILIC5.05840.05840.2	13/16	R.ININTK[170.11]IAR.L	YOR344C	8.6583
0.9651	4248plusulp1AC_HILIC5.05856.05856.2	42352	R.LY[205.07]EM[147.04]EVQR.L	YOR344C	9.3206
0.922	4248plusulp1AC_HILIC5.05863.05863.2	13/16	R.ININTK[170.11]IAR.L	YOR344C	7.1846
0.9619	4248plusulp1AC_HILIC5.05888.05888.2	13/16	R.ININTK[170.11]IAR.L	YOR344C	5.9871
0.9961	4248plusulp1AC_HILIC6.01684.01684.2	13/14	R.LY[205.07]EM[147.04]EVQR.L	YOR344C	5.8587
0.985	4248plusulp1AC_HILIC6.02205.02205.2	15/16	R.ININTK[170.11]IAR.L	YOR344C	4.1449
0.9974	4248plusulp1AC_HILIC6.02414.02414.3	22/40	R.YRININTK[170.11]IAR.L	YOR344C	6.8998
0.994	4248plusulp1AC_HILIC6.02416.02416.2	16/20	R.YRININTK[170.11]IAR.L	YOR344C	5.9082
0.9654	4248plusulp1AC_HILIC6.02952.02952.3	26/48	R.LK[170.11]SEIDTLK[170.11]QDQK[170.11].-	YOR344C	8.1844
1	4248plusulp1AC_HILIC6.02953.02953.2	19/24	R.LK[170.11]SEIDTLK[170.11]QDQK[170.11].-	YOR344C	8.6078
0.9921	4248plusulp1AC_HILIC6.02975.02975.2	18/24	R.LK[170.11]SEIDTLK[170.11]QDQK[170.11].-	YOR344C	5.2006
0.9548	4248plusulp1AC_HILIC6.02976.02976.3	26/48	R.LK[170.11]SEIDTLK[170.11]QDQK[170.11].-	YOR344C	5.5559
0.9929	4248plusulp1AC_HILIC7.01744.01744.2	13/14	R.LY[205.07]EM[147.04]EVQR.L	YOR344C	7.2789
0.9823	4248plusulp1AC_HILIC7.02809.02809.2	15/24	R.LK[170.11]SEIDTLK[170.11]QDQK[170.11].-	YOR344C	8.4285
1	4248plusulp1AC_HILIC7.02946.02946.2	20/24	R.LK[170.11]SEIDTLK[170.11]QDQK[170.11].-	YOR344C	6.9341
0.951	4248plusulp1AC_HILIC7.02958.02958.3	25/48	R.LK[170.11]SEIDTLK[170.11]QDQK[170.11].-	YOR344C	7.5273
0.9829	4248plusulp1AC_HILIC7.02968.02968.2	15/24	R.LK[170.11]SEIDTLK[170.11]QDQK[170.11].-	YOR344C	6.695
0.9867	4248plusulp1AC_HILIC8.02936.02936.3	24/48	R.LK[170.11]SEIDTLK[170.11]QDQK[170.11].-	YOR344C	6.9896
1	4248plusulp1AC_HILIC8.02937.02937.2	18/24	R.LK[170.11]SEIDTLK[170.11]QDQK[170.11].-	YOR344C	7.4721
0.9933	4248plusulp1AC_HILIC9.01897.01897.2	13/14	R.LY[205.07]EM[147.04]EVQR.L	YOR344C	6.3025
0.9898	4248plusulp1AC_HILIC9.02227.02227.2	15/16	R.ININTK[170.11]IAR.L	YOR344C	5.9871
0.9941	4248plusulp1AC_HILIC9.02930.02930.2	18/24	R.LK[170.11]SEIDTLK[170.11]QDQK[170.11].-	YOR344C	6.3961
0.9483	4248plusulp1AC_HILIC3.05350.05350.2	42364	R.ISILQLLK[170.11]AQGFDR.A	YPL011C	5.9576
0.9854	4248plusulp1AC_HILIC5.01762.01762.2	17/20	R.DALLSANTK[170.11]AR.S	YPL049C	5.0721
1	4248plusulp1AC_HILIC3.03763.03763.2	17/20	R.K[170.11]ILVGDLEK[170.11]FR.I	YPL075W	5.3464
1	4248plusulp1AC_HILIC4.03940.03940.2	18/20	R.K[170.11]ILVGDLEK[170.11]FR.I	YPL075W	6.2018
1	4248plusulp1AC_HILIC4.04178.04178.2	22/30	R.LPLSTLANTAVTESFR.S	YPL075W	5.3459
0.9966	4248plusulp1AC_HILIC4.04188.04188.3	26/60	R.LPLSTLANTAVTESFR.S	YPL075W	5.8654
1	4248plusulp1AC_HILIC4.04198.04198.2	22/30	R.LPLSTLANTAVTESFR.S	YPL075W	6.1594
1	4248plusulp1AC_HILIC5.02434.02434.2	18/22	R.IIM[147.04]DYIETEC[160.03]DR.G	YPL075W	6.2234
1	4248plusulp1AC_HILIC5.02963.02963.2	16/22	R.IIM[147.04]DY[205.07]IETEC[160.03]DR.G	YPL075W	7.9791
1	4248plusulp1AC_HILIC7.04301.04301.3	39/104	R.LSQEITQLK[170.11]ADM[147.04]NSVGNVC[160.03]NQILLLQR.Q	YPL075W	5.1182
1	4248plusulp1AC_HILIC7.04349.04349.3	41/104	R.LSQEITQLK[170.11]ADM[147.04]NSVGNVC[160.03]NQILLLQR.Q	YPL075W	7.6614
0.9994	4248plusulp1AC_HILIC8.04161.04161.3	30/92	R.NM[147.04]AADQM[147.04]GDLAK[170.11]QHPEDILSLLSR.V	YPL082C	7.4011
0.9979	4248plusulp1AC_HILIC3.04130.04130.2	17/18	R.VSAILEFISR.T	YPL181W	-1.9372
0.9786	4248plusulp1AC_HILIC4.01863.01863.2	16/18	R.M[147.04]LEK[170.11]ALK[170.11]ESR.R	YPL181W	1.5317
0.9808	4248plusulp1AC_HILIC5.01757.01757.2	16/18	R.M[147.04]LEK[170.11]ALK[170.11]ESR.R	YPL181W	6.5865			.
0.8958	4248plusulp1AC_HILIC5.01820.01820.2	13/18	R.SIYK[170.11]PVQEK[170.11]R.R	YPL181W	3.7517
0.9845	4248plusulp1AC_HILIC5.02719.02719.2	42326	R.SIY[205.07]K[170.11]PVQEK[170.11]R.R	YPL181W	3.7098
0.9769	4248plusulp1AC_HILIC6.01714.01714.2	15/18	R.M[147.04]LEK[170.11]ALK[170.11]ESR.R	YPL181W	6.5099
0.9106	4248plusulp1AC_HILIC6.01781.01781.2	15/18	R.SIYK[170.11]PVQEK[170.11]R.R	YPL181W	7.5783
0.9975	4248plusulp1AC_HILIC7.01595.01595.2	19/24	R.SADIGTDK[170.11]PVK[170.11]PR.L	YPL181W	5.9913
0.9946	4248plusulp1AC_HILIC5.01891.01891.2	13/14	R.VGQFIEK[170.11]R.H	YPL228W	5.7867
0.9995	4248plusulp1AC_HILIC7.03530.03530.3	31/76	R.GISEVTENTGK[170.11]FSIIESQTR.D	YPL228W	7.0084
0.8997	4248plusulp1AC_HILIC9.01863.01863.3	24/60	R.IDITK[170.11]VENHNQNSK[170.11]SR.Q	YPL228W	5.3326
0.9852	4248plusulp1AC_HILIC3.04046.04046.2	42356	R.AYLLFLDSAR.S	YPL235W	7.0961
0.9915	4248plusulp1AC_HILIC11.04348.04348.3	28/84	R.ALQISM[147.04]NAPVFVDLEGETDPLR.I	YPR187W	420.58
0.8891	4248plusulp1AC_HILIC11.04351.04351.2	14/42	R.ALQISM[147.04]NAPVFVDLEGETDPLR.I	YPR187W	414.757
0.8974	4248plusulp1AC_HILIC4.02894.02894.2	42358	R.ATTPY[205.07]M[147.04]TK[170.11]Y[205.07]ER.A	YPR187W	6.1847
1	4248plusulp1AC_HILIC4.03932.03932.2	21/28	N.APVFVDLEGETDPLR.I	YPR187W	7.7161
1	4248plusulp1AC_HILIC4.04008.04008.2	24/32	S.M[147.04]NAPVFVDLEGETDPLR.I	YPR187W	5.9377
0.9849	4248plusulp1AC_HILIC5.02884.02884.2	42358	R.ATTPY[205.07]M[147.04]TK[170.11]Y[205.07]ER.A	YPR187W	5.5862
0.9616	4248plusulp1AC_HILIC5.02901.02901.2	42358	R.ATTPY[205.07]M[147.04]TK[170.11]Y[205.07]ER.A	YPR187W	6.7168
1	4248plusulp1AC_HILIC5.03961.03961.2	21/30	M.NAPVFVDLEGETDPLR.I	YPR187W	4.7944
1	4248plusulp1AC_HILIC5.03971.03971.2	25/32	S.M[147.04]NAPVFVDLEGETDPLR.I	YPR187W	5.8856
1	4248plusulp1AC_HILIC5.04433.04433.2	26/42	R.ALQISM[147.04]NAPVFVDLEGETDPLR.I	YPR187W	5.3038
1	4248plusulp1AC_HILIC5.04435.04435.3	37/84	R.ALQISM[147.04]NAPVFVDLEGETDPLR.I	YPR187W	8.5893
1	4248plusulp1AC_HILIC5.04452.04452.2	26/42	R.ALQISM[147.04]NAPVFVDLEGETDPLR.I	YPR187W	6.2083
1	4248plusulp1AC_HILIC5.04455.04455.3	28/84	R.ALQISM[147.04]NAPVFVDLEGETDPLR.I	YPR187W	7.6441
0.8896	4248plusulp1AC_HILIC6.02262.02262.2	42358	R.ATTPY[205.07]M[147.04]TK[170.11]YER.A	YPR187W	5.5415
1	4248plusulp1AC_HILIC6.03885.03885.2	25/32	S.M[147.04]NAPVFVDLEGETDPLR.I	YPR187W	6.1981
1	4248plusulp1AC_HILIC6.03901.03901.2	22/32	S.M[147.04]NAPVFVDLEGETDPLR.I	YPR187W	5.3127
1	4248plusulp1AC_HILIC6.04002.04002.2	26/36	Q.ISM[147.04]NAPVFVDLEGETDPLR.I	YPR187W	7.3111
1	4248plusulp1AC_HILIC6.04338.04338.3	34/84	R.ALQISM[147.04]NAPVFVDLEGETDPLR.I	YPR187W	7.192
1	4248plusulp1AC_HILIC6.04339.04339.2	27/42	R.ALQISM[147.04]NAPVFVDLEGETDPLR.I	YPR187W	6.126
1	4248plusulp1AC_HILIC6.04362.04362.2	25/42	R.ALQISM[147.04]NAPVFVDLEGETDPLR.I	YPR187W	5.0982
0.9997	4248plusulp1AC_HILIC6.04364.04364.3	26/84	R.ALQISM[147.04]NAPVFVDLEGETDPLR.I	YPR187W	7.6852
1	4248plusulp1AC_HILIC7.04326.04326.3	35/84	R.ALQISM[147.04]NAPVFVDLEGETDPLR.I	YPR187W	7.6441
1	4248plusulp1AC_HILIC7.04328.04328.2	21/42	R.ALQISM[147.04]NAPVFVDLEGETDPLR.I	YPR187W	7.7295
0.8373	4248plusulp1AC_HILIC4.02390.02390.2	42324	R.HLPAELDLR.G	YPR190C	6.5752
0.9595	4248plusulp1AC_HILIC4.02939.02939.2	42352	R.STLASLIR.Y	YPR190C	6.7322
0.9056	4248plusulp1AC_HILIC4.03659.03659.2	19/26	R.VGSVTAQVYK[170.11]IALR.L	YPR190C	5.6205
1	4248plusulp1AC_HILIC4.04195.04195.2	17/26	R.VGSVTAQVY[205.07]K[170.11]IALR.L	YPR190C	4.7172
0.9961	4248plusulp1AC_HILIC4.04276.04276.2	16/24	R.AASVIGM[147.04]LVALGR.L	YPR190C	4.8637
0.9971	4248plusulp1AC_HILIC4.04325.04325.2	18/24	R.AASVIGM[147.04]LVALGR.L	YPR190C	4.7068
1	4248plusulp1AC_HILIC5.02931.02931.2	17/20	R.SK[170.11]QLINLAK[170.11]TR.V	YPR190C	7.4439
0.998	4248plusulp1AC_HILIC5.05388.05388.3	31/96	R.ELVEK[170.11]IDGM[147.04]DVDSVK[170.11]TTLVSLTQLR.C	YPR190C	6.9513
1	4248plusulp1AC_HILIC6.02106.02106.2	18/20	R.YNSVEIQEVPR.T	YPR190C	7.9419
0.8384	4248plusulp1AC_HILIC7.02432.02432.2	15/28	R.SGSNAAASLPSK[170.11]K[170.11]LK[170.11].T	YPR190C	3.2159
Dot indicated the site of trypsin cleavege. [] indicate the modify mass of the amino acid to the right. [147.04] methioine oxidation, [160.03] Carbamidomethy cystine, and [170.11] acetylation lysine

## Sheet: 4248+AC-Ulp1
Supplementary table 3: purified sumoylated proteins from HZY4248, acetylated, however they were not treated by Ulp1
probability	spectrum	ions	peptide	ORF	ppm	Sumoylation Sites
1	4248-ulp1AC_HILIC6.03005.03005.2	23/36	F.AIIGSNEVYEM[147.04]GGDVGTIR.G	YJR076C	6.0061
1	4248-ulp1AC_HILIC4.03520.03520.2	17/20	F.FK[170.11]Y[205.07]IDDANVTR.K	YKR025W	3.9251
1	4248-ulp1AC_HILIC3.04830.04830.2	18/20	F.K[170.11]LPIAIK[170.11]ATLR.K	YPL082C	5.0426
1	4248-ulp1AC_HILIC11.02597.02597.3	36/100	L.FRPTDAAQPPIVSTSTSASATEPTNR.I	YMR111C	5.9164
0.975	4248-ulp1AC_HILIC11.02619.02619.3	28/100	L.FRPTDAAQPPIVSTSTSASATEPTNR.I	YMR111C	4.2154
1	4248-ulp1AC_HILIC5.04822.04822.2	22/30	M.NAPVFVDLEGETDPLR.I	YPR187W	0.9589
1	4248-ulp1AC_HILIC4.05823.05823.2	22/30	N.ITTNIPIDSTVPFFLR.E	YIL056W	9.6456
0.9976	4248-ulp1AC_HILIC8.03808.03808.3	29/88	P.SGPK[170.11]DDVDTLALTSAQNQANSLR.K	YDR310C	6.9523
0.9979	4248-ulp1AC_HILIC3.04735.04735.2	14/16	R.AAALFDY[205.07]TR.G	YJL092W	6.5387
1	4248-ulp1AC_HILIC10.01578.01578.2	22/30	R.AAM[147.04]NDK[170.11]DLTM[147.04]GQVGER.I	YDL140C	4.5283
1	4248-ulp1AC_HILIC8.01672.01672.2	24/30	R.AAM[147.04]NDK[170.11]DLTM[147.04]GQVGER.I	YDL140C	0.7731
0.9928	4248-ulp1AC_HILIC9.01600.01600.2	17/30	R.AAM[147.04]NDK[170.11]DLTM[147.04]GQVGER.I	YDL140C	6.7372
1	4248-ulp1AC_HILIC3.05640.05640.2	17/24	R.AASVIGM[147.04]LVALGR.L	YPR190C	1.9612
0.9973	4248-ulp1AC_HILIC4.05041.05041.2	19/24	R.AASVIGM[147.04]LVALGR.L	YPR190C	-0.7845
0.9976	4248-ulp1AC_HILIC4.05108.05108.2	19/24	R.AASVIGM[147.04]LVALGR.L	YPR190C	3.687
1	4248-ulp1AC_HILIC11.04230.04230.2	18/24	R.ADSFTK[170.11]EELTQFR.K	YDL225W	4.2111
1	4248-ulp1AC_HILIC5.04144.04144.2	18/24	R.ADSFTK[170.11]EELTQFR.K	YDL225W	6.7501
0.9999	4248-ulp1AC_HILIC5.04147.04147.3	29/48	R.ADSFTK[170.11]EELTQFR.K	YDL225W	6.3745
0.9977	4248-ulp1AC_HILIC8.03470.03470.3	30/88	R.AEALNLANTDSQYLTPTSGSPVR.G	YOR341W	-0.6647
0.9479	4248-ulp1AC_HILIC4.03219.03219.2	17/18	R.AESK[170.11]DLDLLR.N	YKR010C	4.3238
0.9793	4248-ulp1AC_HILIC5.03521.03521.2	17/18	R.AESK[170.11]DLDLLR.N	YKR010C	5.1553
1	4248-ulp1AC_HILIC5.03859.03859.2	17/20	R.AFENFK[170.11]K[170.11]FNER.R	YJL074C	5.2154
0.9997	4248-ulp1AC_HILIC5.03863.03863.3	26/40	R.AFENFK[170.11]K[170.11]FNER.R	YJL074C	5.8056
0.9426	4248-ulp1AC_HILIC5.01949.01949.2	14/20	R.AIPK[170.11]EDLENM[147.04]R.T	YGR186W	0.582
0.9488	4248-ulp1AC_HILIC6.01960.01960.2	2015-12-20	R.AIPK[170.11]EDLENM[147.04]R.T	YGR186W	-47.2132
0.8051	4248-ulp1AC_HILIC4.01797.01797.2	2015-12-14	R.AISVAK[170.11]IR.F	YDL140C	1.4435
0.9944	4248-ulp1AC_HILIC4.04673.04673.2	16/20	R.ALFPFM[147.04]SDSLR.S	YPL082C	4.6131
0.9998	4248-ulp1AC_HILIC4.03064.03064.3	28/48	R.ALLRPTLQELSER.N	YBR081C	5.7596
1	4248-ulp1AC_HILIC5.03358.03358.3	30/48	R.ALLRPTLQELSER.N	YBR081C	4.3197
0.9971	4248-ulp1AC_HILIC5.03361.03361.2	15/24	R.ALLRPTLQELSER.N	YBR081C	1.8338
1	4248-ulp1AC_HILIC5.03377.03377.3	31/48	R.ALLRPTLQELSER.N	YBR081C	5.4323
0.9965	4248-ulp1AC_HILIC5.03379.03379.2	14/24	R.ALLRPTLQELSER.N	YBR081C	4.5845
0.9975	4248-ulp1AC_HILIC5.03412.03412.3	26/48	R.ALLRPTLQELSER.N	YBR081C	2.7489
1	4248-ulp1AC_HILIC5.05359.05359.2	27/42	R.ALQISM[147.04]NAPVFVDLEGETDPLR.I	YPR187W	-0.2056
1	4248-ulp1AC_HILIC6.04468.04468.2	25/42	R.ALQISM[147.04]NAPVFVDLEGETDPLR.I	YPR187W	5.386
1	4248-ulp1AC_HILIC6.04487.04487.2	25/42	R.ALQISM[147.04]NAPVFVDLEGETDPLR.I	YPR187W	7.3183
1	4248-ulp1AC_HILIC6.04490.04490.3	40/84	R.ALQISM[147.04]NAPVFVDLEGETDPLR.I	YPR187W	7.3975
1	4248-ulp1AC_HILIC6.04505.04505.2	27/42	R.ALQISM[147.04]NAPVFVDLEGETDPLR.I	YPR187W	6.9072
1	4248-ulp1AC_HILIC6.04507.04507.3	36/84	R.ALQISM[147.04]NAPVFVDLEGETDPLR.I	YPR187W	8.9181
0.996	4248-ulp1AC_HILIC4.04012.04012.2	15/24	R.APPQLFNPTM[147.04]ALR.L	YML010W	5.8393
1	4248-ulp1AC_HILIC5.04171.04171.2	17/24	R.APPQLFNPTM[147.04]ALR.L	YML010W	5.4998
1	4248-ulp1AC_HILIC5.04190.04190.2	18/24	R.APPQLFNPTM[147.04]ALR.L	YML010W	5.7714
1	4248-ulp1AC_HILIC5.04212.04212.2	18/24	R.APPQLFNPTM[147.04]ALR.L	YML010W	4.2776
1	4248-ulp1AC_HILIC5.02907.02907.2	15/18	R.AQLLEK[170.11]NFNR.L	YGR056W	2.3517
0.9999	4248-ulp1AC_HILIC11.01923.01923.3	38/68	R.AQVVTM[147.04]SVK[170.11]SVNDPSQNR.L	YKR025W	5.8415
1	4248-ulp1AC_HILIC11.01924.01924.2	22/34	R.AQVVTM[147.04]SVK[170.11]SVNDPSQNR.L	YKR025W	5.894
0.8076	4248-ulp1AC_HILIC5.03502.03502.2	15/20	R.AQYFK[170.11]SIEVAR.D	YOR191W	4.798
0.9465	4248-ulp1AC_HILIC5.04269.04269.2	15/20	R.ASSLQDLIYK[170.11]R.G	YFR031C	5.5359
1	4248-ulp1AC_HILIC7.01998.01998.2	17/22	R.ASVINVEK[170.11]NQK[170.11]R.A	YDR507C	5.4391
0.9999	4248-ulp1AC_HILIC7.02003.02003.3	26/44	R.ASVINVEK[170.11]NQK[170.11]R.A	YDR507C	5.7751
0.9462	4248-ulp1AC_HILIC7.01596.01596.2	16/20	R.ATGDADEPELR.V	YDL140C	2.3839
0.9678	4248-ulp1AC_HILIC7.01290.01290.2	14/20	R.ATGGK[170.11]DAAAAR.Y	YNL088W	4.7502
0.9925	4248-ulp1AC_HILIC8.01272.01272.2	18/20	R.ATGGK[170.11]DAAAAR.Y	YNL088W	38.0002
0.8332	4248-ulp1AC_HILIC5.03415.03415.2	13/20	R.ATTPY[205.07]M[147.04]TK[170.11]Y[205.07]ER.A	YPR187W	0.399
1	4248-ulp1AC_HILIC3.05440.05440.2	16/18	R.AYLLFLDSAR.S	YPL235W	5.6427
1	4248-ulp1AC_HILIC3.05459.05459.2	16/18	R.AYLLFLDSAR.S	YPL235W	7.4381
0.8295	4248-ulp1AC_HILIC5.06077.06077.2	16/36	R.C[160.03]DHPVTLGM[147.04]DLTSLSK[170.11]ILR.C	YBR088C	-459.777
1	4248-ulp1AC_HILIC5.06127.06127.2	21/36	R.C[160.03]DHPVTLGM[147.04]DLTSLSK[170.11]ILR.C	YBR088C	-456.434
0.8893	4248-ulp1AC_HILIC5.06128.06128.3	33/72	R.C[160.03]DHPVTLGM[147.04]DLTSLSK[170.11]ILR.C	YBR088C	-457.4
0.9426	4248-ulp1AC_HILIC6.05587.05587.3	31/72	R.C[160.03]DHPVTLGM[147.04]DLTSLSK[170.11]ILR.C	YBR088C	-458.71
0.9956	4248-ulp1AC_HILIC3.06425.06425.2	15/20	R.DAVTLFC[160.03]C[160.03]LLR.S	YDL140C	1.8266
0.9974	4248-ulp1AC_HILIC7.01772.01772.2	18/24	R.DDADM[147.04]SLTSVPQR.T	YDR310C	4.1332
0.996	4248-ulp1AC_HILIC8.01769.01769.2	19/24	R.DDADM[147.04]SLTSVPQR.T	YDR310C	6.7509
0.9965	4248-ulp1AC_HILIC8.01794.01794.2	16/24	R.DDADM[147.04]SLTSVPQR.T	YDR310C	4.8909
1	4248-ulp1AC_HILIC7.02025.02025.2	18/26	R.DDLGEYATSDDC[160.03]PR.Y	YLR357W	1.1767
0.9367	4248-ulp1AC_HILIC5.01858.01858.2	2015-12-14	R.DETIK[170.11]ITR.I	YOL034W	2.2581
1	4248-ulp1AC_HILIC10.01311.01311.2	21/24	R.DETTNEDSDDQVR.F	YDR485C	4.5913
1	4248-ulp1AC_HILIC4.05218.05218.2	19/22	R.DFFNEEEK[170.11]DLY[205.07]R.S	YBR114W	7.6342
0.924	4248-ulp1AC_HILIC4.04432.04432.2	19/22	R.DFFNEEEK[170.11]DLYR.S	YBR114W	4.8551
0.9544	4248-ulp1AC_HILIC2.05592.05592.2	14/18	R.DFLDLM[147.04]EVLR.E	YGR140W	-791.619
0.9981	4248-ulp1AC_HILIC3.06107.06107.2	15/18	R.DFLDLM[147.04]EVLR.E	YGR140W	5.522
0.9677	4248-ulp1AC_HILIC6.02395.02395.2	19/22	R.DFSDTK[170.11]LPSASR.I	YLR256W	16.2436
1	4248-ulp1AC_HILIC6.02419.02419.2	19/22	R.DFSDTK[170.11]LPSASR.I	YLR256W	7.5365
1	4248-ulp1AC_HILIC7.02372.02372.2	19/22	R.DFSDTK[170.11]LPSASR.I	YLR256W	4.8292
1	4248-ulp1AC_HILIC7.01820.01820.2	21/22	R.DGQSVVSGSLDR.S	YCR084C	3.9325
1	4248-ulp1AC_HILIC4.04975.04975.2	21/24	R.DIISPLLLNPTK[170.11]R.E	YBR245C	6.6977
1	4248-ulp1AC_HILIC4.04998.04998.2	20/24	R.DIISPLLLNPTK[170.11]R.E	YBR245C	8.0766
0.854	4248-ulp1AC_HILIC4.03760.03760.2	15/18	R.DK[170.11]INK[170.11]YSLIR.E	YBR289W	3.746
1	4248-ulp1AC_HILIC5.03126.03126.2	20/24	R.DK[170.11]LLNADIPESDR.K	YNL039W	3.7939
1	4248-ulp1AC_HILIC6.02877.02877.2	21/24	R.DK[170.11]LLNADIPESDR.K	YNL039W	6.6066
1	4248-ulp1AC_HILIC6.02901.02901.2	20/24	R.DK[170.11]LLNADIPESDR.K	YNL039W	5.2983
0.9953	4248-ulp1AC_HILIC6.02966.02966.2	19/22	R.DLESQVQDLQTR.I	YKR095W	9.1434
1	4248-ulp1AC_HILIC4.06409.06409.2	23/32	R.DLGFEGYLSDFITGDK[170.11]R.V	YOL034W	5.7693
1	4248-ulp1AC_HILIC5.06414.06414.2	22/32	R.DLGFEGYLSDFITGDK[170.11]R.V	YOL034W	5.3139
1	4248-ulp1AC_HILIC4.04155.04155.2	18/20	R.DLILK[170.11]K[170.11]GEY[205.07]AR.F	YJL074C	7.1887
0.8458	4248-ulp1AC_HILIC4.03366.03366.2	17/20	R.DLILK[170.11]K[170.11]GEYAR.F	YJL074C	-1.3661
0.8856	4248-ulp1AC_HILIC6.04835.04835.3	26/68	R.DLISEIDAK[170.11]ANAINHEM[147.04]R.S	YOL034W	5.4761
0.9984	4248-ulp1AC_HILIC10.04056.04056.3	28/116	R.DLPIESSAFQDSETQNNSK[170.11]NTIPNIVNEK[170.11]R.T	YOR191W	295.018
0.9937	4248-ulp1AC_HILIC9.02233.02233.3	28/68	R.DNAPLK[170.11]K[170.11]LDSHTQSGGER.A	YOL034W	2.5993
0.9999	4248-ulp1AC_HILIC11.03851.03851.3	30/120	R.DNESYSATNNNNLLRPDDNDYNNEALSDIDR.S	YNL027W	4.3934
1	4248-ulp1AC_HILIC5.03337.03337.2	15/18	R.DPEGIK[170.11]EK[170.11]LR.E	YDR507C	5.4344
1	4248-ulp1AC_HILIC8.03862.03862.3	37/72	R.DQGNDSLNDDLNK[170.11]ENK[170.11]LLR.R	YIL149C	6.8645
0.8646	4248-ulp1AC_HILIC9.03824.03824.3	25/72	R.DQGNDSLNDDLNK[170.11]ENK[170.11]LLR.R	YIL149C	8.9632
0.8713	4248-ulp1AC_HILIC8.01492.01492.2	14/20	R.DSK[170.11]ASATVNK[170.11]R.N	YOR191W	-42.4062
1	4248-ulp1AC_HILIC6.02475.02475.2	16/20	R.DSM[147.04]PVNSLLNR.Y	YHR084W	5.4648
0.9056	4248-ulp1AC_HILIC7.01384.01384.2	2015-11-12	R.DTNLC[160.03]SR.C	YFR037C	6.2327
0.9731	4248-ulp1AC_HILIC4.03932.03932.2	17/24	R.DVSEK[170.11]IILGAAK[170.11]R.S	YAL032C	5.455
0.9926	4248-ulp1AC_HILIC4.03937.03937.3	29/48	R.DVSEK[170.11]IILGAAK[170.11]R.S	YAL032C	5.9898
0.9993	4248-ulp1AC_HILIC4.03956.03956.3	30/48	R.DVSEK[170.11]IILGAAK[170.11]R.S	YAL032C	6.5955
0.9686	4248-ulp1AC_HILIC4.03966.03966.2	17/24	R.DVSEK[170.11]IILGAAK[170.11]R.S	YAL032C	4.8489
0.9173	4248-ulp1AC_HILIC5.04158.04158.2	17/24	R.DVSEK[170.11]IILGAAK[170.11]R.S	YAL032C	6.1285
0.9973	4248-ulp1AC_HILIC4.02576.02576.2	14/16	R.DYYGC[160.03]YPLR.G	YNL088W	-1.2422
1	4248-ulp1AC_HILIC7.03560.03560.3	45/88	R.EAAAEVTNLDK[170.11]DTPADDPELLK[170.11]R.L	YOR341W	9.0863
1	4248-ulp1AC_HILIC7.03561.03561.2	21/44	R.EAAAEVTNLDK[170.11]DTPADDPELLK[170.11]R.L	YOR341W	7.2025
0.9998	4248-ulp1AC_HILIC8.03667.03667.3	35/88	R.EAAAEVTNLDK[170.11]DTPADDPELLK[170.11]R.L	YOR341W	2.9646
1	4248-ulp1AC_HILIC7.02199.02199.2	20/26	R.EC[160.03]GSILTTQQSVPR.I	YPR010C	6.1517
1	4248-ulp1AC_HILIC6.05102.05102.2	20/42	R.EEDDNALSLADFEPASLQLM[147.04]PN.M	YOR344C	3.6123
1	4248-ulp1AC_HILIC7.05399.05399.2	20/42	R.EEDDNALSLADFEPASLQLM[147.04]PN.M	YOR344C	6.1984
0.9998	4248-ulp1AC_HILIC7.05410.05410.3	32/84	R.EEDDNALSLADFEPASLQLM[147.04]PN.M	YOR344C	6.36
1	4248-ulp1AC_HILIC4.04778.04778.2	23/26	R.EFIDDC[160.03]DK[170.11]K[170.11]LDILR.R	YJR089W	3.3245
1	4248-ulp1AC_HILIC5.04898.04898.2	23/26	R.EFIDDC[160.03]DK[170.11]K[170.11]LDILR.R	YJR089W	6.2201
1	4248-ulp1AC_HILIC9.01740.01740.3	32/76	R.EGFITHGDDEDDEASAPGAR.R	YML010W	4.6392
1	4248-ulp1AC_HILIC6.03006.03006.2	18/26	R.EGGEGITYDELVNR.R	YML010W	6.1826
1	4248-ulp1AC_HILIC5.05620.05620.3	37/68	R.EGLIDTAVK[170.11]TAETGY[205.07]IQR.R	YDL140C	5.0218
1	4248-ulp1AC_HILIC5.05625.05625.2	18/34	R.EGLIDTAVK[170.11]TAETGY[205.07]IQR.R	YDL140C	4.1462
1	4248-ulp1AC_HILIC5.04994.04994.3	36/68	R.EGLIDTAVK[170.11]TAETGYIQR.R	YDL140C	8.7603
0.9662	4248-ulp1AC_HILIC5.04995.04995.2	24/34	R.EGLIDTAVK[170.11]TAETGYIQR.R	YDL140C	9.2626
1	4248-ulp1AC_HILIC5.02848.02848.2	17/22	R.EGLIDTAVK[170.11]TSR.S	YOR341W	4.502
0.9956	4248-ulp1AC_HILIC4.04089.04089.2	17/18	R.EGLQVLNFDR.T	YML061C	5.119
0.9726	4248-ulp1AC_HILIC5.02723.02723.2	14/20	R.EGVGK[170.11]AVVGLR.Q	YOR191W	4.5226
1	4248-ulp1AC_HILIC6.02593.02593.2	17/22	R.EIESAGDITFNR.G	YJR092W	2.6614
0.9994	4248-ulp1AC_HILIC4.05076.05076.3	23/56	R.EIIIM[147.04]K[170.11]LLNHPNVLR.L	YDR507C	3.7572
0.9994	4248-ulp1AC_HILIC4.05130.05130.3	23/56	R.EIIIM[147.04]K[170.11]LLNHPNVLR.L	YDR507C	9.4466
0.9204	4248-ulp1AC_HILIC11.02523.02523.2	13/20	R.EIK[170.11]QENENLIR.S	YDL225W	-2.0997
0.981	4248-ulp1AC_HILIC6.02103.02103.2	17/20	R.EIK[170.11]QENENLIR.S	YDL225W	0.28
0.9815	4248-ulp1AC_HILIC6.02118.02118.2	16/20	R.EIK[170.11]QENENLIR.S	YDL225W	5.1093
0.9736	4248-ulp1AC_HILIC6.03083.03083.2	17/28	R.EILPLM[147.04]NSAGSLSDR.Q	YPL082C	5.2475
0.9806	4248-ulp1AC_HILIC5.02624.02624.2	15/20	R.EK[170.11]ALYIAM[147.04]M[147.04]TR.R	YOR207C	2.497
0.9635	4248-ulp1AC_HILIC8.01553.01553.2	13/20	R.EK[170.11]APLQPNSER.E	YIL026C	5.6416
0.8645	4248-ulp1AC_HILIC5.02216.02216.2	2015-12-14	R.EK[170.11]LDQLK[170.11]R.E	YOL034W	1.4354
0.9874	4248-ulp1AC_HILIC7.03783.03783.3	28/72	R.EK[170.11]LLEM[147.04]ADLLPSSENDNNR.E	YNL027W	3.2027
0.9893	4248-ulp1AC_HILIC7.03786.03786.2	13/36	R.EK[170.11]LLEM[147.04]ADLLPSSENDNNR.E	YNL027W	5.9633
0.9964	4248-ulp1AC_HILIC8.03834.03834.3	30/72	R.EK[170.11]LLEM[147.04]ADLLPSSENDNNR.E	YNL027W	6.361
0.9807	4248-ulp1AC_HILIC8.03846.03846.2	14/36	R.EK[170.11]LLEM[147.04]ADLLPSSENDNNR.E	YNL027W	6.3193
0.9451	4248-ulp1AC_HILIC8.03852.03852.3	32/72	R.EK[170.11]LLEM[147.04]ADLLPSSENDNNR.E	YNL027W	7.2061
0.95	4248-ulp1AC_HILIC4.03689.03689.2	14/16	R.EK[170.11]LLLQIQR.S	YIL056W	5.3221
1	4248-ulp1AC_HILIC6.03258.03258.2	22/28	R.EK[170.11]M[147.04]LLQIGVEADAGR.S	YGR186W	5.6842
0.9645	4248-ulp1AC_HILIC5.03077.03077.2	14/18	R.EK[170.11]NQGDFILR.V	YDR213W	5.0686	.I
0.9872	4248-ulp1AC_HILIC6.05235.05235.3	30/88	R.EK[170.11]VAK[170.11]QALDLYHFALNYENEAGR.K	YOR290C	10.7398
1	4248-ulp1AC_HILIC6.04228.04228.3	35/68	R.EK[170.11]Y[205.07]SY[205.07]PQDISLLDASNQR.L	YDR390C	7.0063
1	4248-ulp1AC_HILIC6.04248.04248.3	35/68	R.EK[170.11]Y[205.07]SY[205.07]PQDISLLDASNQR.L	YDR390C	7.3168
0.9422	4248-ulp1AC_HILIC6.03577.03577.2	22/34	R.EK[170.11]Y[205.07]SYPQDISLLDASNQR.L	YDR390C	4.9727
0.9102	4248-ulp1AC_HILIC6.03821.03821.2	20/34	R.EK[170.11]Y[205.07]SYPQDISLLDASNQR.L	YDR390C	4.385
0.911	4248-ulp1AC_HILIC7.04235.04235.2	18/34	R.EK[170.11]Y[205.07]SYPQDISLLDASNQR.L	YDR390C	3.9782
0.9418	4248-ulp1AC_HILIC7.04410.04410.2	21/34	R.EK[170.11]YSY[205.07]PQDISLLDASNQR.L	YDR390C	7.9111
0.9238	4248-ulp1AC_HILIC7.04432.04432.2	22/34	R.EK[170.11]YSY[205.07]PQDISLLDASNQR.L	YDR390C	3.9782
0.9726	4248-ulp1AC_HILIC7.03813.03813.2	28/34	R.EK[170.11]YSYPQDISLLDASNQR.L	YDR390C	5.4376
0.835	4248-ulp1AC_HILIC7.03837.03837.2	15/34	R.EK[170.11]YSYPQDISLLDASNQR.L	YDR390C	2.9492
1	4248-ulp1AC_HILIC5.02935.02935.2	18/22	R.ELAPGK[170.11]TLEEVR.A	YBR245C	5.2717
0.9059	4248-ulp1AC_HILIC2.04640.04640.2	2015-09-12	R.ELFFLPR.E	YNL102W	3.5771
1	4248-ulp1AC_HILIC5.03640.03640.2	21/24	R.ELISNIEQTESLR.V	YIL149C	4.5015
0.9854	4248-ulp1AC_HILIC3.05585.05585.2	13/18	R.ELLDK[170.11]LLETR.D	YGL090W	5.1071
1	4248-ulp1AC_HILIC5.04123.04123.2	19/22	R.ELLK[170.11]SQVEDFTR.I	YLR442C	6.3006
0.9963	4248-ulp1AC_HILIC7.01893.01893.2	15/20	R.ELNEVINQM[147.04]ER.L	YJL074C	4.5269
1	4248-ulp1AC_HILIC7.02222.02222.2	24/32	R.ELSSADTTPPVPAETVR.D	YOL034W	4.5175
0.9374	4248-ulp1AC_HILIC3.04557.04557.2	14/18	R.ELVPSLK[170.11]ALR.T	YPL082C	2.5669
0.9461	4248-ulp1AC_HILIC3.04656.04656.2	2015-12-14	R.ELY[205.07]FK[170.11]VK[170.11]R.I	YLR033W	8.5973
0.8248	4248-ulp1AC_HILIC4.03396.03396.2	2015-10-14	R.ELYFK[170.11]VK[170.11]R.I	YLR033W	1.199
0.9515	4248-ulp1AC_HILIC9.02119.02119.3	29/68	R.ENDVEDGEARPPSFVK[170.11]NR.K	YGR246C	5.3732
1	4248-ulp1AC_HILIC6.04296.04296.2	25/36	R.ENELLLPSELNQLK[170.11]M[147.04]VNER.E	YPR190C	8.4185
1	4248-ulp1AC_HILIC6.04308.04308.3	38/72	R.ENELLLPSELNQLK[170.11]M[147.04]VNER.E	YPR190C	5.3666
1	4248-ulp1AC_HILIC9.02262.02262.2	23/32	R.ENTFENSSPAAQVVSQR.D	YDR485C	3.7536
1	4248-ulp1AC_HILIC9.02266.02266.3	31/64	R.ENTFENSSPAAQVVSQR.D	YDR485C	4.3946
0.992	4248-ulp1AC_HILIC10.01343.01343.2	14/24	R.EQSDGEESAVASR.K	YML061C	4.833
0.9969	4248-ulp1AC_HILIC4.04563.04563.2	14/20	R.ESVLTNIEVY[205.07]R.T	YJL074C	4.9058
0.9987	4248-ulp1AC_HILIC5.04469.04469.3	25/56	R.ETAQLAIDK[170.11]INSY[205.07]K[170.11]R.S	YKL112W	5.7508
1	4248-ulp1AC_HILIC5.04471.04471.2	14/28	R.ETAQLAIDK[170.11]INSY[205.07]K[170.11]R.S	YKL112W	6.553
0.9992	4248-ulp1AC_HILIC5.04875.04875.3	24/56	R.ETAQLAIDK[170.11]INSY[205.07]K[170.11]R.S	YKL112W	8.7859
0.9386	4248-ulp1AC_HILIC5.04377.04377.2	21/28	R.ETAQLAIDK[170.11]INSYK[170.11]R.S	YKL112W	3.6513
0.9255	4248-ulp1AC_HILIC6.03385.03385.2	20/28	R.ETAQLAIDK[170.11]INSYK[170.11]R.S	YKL112W	6.5395
0.9978	4248-ulp1AC_HILIC3.05280.05280.2	16/20	R.ETPIFLESLTR.Q	YDR110W	9.3363
0.996	4248-ulp1AC_HILIC4.04842.04842.2	16/20	R.ETPIFLESLTR.Q	YDR110W	7.6527
0.9895	4248-ulp1AC_HILIC4.05848.05848.2	19/32	R.ETSLVTIIGEDSY[205.07]K[170.11]K[170.11]LR.S	YDR390C	5.7717
0.9998	4248-ulp1AC_HILIC4.05850.05850.3	31/64	R.ETSLVTIIGEDSY[205.07]K[170.11]K[170.11]LR.S	YDR390C	7.5957
1	4248-ulp1AC_HILIC5.03034.03034.2	21/22	R.EVDIGIPDATGR.L	YDL126C	4.8245
1	4248-ulp1AC_HILIC6.03816.03816.2	22/32	R.EVENSVSLLNSDIANLR.T	YFL008W	5.1761
0.9675	4248-ulp1AC_HILIC7.05595.05595.3	26/112	R.EVLVTPGLEFLDDTTIPVGLM[147.04]AQENSM[147.04]ER.K	YDL003W	310.379
0.9002	4248-ulp1AC_HILIC8.01673.01673.2	24/28	R.EVVGSTLNGK[170.11]GGDSR.D	YFR037C	648.726
1	4248-ulp1AC_HILIC4.05175.05175.2	27/32	R.EY[205.07]FEGLPGQPSVLSLER.R	YMR111C	8.0957
1	4248-ulp1AC_HILIC4.05195.05195.2	27/32	R.EY[205.07]FEGLPGQPSVLSLER.R	YMR111C	8.4521
1	4248-ulp1AC_HILIC5.04861.04861.2	24/32	R.EYFEGLPGQPSVLSLER.R	YMR111C	-1.0926
1	4248-ulp1AC_HILIC5.04895.04895.2	22/32	R.EYFEGLPGQPSVLSLER.R	YMR111C	6.3476
0.9815	4248-ulp1AC_HILIC2.01799.01799.2	2015-11-12	R.FAAVIM[147.04]R.I	YER148W	5.822
0.9887	4248-ulp1AC_HILIC2.01819.01819.2	2015-11-12	R.FAAVIM[147.04]R.I	YER148W	3.76
1	4248-ulp1AC_HILIC5.02737.02737.2	20/22	R.FALGNSNPSALR.E	YDL126C	4.0876
1	4248-ulp1AC_HILIC7.05186.05186.3	43/128	R.FAPDNQVTDSSQLNK[170.11]LTDEQSSLDVAGLEDK[170.11]FR.K	YLR442C	3.5963
1	4248-ulp1AC_HILIC8.05140.05140.3	30/128	R.FAPDNQVTDSSQLNK[170.11]LTDEQSSLDVAGLEDK[170.11]FR.K	YLR442C	1.9447
1	4248-ulp1AC_HILIC5.03399.03399.2	17/18	R.FC[160.03]IEDSIEAR.I	YBR114W	-0.9673
1	4248-ulp1AC_HILIC3.06514.06514.2	23/34	R.FDQLFLEY[205.07]K[170.11]EQK[170.11]ALESY[205.07]R.Q	YBR081C	2.7461
0.9999	4248-ulp1AC_HILIC3.06520.06520.3	25/68	R.FDQLFLEY[205.07]K[170.11]EQK[170.11]ALESY[205.07]R.Q	YBR081C	3.8753
0.9246	4248-ulp1AC_HILIC4.05436.05436.3	37/68	R.FDQLFLEYK[170.11]EQK[170.11]ALESYR.Q	YBR081C	10.279
0.9634	4248-ulp1AC_HILIC4.05437.05437.2	24/34	R.FDQLFLEYK[170.11]EQK[170.11]ALESYR.Q	YBR081C	8.3187
0.8821	4248-ulp1AC_HILIC10.03276.03276.2	13/24	R.FDQY[205.07]LDAENK[170.11]INR.H	YLR314C	10.6381
0.9927	4248-ulp1AC_HILIC11.04092.04092.3	24/48	R.FDQY[205.07]LDAENK[170.11]INR.H	YLR314C	4.206
1	4248-ulp1AC_HILIC4.04965.04965.2	17/24	R.FDQY[205.07]LDAENK[170.11]INR.H	YLR314C	0.2923
1	4248-ulp1AC_HILIC5.03778.03778.2	19/24	R.FDQY[205.07]LDAENK[170.11]INR.H	YLR314C	3.0395
1	4248-ulp1AC_HILIC5.03979.03979.2	19/24	R.FDQY[205.07]LDAENK[170.11]INR.H	YLR314C	6.1958
0.9999	4248-ulp1AC_HILIC5.03980.03980.3	26/48	R.FDQY[205.07]LDAENK[170.11]INR.H	YLR314C	6.2506
1	4248-ulp1AC_HILIC5.04014.04014.2	19/24	R.FDQY[205.07]LDAENK[170.11]INR.H	YLR314C	5.962
0.9998	4248-ulp1AC_HILIC5.04018.04018.3	26/48	R.FDQY[205.07]LDAENK[170.11]INR.H	YLR314C	6.2506
0.9214	4248-ulp1AC_HILIC5.04108.04108.2	19/24	R.FDQY[205.07]LDAENK[170.11]INR.H	YLR314C	580.904
1	4248-ulp1AC_HILIC5.04160.04160.2	19/24	R.FDQY[205.07]LDAENK[170.11]INR.H	YLR314C	578.16
1	4248-ulp1AC_HILIC6.03257.03257.2	19/24	R.FDQY[205.07]LDAENK[170.11]INR.H	YLR314C	6.8388
0.9999	4248-ulp1AC_HILIC6.03263.03263.3	26/48	R.FDQY[205.07]LDAENK[170.11]INR.H	YLR314C	7.1853
1	4248-ulp1AC_HILIC11.03508.03508.2	19/24	R.FDQYLDAENK[170.11]INR.H	YLR314C	4.7339
0.9999	4248-ulp1AC_HILIC11.03510.03510.3	30/48	R.FDQYLDAENK[170.11]INR.H	YLR314C	4.8508
1	4248-ulp1AC_HILIC5.03264.03264.2	20/24	R.FDQYLDAENK[170.11]INR.H	YLR314C	4.8537
1	4248-ulp1AC_HILIC5.03265.03265.3	32/48	R.FDQYLDAENK[170.11]INR.H	YLR314C	4.8508
1	4248-ulp1AC_HILIC5.03301.03301.2	20/24	R.FDQYLDAENK[170.11]INR.H	YLR314C	1.8576
0.894	4248-ulp1AC_HILIC5.03398.03398.2	19/24	R.FDQYLDAENK[170.11]INR.H	YLR314C	590.372
0.8472	4248-ulp1AC_HILIC6.02756.02756.2	20/24	R.FDQYLDAENK[170.11]INR.H	YLR314C	594.561
0.9973	4248-ulp1AC_HILIC6.02763.02763.3	29/48	R.FDQYLDAENK[170.11]INR.H	YLR314C	595.1
1	4248-ulp1AC_HILIC6.02782.02782.2	20/24	R.FDQYLDAENK[170.11]INR.H	YLR314C	4.7938
1	4248-ulp1AC_HILIC6.02976.02976.2	19/24	R.FDQYLDAENK[170.11]INR.H	YLR314C	3.4755
1	4248-ulp1AC_HILIC6.02977.02977.3	32/48	R.FDQYLDAENK[170.11]INR.H	YLR314C	3.2938
1	4248-ulp1AC_HILIC6.02999.02999.2	20/24	R.FDQYLDAENK[170.11]INR.H	YLR314C	6.5316
0.9999	4248-ulp1AC_HILIC6.03000.03000.3	29/48	R.FDQYLDAENK[170.11]INR.H	YLR314C	6.4677
1	4248-ulp1AC_HILIC6.03053.03053.2	19/24	R.FDQYLDAENK[170.11]INR.H	YLR314C	5.8724
1	4248-ulp1AC_HILIC6.03159.03159.2	21/24	R.FDQYLDAENK[170.11]INR.H	YLR314C	593.843
0.9987	4248-ulp1AC_HILIC6.03161.03161.3	28/48	R.FDQYLDAENK[170.11]INR.H	YLR314C	594.442
1	4248-ulp1AC_HILIC7.02862.02862.3	29/48	R.FDQYLDAENK[170.11]INR.H	YLR314C	4.9706
1	4248-ulp1AC_HILIC10.01664.01664.3	34/72	R.FEK[170.11]EK[170.11]SNQAEAQSNIDQGR.K	YLR383W	6.3574
0.9834	4248-ulp1AC_HILIC4.02604.02604.2	14/18	R.FETQLK[170.11]VVTR.S	YFL008W	-1.7409
1	4248-ulp1AC_HILIC3.05790.05790.2	17/26	R.FGDY[205.07]VY[205.07]DTVVAPVR.E	YPL082C	8.0672
1	4248-ulp1AC_HILIC4.04131.04131.2	22/28	R.FGM[147.04]K[170.11]ELDNDILGVM[147.04]R.R	YNL088W	4.3025
1	4248-ulp1AC_HILIC4.04158.04158.2	19/28	R.FGM[147.04]K[170.11]ELDNDILGVM[147.04]R.R	YNL088W	5.5161
1	4248-ulp1AC_HILIC5.04291.04291.2	22/28	R.FGM[147.04]K[170.11]ELDNDILGVM[147.04]R.R	YNL088W	2.9787
0.998	4248-ulp1AC_HILIC5.04302.04302.3	28/56	R.FGM[147.04]K[170.11]ELDNDILGVM[147.04]R.R	YNL088W	6.2297
1	4248-ulp1AC_HILIC5.04311.04311.2	22/28	R.FGM[147.04]K[170.11]ELDNDILGVM[147.04]R.R	YNL088W	6.4538
0.9819	4248-ulp1AC_HILIC4.02699.02699.2	15/16	R.FGSLK[170.11]LGK[170.11]R.D	YGR140W	-0.8252
0.9996	4248-ulp1AC_HILIC7.01603.01603.3	33/60	R.FIDHTGENVTPQEAAR.V	YMR111C	4.4211
0.9988	4248-ulp1AC_HILIC8.01613.01613.3	32/60	R.FIDHTGENVTPQEAAR.V	YMR111C	4.533
1	4248-ulp1AC_HILIC8.01618.01618.2	22/30	R.FIDHTGENVTPQEAAR.V	YMR111C	4.2556
0.9823	4248-ulp1AC_HILIC3.04778.04778.2	17/18	R.FIGNLSLK[170.11]IR.Y	YBR081C	6.0644
1	4248-ulp1AC_HILIC3.04358.04358.2	16/18	R.FINEY[205.07]EAIER.L	YBR049C	5.0503
1	4248-ulp1AC_HILIC4.02656.02656.2	16/18	R.FINEYEAIER.L	YBR049C	0.4671
0.9676	4248-ulp1AC_HILIC3.03861.03861.2	2015-12-12	R.FK[170.11]LDIGR.F	YOR191W	4.4867
0.9999	4248-ulp1AC_HILIC5.05271.05271.3	33/72	R.FK[170.11]LLSNTLDLTK[170.11]AENDQLR.K	YKR095W	-1.7352
1	4248-ulp1AC_HILIC3.06301.06301.2	17/26	R.FK[170.11]NDFFPGEVVY[205.07]LR.K	YGL133W	7.269
1	4248-ulp1AC_HILIC6.04046.04046.3	40/92	R.FLANK[170.11]DLGLTPK[170.11]M[147.04]NQNITLIQQIR.H	YBR081C	5.0843
1	4248-ulp1AC_HILIC6.04070.04070.3	35/92	R.FLANK[170.11]DLGLTPK[170.11]M[147.04]NQNITLIQQIR.H	YBR081C	-0.4179
1	4248-ulp1AC_HILIC3.06249.06249.2	22/28	R.FLLPSVDTATIWGVR.C	YML010W	6.6828
0.9975	4248-ulp1AC_HILIC2.05416.05416.2	15/16	R.FLNIIEEFR.K	YOR191W	6.2624
0.9957	4248-ulp1AC_HILIC3.05948.05948.2	15/16	R.FLNIIEEFR.K	YOR191W	4.8238
0.9934	4248-ulp1AC_HILIC3.05967.05967.2	13/16	R.FLNIIEEFR.K	YOR191W	6.6009
0.9915	4248-ulp1AC_HILIC2.05180.05180.2	15/18	R.FLPFLQK[170.11]GLR.R	YGL201C	3.9627
0.9827	4248-ulp1AC_HILIC3.05738.05738.2	15/18	R.FLPFLQK[170.11]GLR.R	YGL201C	-5.1516
0.9769	4248-ulp1AC_HILIC1.04383.04383.2	2015-12-14	R.FLVDFQLR.S	YGR140W	9.147
0.9879	4248-ulp1AC_HILIC2.04123.04123.2	14/16	R.FLY[205.07]DDFM[147.04]SR.A	YDR334W	3.1935
1	4248-ulp1AC_HILIC3.04907.04907.2	14/16	R.FLY[205.07]DDFM[147.04]SR.A	YDR334W	-4.0717
0.9852	4248-ulp1AC_HILIC3.04004.04004.2	15/16	R.FLYDDFM[147.04]SR.A	YDR334W	4.1304
0.9947	4248-ulp1AC_HILIC4.03405.03405.2	15/16	R.FLYDDFM[147.04]SR.A	YDR334W	3.3043
1	4248-ulp1AC_HILIC11.04465.04465.2	15/16	R.FM[147.04]VFQLPTR.L	YDL150W	3.1152
1	4248-ulp1AC_HILIC4.04216.04216.2	15/16	R.FM[147.04]VFQLPTR.L	YDL150W	5.5382
1	4248-ulp1AC_HILIC4.04237.04237.2	15/16	R.FM[147.04]VFQLPTR.L	YDL150W	5.4516
1	4248-ulp1AC_HILIC7.02957.02957.2	23/30	R.FNDGY[205.07]IDNNSNNDIPR.G	YLR256W	3.297
1	4248-ulp1AC_HILIC8.02519.02519.2	22/30	R.FNDGYIDNNSNNDIPR.G	YLR256W	2.836
0.9732	4248-ulp1AC_HILIC8.02559.02559.2	17/30	R.FNDGYIDNNSNNDIPR.G	YLR256W	531.388
0.9844	4248-ulp1AC_HILIC5.02210.02210.2	13/14	R.FNIQVEQR.E	YML069W	1.5466
0.9893	4248-ulp1AC_HILIC3.04759.04759.2	13/18	R.FPTK[170.11]FVTQFR.H	YOR207C	5.9373
0.9888	4248-ulp1AC_HILIC4.04316.04316.2	15/18	R.FPTK[170.11]FVTQFR.H	YOR207C	3.7299
0.9981	4248-ulp1AC_HILIC1.05602.05602.2	15/16	R.FPVLLTFLR.S	YPL082C	3.8855
1	4248-ulp1AC_HILIC1.05625.05625.2	15/16	R.FPVLLTFLR.S	YPL082C	4.4276
0.9938	4248-ulp1AC_HILIC1.05646.05646.2	13/16	R.FPVLLTFLR.S	YPL082C	3.8855
0.9839	4248-ulp1AC_HILIC1.05668.05668.2	2015-11-16	R.FPVLLTFLR.S	YPL082C	3.8855
1	4248-ulp1AC_HILIC2.06211.06211.2	15/16	R.FPVLLTFLR.S	YPL082C	4.3373
0.994	4248-ulp1AC_HILIC4.03585.03585.2	13/14	R.FSLTEFNR.T	YCR042C	4.2385
0.979	4248-ulp1AC_HILIC5.01644.01644.2	14/16	R.FVK[170.11]IQQQPR.V	YCR042C	1.7696
0.804	4248-ulp1AC_HILIC5.03911.03911.2	19/22	R.FVLSDDYSNLK[170.11]R.E	YJL074C	629.504
0.9877	4248-ulp1AC_HILIC7.01184.01184.2	13/14	R.GANASAK[170.11]R.H	YAL032C	4.5263
0.9189	4248-ulp1AC_HILIC6.01746.01746.2	17/20	R.GC[160.03]VGTSYK[170.11]LNR.A	YMR111C	2.0036
0.8256	4248-ulp1AC_HILIC5.01804.01804.2	2015-12-14	R.GDEIAK[170.11]IR.S	YNL103W	0.1059
0.9637	4248-ulp1AC_HILIC5.02167.02167.2	16/18	R.GDQETIEALR.K	YDR176W	3.7967
1	4248-ulp1AC_HILIC9.01416.01416.2	16/20	R.GGC[160.03]GNTQPTIR.K	YDL140C	4.3906
1	4248-ulp1AC_HILIC8.01407.01407.2	19/24	R.GGSLGDAGGASDR.V	YDL126C	5.5332
1	4248-ulp1AC_HILIC7.01789.01789.2	17/20	R.GK[170.11]NEIIQNAQR.D	YDL140C	6.1657
1	4248-ulp1AC_HILIC8.01791.01791.2	17/20	R.GK[170.11]NEIIQNAQR.D	YDL140C	6.0135
1	4248-ulp1AC_HILIC6.02338.02338.2	15/18	R.GM[147.04]AINFK[170.11]DK[170.11]R.Y	YPR010C	3.9042
1	4248-ulp1AC_HILIC6.02362.02362.2	15/18	R.GM[147.04]AINFK[170.11]DK[170.11]R.Y	YPR010C	5.1536
1	4248-ulp1AC_HILIC5.04982.04982.2	22/26	R.GNEPIQFPFPNELR.C	YDR409W	6.39
1	4248-ulp1AC_HILIC6.04015.04015.2	22/26	R.GNEPIQFPFPNELR.C	YDR409W	1.3865
1	4248-ulp1AC_HILIC5.05203.05203.3	36/64	R.GNPDM[147.04]K[170.11]LEGPLFVC[160.03]EFR.Y	YLR357W	3.19
1	4248-ulp1AC_HILIC5.05205.05205.2	24/32	R.GNPDM[147.04]K[170.11]LEGPLFVC[160.03]EFR.Y	YLR357W	3.0464
0.8607	4248-ulp1AC_HILIC5.04437.04437.2	20/24	R.GNYK[170.11]DFGVAFQYR.C	YAL001C	4.727
1	4248-ulp1AC_HILIC7.05397.05397.3	38/84	R.GPSTPLLPAVLQNLTNQTEAQR.N	YOR156C	6.5524
1	4248-ulp1AC_HILIC7.05408.05408.2	19/42	R.GPSTPLLPAVLQNLTNQTEAQR.N	YOR156C	5.1931
0.9984	4248-ulp1AC_HILIC5.04786.04786.3	25/48	R.GRPPIIDLPY[205.07]IQR.M	YLR357W	7.965
0.9974	4248-ulp1AC_HILIC5.04179.04179.3	24/48	R.GRPPIIDLPYIQR.M	YLR357W	4.4159
0.8227	4248-ulp1AC_HILIC5.04196.04196.2	15/24	R.GRPPIIDLPYIQR.M	YLR357W	6.6931
0.9996	4248-ulp1AC_HILIC4.04494.04494.3	26/48	R.GRPPVIDLPYVLR.I	YGR056W	6.6137
0.8379	4248-ulp1AC_HILIC7.01735.01735.2	15/20	R.GSFTATVNDER.K	YOR341W	5.0937
0.9974	4248-ulp1AC_HILIC4.04496.04496.2	19/24	R.GWTGTIEEIEPLR.Y	YNL088W	8.3234
1	4248-ulp1AC_HILIC4.04512.04512.2	19/24	R.GWTGTIEEIEPLR.Y	YNL088W	7.258
0.9901	4248-ulp1AC_HILIC9.01190.01190.2	14/16	R.HGQK[170.11]GVC[160.03]SR.K	YPR010C	3.5463
1	4248-ulp1AC_HILIC6.02838.02838.2	20/22	R.HQYDEILLEESR.V	YJR076C	1.0439
0.9099	4248-ulp1AC_HILIC3.04292.04292.2	13/14	R.IAFGFVDR.T	YDL140C	4.43
0.996	4248-ulp1AC_HILIC5.03397.03397.2	19/22	R.IDEEK[170.11]PGLIITR.K	YLR086W	0.4205
1	4248-ulp1AC_HILIC10.01589.01589.2	29/42	R.IEETSTNDTVEGESSPDAAVSR.V	YDR485C	5.5337
0.9927	4248-ulp1AC_HILIC5.04799.04799.2	18/32	R.IELSK[170.11]PDEDY[205.07]LPEGELR.Y	YGR056W	5.1244
0.9998	4248-ulp1AC_HILIC5.05218.05218.3	27/56	R.IENEIINLK[170.11]NEY[205.07]NDR.K	YOL034W	4.3811
1	4248-ulp1AC_HILIC6.02870.02870.2	23/28	R.IENVDLPDTQEEIK[170.11]R.E	YLR383W	5.5376
0.9947	4248-ulp1AC_HILIC3.05242.05242.2	15/18	R.IEPVSFFVPR.R	YLR429W	0.3357
1	4248-ulp1AC_HILIC5.04928.04928.2	25/32	R.IEQIGDNVLEITELPAR.T	YNL088W	8.8433
1	4248-ulp1AC_HILIC6.03886.03886.2	17/32	R.IEQIGDNVLEITELPAR.T	YNL088W	8.0584
1	4248-ulp1AC_HILIC6.03919.03919.2	23/32	R.IEQIGDNVLEITELPAR.T	YNL088W	4.8665
0.9337	4248-ulp1AC_HILIC11.03638.03638.3	18/40	R.IEQLFPVRPVR.V	YDL150W	4.2779
0.9955	4248-ulp1AC_HILIC4.03050.03050.3	21/40	R.IEQLFPVRPVR.V	YDL150W	4.5729
0.9063	4248-ulp1AC_HILIC4.03072.03072.2	14/20	R.IEQLFPVRPVR.V	YDL150W	3.6905
0.9893	4248-ulp1AC_HILIC5.02373.02373.2	16/18	R.IESLQK[170.11]DLQR.Q	YFL008W	0.9429
0.9804	4248-ulp1AC_HILIC1.02905.02905.2	2015-11-16	R.IGEM[147.04]Y[205.07]SLIR.F	YBR114W	3.2439
0.981	4248-ulp1AC_HILIC3.03656.03656.2	13/16	R.IGEM[147.04]Y[205.07]SLIR.F	YBR114W	3.77
0.9903	4248-ulp1AC_HILIC3.04262.04262.2	15/16	R.IGEM[147.04]Y[205.07]SLIR.F	YBR114W	5.7865
0.9932	4248-ulp1AC_HILIC4.02514.02514.2	14/16	R.IGEM[147.04]YSLIR.F	YBR114W	-4.0962
0.9174	4248-ulp1AC_HILIC4.02542.02542.2	2015-12-16	R.IGEM[147.04]YSLIR.F	YBR114W	-2.4577
0.9755	4248-ulp1AC_HILIC6.02894.02894.2	17/26	R.IGIALTQTNNIK[170.11]SR.S	YLR033W	5.9164
1	4248-ulp1AC_HILIC5.02433.02433.2	17/20	R.IGQK[170.11]K[170.11]VVNVYR.I	YPL082C	1.1521
1	4248-ulp1AC_HILIC5.02463.02463.2	16/20	R.IGQK[170.11]K[170.11]VVNVYR.I	YPL082C	0.504
1	4248-ulp1AC_HILIC4.05632.05632.2	19/30	R.IIALDEFDVFM[147.04]DQVNR.K	YLR383W	1.6993
0.9998	4248-ulp1AC_HILIC6.05698.05698.3	33/116	R.IIDGFK[170.11]DC[160.03]VQLVNFQC[160.03]K[170.11]EDGIIAQAVDDSR.V	YBR088C	287.681
1	4248-ulp1AC_HILIC6.05738.05738.3	43/116	R.IIDGFK[170.11]DC[160.03]VQLVNFQC[160.03]K[170.11]EDGIIAQAVDDSR.V	YBR088C	6.8932
0.8716	4248-ulp1AC_HILIC6.05763.05763.3	27/116	R.IIDGFK[170.11]DC[160.03]VQLVNFQC[160.03]K[170.11]EDGIIAQAVDDSR.V	YBR088C	9.464
0.9811	4248-ulp1AC_HILIC3.04984.04984.2	15/16	R.IIISLDDLR.E	YEL032W	4.5341
1	4248-ulp1AC_HILIC5.04379.04379.2	19/22	R.IK[170.11]ETPETNFNAF.L	YMR111C	4.9528
1	4248-ulp1AC_HILIC4.06103.06103.3	35/72	R.IK[170.11]ETPETNFNAFLIAQLTR.M	YMR111C	3.2886
1	4248-ulp1AC_HILIC4.06104.06104.2	29/36	R.IK[170.11]ETPETNFNAFLIAQLTR.M	YMR111C	2.7565
1	4248-ulp1AC_HILIC4.06118.06118.2	29/36	R.IK[170.11]ETPETNFNAFLIAQLTR.M	YMR111C	4.8461
1	4248-ulp1AC_HILIC4.06120.06120.3	36/72	R.IK[170.11]ETPETNFNAFLIAQLTR.M	YMR111C	6.2216
1	4248-ulp1AC_HILIC4.06146.06146.2	25/36	R.IK[170.11]ETPETNFNAFLIAQLTR.M	YMR111C	5.3797
0.9982	4248-ulp1AC_HILIC5.05906.05906.3	33/72	R.IK[170.11]ETPETNFNAFLIAQLTR.M	YMR111C	433.016
0.8959	4248-ulp1AC_HILIC5.05908.05908.2	26/36	R.IK[170.11]ETPETNFNAFLIAQLTR.M	YMR111C	436.009
1	4248-ulp1AC_HILIC5.06115.06115.2	29/36	R.IK[170.11]ETPETNFNAFLIAQLTR.M	YMR111C	6.4467
0.9995	4248-ulp1AC_HILIC4.06229.06229.3	35/68	R.IK[170.11]QETNELY[205.07]ELQK[170.11]IIISR.D	YDR390C	11.2943
1	4248-ulp1AC_HILIC4.06232.06232.2	24/34	R.IK[170.11]QETNELY[205.07]ELQK[170.11]IIISR.D	YDR390C	9.3804
0.9998	4248-ulp1AC_HILIC5.06202.06202.3	32/68	R.IK[170.11]QETNELY[205.07]ELQK[170.11]IIISR.D	YDR390C	6.5635
1	4248-ulp1AC_HILIC5.06206.06206.2	22/34	R.IK[170.11]QETNELY[205.07]ELQK[170.11]IIISR.D	YDR390C	3.6669
0.9616	4248-ulp1AC_HILIC5.06004.06004.2	25/34	R.IK[170.11]QETNELYELQK[170.11]IIISR.D	YDR390C	6.1217
0.9077	4248-ulp1AC_HILIC1.05066.05066.2	16/22	R.ILK[170.11]ELSNLETLY.-	YJL140W	4.3954
1	4248-ulp1AC_HILIC5.03101.03101.2	19/24	R.ILNK[170.11]VLK[170.11]PTTEER.E	YLR033W	4.9817
1	4248-ulp1AC_HILIC5.02840.02840.2	18/20	R.INDLPTSK[170.11]LER.A	YLR399C	3.1609
0.9879	4248-ulp1AC_HILIC11.02816.02816.2	15/16	R.ININTK[170.11]IAR.L	YOR344C	4.8818
0.9737	4248-ulp1AC_HILIC5.02254.02254.2	15/16	R.ININTK[170.11]IAR.L	YOR344C	0
0.9811	4248-ulp1AC_HILIC5.02284.02284.2	15/16	R.ININTK[170.11]IAR.L	YOR344C	-1.1053
0.9787	4248-ulp1AC_HILIC5.02318.02318.2	15/16	R.ININTK[170.11]IAR.L	YOR344C	-3.5002
0.9684	4248-ulp1AC_HILIC5.02351.02351.2	15/16	R.ININTK[170.11]IAR.L	YOR344C	-2.0264
0.9853	4248-ulp1AC_HILIC6.02361.02361.2	14/16	R.ININTK[170.11]IAR.L	YOR344C	4.1449
1	4248-ulp1AC_HILIC10.02914.02914.3	40/116	R.INPLFRPTDAAQPPIVSTSTSASATEPTNR.I	YMR111C	1.9417
0.9877	4248-ulp1AC_HILIC10.02925.02925.4	40/174	R.INPLFRPTDAAQPPIVSTSTSASATEPTNR.I	YMR111C	5.2185
1	4248-ulp1AC_HILIC10.02936.02936.3	42/116	R.INPLFRPTDAAQPPIVSTSTSASATEPTNR.I	YMR111C	3.6924
1	4248-ulp1AC_HILIC11.03727.03727.3	33/116	R.INPLFRPTDAAQPPIVSTSTSASATEPTNR.I	YMR111C	5.0929
0.9711	4248-ulp1AC_HILIC9.03229.03229.3	33/116	R.INPLFRPTDAAQPPIVSTSTSASATEPTNR.I	YMR111C	-0.382	.D
0.9912	4248-ulp1AC_HILIC4.01745.01745.2	14/16	R.IPLSC[160.03]TIC[160.03]R.K	YLR256W	1.9633	.D
0.9961	4248-ulp1AC_HILIC4.01771.01771.2	15/16	R.IPLSC[160.03]TIC[160.03]R.K	YLR256W	-0.8924	.V
0.9889	4248-ulp1AC_HILIC6.02072.02072.2	15/20	R.IQDPISK[170.11]EEGR.S	YDR485C	4.4117
0.9917	4248-ulp1AC_HILIC6.02086.02086.2	15/20	R.IQDPISK[170.11]EEGR.S	YDR485C	5.6287
1	4248-ulp1AC_HILIC6.02121.02121.2	16/20	R.IQDPISK[170.11]EEGR.S	YDR485C	5.7048
0.9994	4248-ulp1AC_HILIC7.02889.02889.3	34/68	R.IQHVETK[170.11]NIQPTVEELAR.F	YML010W	4.8391
0.995	4248-ulp1AC_HILIC8.03015.03015.3	33/68	R.IQHVETK[170.11]NIQPTVEELAR.F	YML010W	4.4203
0.8817	4248-ulp1AC_HILIC10.01254.01254.3	22/48	R.ISEK[170.11]SGRPSDTSR.N	YDR359C	4.7822
0.9937	4248-ulp1AC_HILIC8.01331.01331.2	13/18	R.ISTQQSDVSR.I	YPR010C	2.229
0.9826	4248-ulp1AC_HILIC5.02986.02986.2	18/22	R.ITSGM[147.04]LK[170.11]IPEPR.I	YJL076W	1.2136
0.9268	4248-ulp1AC_HILIC5.03018.03018.2	17/22	R.ITSGM[147.04]LK[170.11]IPEPR.I	YJL076W	1.3564
0.9573	4248-ulp1AC_HILIC6.02758.02758.2	17/22	R.ITSGM[147.04]LK[170.11]IPEPR.I	YJL076W	5.7111
0.9777	4248-ulp1AC_HILIC6.02779.02779.2	18/22	R.ITSGM[147.04]LK[170.11]IPEPR.I	YJL076W	2.9983
0.9425	4248-ulp1AC_HILIC6.02805.02805.2	16/22	R.ITSGM[147.04]LK[170.11]IPEPR.I	YJL076W	4.212
0.8879	4248-ulp1AC_HILIC6.02823.02823.2	15/22	R.ITSGM[147.04]LK[170.11]IPEPR.I	YJL076W	-6.7106
0.9953	4248-ulp1AC_HILIC3.04816.04816.2	15/16	R.ITVFILSSR.S	YDR334W	6.2703
1	4248-ulp1AC_HILIC4.04447.04447.2	18/26	R.IVK[170.11]PTVSLTINLDR.F	YPR190C	5.3351
0.9835	4248-ulp1AC_HILIC5.02783.02783.2	16/20	R.IVLIEDK[170.11]NEAR.N	YLR383W	5.3621
0.9484	4248-ulp1AC_HILIC4.03055.03055.2	13/14	R.IWSLTK[170.11]ER.Y	YNL088W	3.9977
0.9686	4248-ulp1AC_HILIC4.03087.03087.2	2015-12-14	R.IWSLTK[170.11]ER.Y	YNL088W	3.9048
1	4248-ulp1AC_HILIC5.03014.03014.2	16/20	R.IYLNQSK[170.11]FSGR.F	YML069W	2.4341
0.9553	4248-ulp1AC_HILIC3.03045.03045.2	13/14	R.K[170.11]AHELK[170.11]LR.E	YDL225W	-32.3265
1	4248-ulp1AC_HILIC4.03634.03634.2	17/18	R.K[170.11]AQLIPLVER.Q	YDR176W	4.877
0.9945	4248-ulp1AC_HILIC4.03963.03963.2	15/16	R.K[170.11]AVLQDLIR.N	YDR409W	5.4611
0.9999	4248-ulp1AC_HILIC9.02497.02497.3	36/92	R.K[170.11]C[160.03]PVDHSAFSSGM[147.04]VAPK[170.11]EETPLPR.K	YLR256W	4.0112
1	4248-ulp1AC_HILIC5.04655.04655.2	20/22	R.K[170.11]DVLETLSNIM[147.04]R.Q	YJR089W	4.1278
0.9561	4248-ulp1AC_HILIC5.04658.04658.3	24/44	R.K[170.11]DVLETLSNIM[147.04]R.Q	YJR089W	3.8545
0.9978	4248-ulp1AC_HILIC5.04676.04676.2	18/22	R.K[170.11]DVLETLSNIM[147.04]R.Q	YJR089W	6.3609
1	4248-ulp1AC_HILIC5.03684.03684.2	16/18	R.K[170.11]DY[205.07]NQFIENR.R	YJL092W	2.9752
0.9643	4248-ulp1AC_HILIC6.02654.02654.2	15/18	R.K[170.11]DYNQFIENR.R	YJL092W	3.8696
0.9971	4248-ulp1AC_HILIC4.03722.03722.2	15/16	R.K[170.11]EIFPTIPR.L	YCL014W	1.4864
0.993	4248-ulp1AC_HILIC5.02593.02593.2	18/20	R.K[170.11]EIINK[170.11]EGEIR.D	YOL034W	4.5268
0.9927	4248-ulp1AC_HILIC6.02481.02481.2	18/20	R.K[170.11]EIINK[170.11]EGEIR.D	YOL034W	5.2342
0.9999	4248-ulp1AC_HILIC8.05896.05896.3	30/80	R.K[170.11]EQK[170.11]LQTVLETLLSDVNQNQR.N	YJL074C	5.7968
0.994	4248-ulp1AC_HILIC3.05351.05351.2	15/18	R.K[170.11]FFK[170.11]Y[205.07]PSPIR.H	YLR357W	5.9584
0.8781	4248-ulp1AC_HILIC3.04571.04571.2	13/18	R.K[170.11]FFK[170.11]YPSPIR.H	YLR357W	1.5354
0.8721	4248-ulp1AC_HILIC4.04101.04101.2	16/18	R.K[170.11]FFK[170.11]YPSPIR.H	YLR357W	5.0447
0.987	4248-ulp1AC_HILIC4.03460.03460.2	2015-12-20	R.K[170.11]FITVSGK[170.11]Y[205.07]GR.N	YBR245C	3.9052
0.92	4248-ulp1AC_HILIC4.02799.02799.2	18/20	R.K[170.11]FITVSGK[170.11]YGR.N	YBR245C	2.3867
0.9363	4248-ulp1AC_HILIC5.03155.03155.2	18/20	R.K[170.11]FITVSGK[170.11]YGR.N	YBR245C	2.9834
0.9137	4248-ulp1AC_HILIC3.03894.03894.2	2015-11-12	R.K[170.11]FVGILR.R	YGR047C	5.2538
0.977	4248-ulp1AC_HILIC5.01353.01353.2	2015-11-12	R.K[170.11]IEAETR.N	YLR272C	4.497
0.9662	4248-ulp1AC_HILIC3.04019.04019.2	2015-11-12	R.K[170.11]IGFY[205.07]ER.F	YNL088W	4.3107
1	4248-ulp1AC_HILIC5.05422.05422.3	34/72	R.K[170.11]IIDTFAVLTPSAVSLDM[147.04]R.K	YDR334W	8.6095
1	4248-ulp1AC_HILIC5.05424.05424.2	29/36	R.K[170.11]IIDTFAVLTPSAVSLDM[147.04]R.K	YDR334W	8.6604
1	4248-ulp1AC_HILIC4.04959.04959.2	25/28	R.K[170.11]IIFLPTVGEDAIQR.Y	YAL001C	-26.0478
1	4248-ulp1AC_HILIC4.04978.04978.2	20/28	R.K[170.11]IIFLPTVGEDAIQR.Y	YAL001C	6.6552
0.9865	4248-ulp1AC_HILIC4.02437.02437.2	13/14	R.K[170.11]IINK[170.11]Y[205.07]QR.I	YBR083W	-1.0927
0.9851	4248-ulp1AC_HILIC4.02467.02467.2	13/14	R.K[170.11]IINK[170.11]Y[205.07]QR.I	YBR083W	-0.8406
0.9792	4248-ulp1AC_HILIC4.02497.02497.2	13/14	R.K[170.11]IINK[170.11]Y[205.07]QR.I	YBR083W	-1.6811
0.9573	4248-ulp1AC_HILIC11.02173.02173.2	13/14	R.K[170.11]IINK[170.11]YQR.I	YBR083W	4.5309
0.9725	4248-ulp1AC_HILIC5.01941.01941.2	13/18	R.K[170.11]ILTVDPERR.I	YDR507C	1.1026
1	4248-ulp1AC_HILIC3.05060.05060.2	18/20	R.K[170.11]ILVGDLEK[170.11]FR.I	YPL075W	5.8453
1	4248-ulp1AC_HILIC4.04647.04647.2	18/20	R.K[170.11]ILVGDLEK[170.11]FR.I	YPL075W	6.5582
1	4248-ulp1AC_HILIC4.04669.04669.2	17/20	R.K[170.11]ILVGDLEK[170.11]FR.I	YPL075W	5.3464
0.9999	4248-ulp1AC_HILIC5.04493.04493.3	27/48	R.K[170.11]IPNIAEELAK[170.11]NR.N	YBR215W	6.5744
0.9999	4248-ulp1AC_HILIC5.04513.04513.3	29/48	R.K[170.11]IPNIAEELAK[170.11]NR.N	YBR215W	6.1318
0.8977	4248-ulp1AC_HILIC3.05991.05991.2	2015-11-18	R.K[170.11]IY[205.07]QFTLY[205.07]DR.E	YJL074C	5.089
0.9652	4248-ulp1AC_HILIC4.04076.04076.2	16/18	R.K[170.11]IYQFTLYDR.E	YJL074C	3.5259
0.9657	4248-ulp1AC_HILIC4.02826.02826.2	2015-09-12	R.K[170.11]K[170.11]FTLVR.D	YAL001C	2.8671
0.9777	4248-ulp1AC_HILIC6.01379.01379.2	13/14	R.K[170.11]K[170.11]TEAVAR.L	YOR290C	4.2528
1	4248-ulp1AC_HILIC7.02779.02779.2	27/32	R.K[170.11]LALGLNDDSSVGENTR.L	YDR334W	-0.1092
1	4248-ulp1AC_HILIC6.02517.02517.2	18/20	R.K[170.11]LDLNNAVQK[170.11]R.D	YLR086W	5.998
1	4248-ulp1AC_HILIC7.03507.03507.2	18/36	R.K[170.11]LNEGATGQPYDYFNTVSR.D	YPL075W	-45.893
0.9685	4248-ulp1AC_HILIC7.01549.01549.2	15/20	R.K[170.11]LQEDAEK[170.11]ASR.E	YKR095W	0.0735
1	4248-ulp1AC_HILIC5.03161.03161.2	16/18	R.K[170.11]LTELYC[160.03]VSR.L	YDR359C	3.202
0.9945	4248-ulp1AC_HILIC4.04343.04343.3	20/48	R.K[170.11]LYPLPLY[205.07]NHISR.D	YBL066C	5.4707
0.9801	4248-ulp1AC_HILIC7.01989.01989.2	15/20	R.K[170.11]M[147.04]LIEDM[147.04]GC[160.03]VR.S	YNL199C	14.4391
1	4248-ulp1AC_HILIC5.05679.05679.3	31/72	R.K[170.11]NEFETPAIGPLGSLVTIR.K	YLR383W	3.5951
1	4248-ulp1AC_HILIC5.05682.05682.2	23/36	R.K[170.11]NEFETPAIGPLGSLVTIR.K	YLR383W	-0.4316
0.8801	4248-ulp1AC_HILIC7.02063.02063.2	17/22	R.K[170.11]NGQAIPSSLER.T	YKR010C	735.13
0.9425	4248-ulp1AC_HILIC11.03204.03204.2	15/16	R.K[170.11]NIM[147.04]FDVER.Y	YDL225W	-804.38
1	4248-ulp1AC_HILIC4.02486.02486.2	15/16	R.K[170.11]NIM[147.04]FDVER.Y	YDL225W	-2.2303
1	4248-ulp1AC_HILIC4.02518.02518.2	15/16	R.K[170.11]NIM[147.04]FDVER.Y	YDL225W	-0.413
1	4248-ulp1AC_HILIC5.02846.02846.2	15/16	R.K[170.11]NIM[147.04]FDVER.Y	YDL225W	5.5344
1	4248-ulp1AC_HILIC6.02683.02683.2	15/16	R.K[170.11]NIM[147.04]FDVER.Y	YDL225W	8.9211
1	4248-ulp1AC_HILIC7.02586.02586.2	14/16	R.K[170.11]NIM[147.04]FDVER.Y	YDL225W	780.655
0.9824	4248-ulp1AC_HILIC5.01638.01638.2	13/14	R.K[170.11]NK[170.11]LGYAR.F	YLR086W	1.2565
1	4248-ulp1AC_HILIC4.05485.05485.2	25/32	R.K[170.11]PFLLPATELSTVQWSR.G	YML069W	9.2256
0.9955	4248-ulp1AC_HILIC4.04671.04671.2	17/20	R.K[170.11]PLININPY[205.07]TR.K	YLR357W	5.4463
0.9906	4248-ulp1AC_HILIC4.03683.03683.2	17/20	R.K[170.11]PLININPYTR.K	YLR357W	5.5402
0.9936	4248-ulp1AC_HILIC5.01459.01459.2	13/14	R.K[170.11]PPVTTPR.I	YJL076W	3.1964
1	4248-ulp1AC_HILIC11.03139.03139.3	35/92	R.K[170.11]SAQEPELSLDQGDAEEDSQVENR.V	YLR086W	5.1136
1	4248-ulp1AC_HILIC6.02903.02903.2	21/28	R.K[170.11]STLDALSNQK[170.11]SGY[205.07]R.H	YOL034W	4.7913
0.9844	4248-ulp1AC_HILIC5.04606.04606.3	33/52	R.K[170.11]TEVVLGTIDDLK[170.11]R.K	YNL039W	6.1568
1	4248-ulp1AC_HILIC5.04607.04607.2	24/26	R.K[170.11]TEVVLGTIDDLK[170.11]R.K	YNL039W	5.6222
0.9999	4248-ulp1AC_HILIC10.03120.03120.3	28/92	R.K[170.11]TPGDEETTTFVPLENSQPSDTIR.K	YDR310C	3.2886
1	4248-ulp1AC_HILIC9.03475.03475.2	20/46	R.K[170.11]TPGDEETTTFVPLENSQPSDTIR.K	YDR310C	5.5816
1	4248-ulp1AC_HILIC9.03478.03478.3	39/92	R.K[170.11]TPGDEETTTFVPLENSQPSDTIR.K	YDR310C	5.247
0.9507	4248-ulp1AC_HILIC6.02147.02147.2	15/16	R.K[170.11]TSLLEQK[170.11]R.N	YBL034C	5.3044
1	4248-ulp1AC_HILIC10.01077.01077.2	13/18	R.K[170.11]TSTTSSTSR.A	YDR409W	6.281
1	4248-ulp1AC_HILIC6.03350.03350.3	30/56	R.K[170.11]VRPSLSSLSDLVSR.G	YJL076W	7.1091
0.995	4248-ulp1AC_HILIC6.03352.03352.2	16/28	R.K[170.11]VRPSLSSLSDLVSR.G	YJL076W	6.1056
0.9973	4248-ulp1AC_HILIC5.04458.04458.3	29/52	R.LAEEQEELK[170.11]K[170.11]IVER.G	YDR464W	4.0556
0.9868	4248-ulp1AC_HILIC5.04461.04461.2	16/26	R.LAEEQEELK[170.11]K[170.11]IVER.G	YDR464W	-2.2235
0.8094	4248-ulp1AC_HILIC3.03754.03754.2	2015-10-12	R.LAK[170.11]FY[205.07]ER.L	YKL142W	3.7566
0.9001	4248-ulp1AC_HILIC3.02714.02714.2	2015-11-12	R.LAK[170.11]FYER.L	YKL142W	-5.9823
0.9592	4248-ulp1AC_HILIC4.01991.01991.2	2015-11-12	R.LAK[170.11]FYER.L	YKL142W	2.166
1	4248-ulp1AC_HILIC7.01437.01437.2	17/18	R.LDGSTK[170.11]TEER.T	YIL126W	3.5636
0.9925	4248-ulp1AC_HILIC1.04215.04215.2	15/20	R.LDK[170.11]ATK[170.11]ALEGF.-	YOL070C	2.0349
0.9931	4248-ulp1AC_HILIC2.04313.04313.2	15/20	R.LDK[170.11]ATK[170.11]ALEGF.-	YOL070C	3.1307
0.8845	4248-ulp1AC_HILIC3.05076.05076.2	15/20	R.LDK[170.11]ATK[170.11]ALEGF.-	YOL070C	812.372
0.9999	4248-ulp1AC_HILIC4.03293.03293.3	26/40	R.LDLK[170.11]TVALHAR.N	YER148W	5.5435
0.9945	4248-ulp1AC_HILIC9.03241.03241.3	30/100	R.LDPGIM[147.04]FSSPTEEVSPVEPK[170.11]RTENER.L	YDR507C	7.5887
1	4248-ulp1AC_HILIC4.02988.02988.2	17/20	R.LDPTIYESIQR.E	YDR190C	1.0481
0.996	4248-ulp1AC_HILIC4.02625.02625.2	15/16	R.LDQANLY[205.07]K[170.11]R.D	YML010W	-0.1659
0.9421	4248-ulp1AC_HILIC5.01893.01893.2	15/16	R.LDQANLYK[170.11]R.D	YML010W	2.6641
1	4248-ulp1AC_HILIC4.05151.05151.2	18/28	R.LDQLIY[205.07]VPLPDENAR.L	YDL126C	10.6172
0.8994	4248-ulp1AC_HILIC5.05274.05274.2	14/28	R.LDQLIY[205.07]VPLPDENAR.L	YDL126C	-1.1674
1	4248-ulp1AC_HILIC5.04838.04838.2	22/28	R.LDQLIYVPLPDENAR.L	YDL126C	5.1794
0.9979	4248-ulp1AC_HILIC5.02168.02168.2	16/18	R.LDQLVIQQNR.T	YBR245C	-1.7105
1	4248-ulp1AC_HILIC6.02152.02152.2	16/18	R.LDQLVIQQNR.T	YBR245C	5.3759
0.9978	4248-ulp1AC_HILIC4.06027.06027.2	21/26	R.LDSVDSLLQDITLR.E	YDR097C	9.5035
0.8493	4248-ulp1AC_HILIC5.02662.02662.2	15/20	R.LDTVTYQDK[170.11]IR.L	YLR383W	5.0905
0.9807	4248-ulp1AC_HILIC6.03755.03755.3	28/60	R.LDY[205.07]GK[170.11]FDEIDPTTQQR.K	YML010W	-482.847
1	4248-ulp1AC_HILIC6.03762.03762.2	23/30	R.LDY[205.07]GK[170.11]FDEIDPTTQQR.K	YML010W	7.0613
0.9415	4248-ulp1AC_HILIC6.03325.03325.2	24/30	R.LDYGK[170.11]FDEIDPTTQQR.K	YML010W	6.7041
0.9525	4248-ulp1AC_HILIC7.03638.03638.2	23/30	R.LDYGK[170.11]FDEIDPTTQQR.K	YML010W	5.7899
0.9977	4248-ulp1AC_HILIC4.03221.03221.2	16/22	R.LEGLNAPENYIR.A	YBR198C	1.7989
0.9929	4248-ulp1AC_HILIC5.03523.03523.2	14/22	R.LEGLNAPENYIR.A	YBR198C	3.0222
0.9939	4248-ulp1AC_HILIC4.03254.03254.2	16/20	R.LFNEVIK[170.11]K[170.11]DAR.N	YGR047C	2.3276
1	4248-ulp1AC_HILIC5.05840.05840.3	34/96	R.LFSSLPY[205.07]AVIGSNDIVENY[205.07]SGNQVR.G	YLR314C	7.9196
1	4248-ulp1AC_HILIC5.05863.05863.3	33/96	R.LFSSLPY[205.07]AVIGSNDIVENY[205.07]SGNQVR.G	YLR314C	4.0305
0.9842	4248-ulp1AC_HILIC5.05877.05877.2	14/48	R.LFSSLPY[205.07]AVIGSNDIVENY[205.07]SGNQVR.G	YLR314C	4.1734
1	4248-ulp1AC_HILIC5.05929.05929.3	29/96	R.LFSSLPY[205.07]AVIGSNDIVENY[205.07]SGNQVR.G	YLR314C	8.2024
0.9997	4248-ulp1AC_HILIC5.05972.05972.3	30/96	R.LFSSLPY[205.07]AVIGSNDIVENY[205.07]SGNQVR.G	YLR314C	8.9095
1	4248-ulp1AC_HILIC5.05974.05974.2	21/48	R.LFSSLPY[205.07]AVIGSNDIVENY[205.07]SGNQVR.G	YLR314C	8.0639
0.9889	4248-ulp1AC_HILIC5.06017.06017.3	26/96	R.LFSSLPY[205.07]AVIGSNDIVENY[205.07]SGNQVR.G	YLR314C	4.7023
1	4248-ulp1AC_HILIC5.06071.06071.3	32/96	R.LFSSLPY[205.07]AVIGSNDIVENY[205.07]SGNQVR.G	YLR314C	6.1872
1	4248-ulp1AC_HILIC5.06073.06073.2	23/48	R.LFSSLPY[205.07]AVIGSNDIVENY[205.07]SGNQVR.G	YLR314C	7.0382
1	4248-ulp1AC_HILIC5.06116.06116.3	32/96	R.LFSSLPY[205.07]AVIGSNDIVENY[205.07]SGNQVR.G	YLR314C	6.7175
1	4248-ulp1AC_HILIC5.06118.06118.2	19/48	R.LFSSLPY[205.07]AVIGSNDIVENY[205.07]SGNQVR.G	YLR314C	5.5528
0.9999	4248-ulp1AC_HILIC5.06191.06191.3	31/96	R.LFSSLPY[205.07]AVIGSNDIVENY[205.07]SGNQVR.G	YLR314C	1.9799
1	4248-ulp1AC_HILIC5.05652.05652.3	37/96	R.LFSSLPY[205.07]AVIGSNDIVENYSGNQVR.G	YLR314C	6.2805
1	4248-ulp1AC_HILIC5.05666.05666.2	21/48	R.LFSSLPY[205.07]AVIGSNDIVENYSGNQVR.G	YLR314C	5.3493
1	4248-ulp1AC_HILIC5.05681.05681.3	34/96	R.LFSSLPY[205.07]AVIGSNDIVENYSGNQVR.G	YLR314C	3.9836
1	4248-ulp1AC_HILIC5.05684.05684.2	24/48	R.LFSSLPY[205.07]AVIGSNDIVENYSGNQVR.G	YLR314C	8.8317
0.9977	4248-ulp1AC_HILIC5.05698.05698.3	30/96	R.LFSSLPY[205.07]AVIGSNDIVENYSGNQVR.G	YLR314C	8.8285
1	4248-ulp1AC_HILIC5.05817.05817.3	40/96	R.LFSSLPY[205.07]AVIGSNDIVENYSGNQVR.G	YLR314C	9.0797
1	4248-ulp1AC_HILIC5.05819.05819.2	20/48	R.LFSSLPY[205.07]AVIGSNDIVENYSGNQVR.G	YLR314C	8.2214
1	4248-ulp1AC_HILIC6.04941.04941.3	27/96	R.LFSSLPY[205.07]AVIGSNDIVENYSGNQVR.G	YLR314C	7.3212
1	4248-ulp1AC_HILIC6.04959.04959.3	35/96	R.LFSSLPY[205.07]AVIGSNDIVENYSGNQVR.G	YLR314C	8.5773
1	4248-ulp1AC_HILIC6.04963.04963.2	22/48	R.LFSSLPY[205.07]AVIGSNDIVENYSGNQVR.G	YLR314C	6.1391
1	4248-ulp1AC_HILIC6.05169.05169.3	36/96	R.LFSSLPY[205.07]AVIGSNDIVENYSGNQVR.G	YLR314C	0.5024
1	4248-ulp1AC_HILIC5.05577.05577.3	38/96	R.LFSSLPYAVIGSNDIVENY[205.07]SGNQVR.G	YLR314C	1.3997
1	4248-ulp1AC_HILIC5.05589.05589.2	23/48	R.LFSSLPYAVIGSNDIVENY[205.07]SGNQVR.G	YLR314C	7.1803
0.9996	4248-ulp1AC_HILIC5.05841.05841.3	31/96	R.LFSSLPYAVIGSNDIVENY[205.07]SGNQVR.G	YLR314C	-42.6375
1	4248-ulp1AC_HILIC5.05851.05851.2	25/48	R.LFSSLPYAVIGSNDIVENY[205.07]SGNQVR.G	YLR314C	7.7906
1	4248-ulp1AC_HILIC5.05861.05861.3	45/96	R.LFSSLPYAVIGSNDIVENY[205.07]SGNQVR.G	YLR314C	5.2756
0.9586	4248-ulp1AC_HILIC6.04815.04815.2	16/48	R.LFSSLPYAVIGSNDIVENY[205.07]SGNQVR.G	YLR314C	5.1698
1	4248-ulp1AC_HILIC5.05412.05412.2	25/48	R.LFSSLPYAVIGSNDIVENYSGNQVR.G	YLR314C	6.8528
1	4248-ulp1AC_HILIC5.05413.05413.3	43/96	R.LFSSLPYAVIGSNDIVENYSGNQVR.G	YLR314C	8.2714
1	4248-ulp1AC_HILIC6.04360.04360.3	33/96	R.LFSSLPYAVIGSNDIVENYSGNQVR.G	YLR314C	366.796
0.974	4248-ulp1AC_HILIC6.04478.04478.3	27/96	R.LFSSLPYAVIGSNDIVENYSGNQVR.G	YLR314C	360.825
0.9999	4248-ulp1AC_HILIC6.04498.04498.3	36/96	R.LFSSLPYAVIGSNDIVENYSGNQVR.G	YLR314C	365.158
1	4248-ulp1AC_HILIC6.04499.04499.2	25/48	R.LFSSLPYAVIGSNDIVENYSGNQVR.G	YLR314C	365.874
1	4248-ulp1AC_HILIC6.04549.04549.3	40/96	R.LFSSLPYAVIGSNDIVENYSGNQVR.G	YLR314C	9.9839
1	4248-ulp1AC_HILIC6.04550.04550.2	26/48	R.LFSSLPYAVIGSNDIVENYSGNQVR.G	YLR314C	7.1809
0.9844	4248-ulp1AC_HILIC6.04575.04575.3	24/96	R.LFSSLPYAVIGSNDIVENYSGNQVR.G	YLR314C	7.8705
0.9962	4248-ulp1AC_HILIC5.05668.05668.3	24/80	R.LGDLGVIDDSFDVAISTAC[160.03]PR.L	YLR086W	5.8927
1	4248-ulp1AC_HILIC5.05670.05670.2	20/40	R.LGDLGVIDDSFDVAISTAC[160.03]PR.L	YLR086W	5.0853
1	4248-ulp1AC_HILIC5.03600.03600.2	18/30	R.LGSITENDM[147.04]NLK[170.11]TFK[170.11]R.H	YNL039W	4.9288
0.9995	4248-ulp1AC_HILIC5.03605.03605.3	29/60	R.LGSITENDM[147.04]NLK[170.11]TFK[170.11]R.H	YNL039W	4.4185
0.9932	4248-ulp1AC_HILIC7.01365.01365.3	20/32	R.LHK[170.11]K[170.11]M[147.04]ADER.S	YDL197C	4.8795
0.9999	4248-ulp1AC_HILIC6.02250.02250.3	27/44	R.LHQSQGK[170.11]EALFR.L	YKR010C	5.8993
0.9778	4248-ulp1AC_HILIC6.02055.02055.2	18/22	R.LIK[170.11]VPQQAAGK[170.11]R.I	YFL008W	5.8113
1	4248-ulp1AC_HILIC4.04136.04136.2	18/28	R.LIPELVM[147.04]NVEVTGGR.G	YDR409W	4.4407
1	4248-ulp1AC_HILIC4.04190.04190.2	21/28	R.LIPELVM[147.04]NVEVTGGR.G	YDR409W	6.0831
1	4248-ulp1AC_HILIC3.06075.06075.2	19/22	R.LIQLDELPK[170.11]VFR.E	YIL126W	3.4349
0.9694	4248-ulp1AC_HILIC4.04891.04891.2	22/26	R.LITTDSVEEVILER.A	YIL126W	8.0969
0.9901	4248-ulp1AC_HILIC2.04299.04299.2	14/16	R.LIVNPFIPR.R	YDR409W	3.7395
0.9937	4248-ulp1AC_HILIC4.01646.01646.2	2015-11-12	R.LK[170.11]AFEER.V	YJR076C	-0.3207
0.8977	4248-ulp1AC_HILIC5.01884.01884.2	2015-11-12	R.LK[170.11]AFEER.V	YJR076C	6.7343
1	4248-ulp1AC_HILIC4.02687.02687.2	17/18	R.LK[170.11]ELAY[205.07]SQGR.D	YAL032C	-0.8802
1	4248-ulp1AC_HILIC5.03035.03035.2	16/18	R.LK[170.11]ELAY[205.07]SQGR.D	YAL032C	4.8013
1	4248-ulp1AC_HILIC5.02077.02077.2	16/18	R.LK[170.11]ELAYSQGR.D	YAL032C	4.223
0.9878	4248-ulp1AC_HILIC6.02037.02037.2	15/18	R.LK[170.11]ELAYSQGR.D	YAL032C	6.2931
0.8875	4248-ulp1AC_HILIC5.01372.01372.2	2015-11-12	R.LK[170.11]GK[170.11]EGR.I	YDL140C	4.126
0.9924	4248-ulp1AC_HILIC11.03740.03740.3	27/48	R.LK[170.11]SEIDTLK[170.11]QDQK[170.11].-	YOR344C	5.2572
1	4248-ulp1AC_HILIC11.03743.03743.2	19/24	R.LK[170.11]SEIDTLK[170.11]QDQK[170.11].-	YOR344C	5.3201
1	4248-ulp1AC_HILIC7.03101.03101.2	17/24	R.LK[170.11]SEIDTLK[170.11]QDQK[170.11].-	YOR344C	3.467
0.9631	4248-ulp1AC_HILIC2.05406.05406.2	13/22	R.LK[170.11]SVK[170.11]LLVETIR.S	YOL034W	5.3911
1	4248-ulp1AC_HILIC3.05918.05918.2	19/22	R.LK[170.11]SVK[170.11]LLVETIR.S	YOL034W	5.1889
0.9999	4248-ulp1AC_HILIC5.03114.03114.3	26/72	R.LLAQAEDEDDVK[170.11]AANLAM[147.04]R.E	YDR334W	5.2507
1	4248-ulp1AC_HILIC6.02866.02866.3	35/72	R.LLAQAEDEDDVK[170.11]AANLAM[147.04]R.E	YDR334W	6.2821
1	4248-ulp1AC_HILIC6.02875.02875.2	26/36	R.LLAQAEDEDDVK[170.11]AANLAM[147.04]R.E	YDR334W	5.2532
1	4248-ulp1AC_HILIC4.04899.04899.2	18/24	R.LLEK[170.11]SELPDIY[205.07]SR.D	YOR290C	8.1923
1	4248-ulp1AC_HILIC4.04004.04004.2	20/24	R.LLEK[170.11]SELPDIYSR.D	YOR290C	6.0403
1	4248-ulp1AC_HILIC3.06471.06471.2	20/24	R.LLFDY[205.07]DFEDLNDR.T	YDR390C	3.7257
1	4248-ulp1AC_HILIC4.06096.06096.2	20/24	R.LLFDY[205.07]DFEDLNDR.T	YDR390C	2.6196
1	4248-ulp1AC_HILIC4.06123.06123.2	19/24	R.LLFDY[205.07]DFEDLNDR.T	YDR390C	4.0168
0.9255	4248-ulp1AC_HILIC11.05467.05467.2	16/24	R.LLFDYDFEDLNDR.T	YDR390C	606.04
1	4248-ulp1AC_HILIC3.05861.05861.2	17/24	R.LLFDYDFEDLNDR.T	YDR390C	3.2224
1	4248-ulp1AC_HILIC4.05326.05326.2	20/24	R.LLFDYDFEDLNDR.T	YDR390C	6.6238
1	4248-ulp1AC_HILIC4.05350.05350.2	20/24	R.LLFDYDFEDLNDR.T	YDR390C	9.7864
1	4248-ulp1AC_HILIC4.05416.05416.2	19/24	R.LLFDYDFEDLNDR.T	YDR390C	590.543
0.9843	4248-ulp1AC_HILIC2.02847.02847.2	13/16	R.LLNIM[147.04]M[147.04]QLR.K	YBR245C	3.177
0.9952	4248-ulp1AC_HILIC3.03526.03526.2	15/16	R.LLNIM[147.04]M[147.04]QLR.K	YBR245C	-1.0304
0.9842	4248-ulp1AC_HILIC3.03561.03561.2	13/16	R.LLNIM[147.04]M[147.04]QLR.K	YBR245C	-0.1717
0.9931	4248-ulp1AC_HILIC4.02798.02798.2	15/16	R.LLNIM[147.04]M[147.04]QLR.K	YBR245C	1.5455
0.9925	4248-ulp1AC_HILIC4.02834.02834.2	15/16	R.LLNIM[147.04]M[147.04]QLR.K	YBR245C	3.177
0.9802	4248-ulp1AC_HILIC5.03163.03163.2	13/16	R.LLNIM[147.04]M[147.04]QLR.K	YBR245C	-36.6652
1	4248-ulp1AC_HILIC6.01988.01988.2	19/28	R.LLSGTPIM[147.04]STM[147.04]TPNR.V	YJL076W	1.5135
1	4248-ulp1AC_HILIC7.02035.02035.2	20/28	R.LLSGTPIM[147.04]STM[147.04]TPNR.V	YJL076W	3.8139
0.9979	4248-ulp1AC_HILIC8.02158.02158.2	18/28	R.LLSGTPIM[147.04]STM[147.04]TPNR.V	YJL076W	3.2691
0.9952	4248-ulp1AC_HILIC2.04431.04431.2	15/16	R.LLTVFALDR.F	YPL082C	2.0026
0.9938	4248-ulp1AC_HILIC2.04458.04458.2	14/16	R.LLTVFALDR.F	YPL082C	3.5284
1	4248-ulp1AC_HILIC3.06316.06316.2	16/20	R.LNAIPLLK[170.11]VLR.K	YGL151W	3.7127
1	4248-ulp1AC_HILIC4.04906.04906.2	24/30	R.LPLSTLANTAVTESFR.S	YPL075W	6.1013
0.9902	4248-ulp1AC_HILIC4.04914.04914.3	27/60	R.LPLSTLANTAVTESFR.S	YPL075W	2.6714
1	4248-ulp1AC_HILIC4.04924.04924.2	25/30	R.LPLSTLANTAVTESFR.S	YPL075W	6.1594
0.9992	4248-ulp1AC_HILIC11.04259.04259.3	28/124	R.LPNVSSAGQDDEQQQSVISFDNVEPGTISTGR.L	YEL032W	301.809
0.8402	4248-ulp1AC_HILIC8.03745.03745.3	26/84	R.LPSGPK[170.11]DDVDTLALTSAQNQAN.S	YDR310C	4.7409
0.9978	4248-ulp1AC_HILIC11.04403.04403.3	33/96	R.LPSGPK[170.11]DDVDTLALTSAQNQANSLR.K	YDR310C	378.6
1	4248-ulp1AC_HILIC7.03984.03984.3	35/96	R.LPSGPK[170.11]DDVDTLALTSAQNQANSLR.K	YDR310C	7.193
1	4248-ulp1AC_HILIC7.03998.03998.3	32/96	R.LPSGPK[170.11]DDVDTLALTSAQNQANSLR.K	YDR310C	5.6866
1	4248-ulp1AC_HILIC7.04005.04005.2	23/48	R.LPSGPK[170.11]DDVDTLALTSAQNQANSLR.K	YDR310C	2.1474
0.9892	4248-ulp1AC_HILIC7.04049.04049.3	28/96	R.LPSGPK[170.11]DDVDTLALTSAQNQANSLR.K	YDR310C	372.053
0.9655	4248-ulp1AC_HILIC8.03766.03766.3	27/96	R.LPSGPK[170.11]DDVDTLALTSAQNQANSLR.K	YDR310C	370.284
0.9996	4248-ulp1AC_HILIC8.03790.03790.3	34/96	R.LPSGPK[170.11]DDVDTLALTSAQNQANSLR.K	YDR310C	367.574
0.8965	4248-ulp1AC_HILIC8.03994.03994.3	30/96	R.LPSGPK[170.11]DDVDTLALTSAQNQANSLR.K	YDR310C	-16.7965
0.9998	4248-ulp1AC_HILIC9.03386.03386.3	33/84	R.LQNQK[170.11]DY[205.07]DFK[170.11]M[147.04]NQQLAEM[147.04]QQIR.N	YCR084C	1.9799
0.8386	4248-ulp1AC_HILIC9.02939.02939.3	39/84	R.LQNQK[170.11]DYDFK[170.11]M[147.04]NQQLAEM[147.04]QQIR.N	YCR084C	5.9916
0.828	4248-ulp1AC_HILIC4.04048.04048.2	2015-12-22	R.LQNVYLDVLAHR.M	YNL102W	-671.971
1	4248-ulp1AC_HILIC11.01474.01474.3	24/48	R.LQQQQHQYQQQK[170.11]R.S	YLR357W	5.8266
0.9975	4248-ulp1AC_HILIC7.01824.01824.2	18/20	R.LQTLSQDVNSR.S	YNL199C	4.1215
0.9367	4248-ulp1AC_HILIC4.04702.04702.2	13/16	R.LRLEDIFQQ.-	YOR207C	4.9026
0.901	4248-ulp1AC_HILIC4.04722.04722.2	13/16	R.LRLEDIFQQ.-	YOR207C	3.3544
0.9237	4248-ulp1AC_HILIC5.04841.04841.2	13/16	R.LRLEDIFQQ.-	YOR207C	4.9026
0.8389	4248-ulp1AC_HILIC3.04009.04009.2	15/16	R.LSILNAQLR.K	YDL126C	4.2775
0.9931	4248-ulp1AC_HILIC4.03426.03426.2	15/16	R.LSILNAQLR.K	YDL126C	4.7636
0.9973	4248-ulp1AC_HILIC3.04976.04976.2	17/18	R.LSLISGIIAR.L	YEL032W	5.0782
0.9979	4248-ulp1AC_HILIC2.05457.05457.2	16/24	R.LSPY[205.07]EY[205.07]LTITAVR.R	YFR037C	3.0419
0.9066	4248-ulp1AC_HILIC3.05346.05346.2	17/24	R.LSPY[205.07]EYLTITAVR.R	YFR037C	5.2268
1	4248-ulp1AC_HILIC3.05315.05315.2	20/24	R.LSPYEYLTITAVR.R	YFR037C	4.7156
0.998	4248-ulp1AC_HILIC3.06292.06292.2	20/24	R.LSSIEFLTILSQR.L	YER064C	2.5201
0.9751	4248-ulp1AC_HILIC4.05841.05841.2	17/24	R.LSSIEFLTILSQR.L	YER064C	12.4678
0.9824	4248-ulp1AC_HILIC5.03404.03404.2	17/22	R.LSYISALGM[147.04]M[147.04]TR.I	YOR207C	-3.1257
1	4248-ulp1AC_HILIC4.04585.04585.2	18/24	R.LTK[170.11]TDISK[170.11]VTFLR.R	YBR279W	6.1608
1	4248-ulp1AC_HILIC2.05947.05947.2	16/22	R.LTPADLQFLFNN.-	YBR114W	3.731
0.9853	4248-ulp1AC_HILIC4.04578.04578.2	17/22	R.LTTEK[170.11]K[170.11]ILETIR.R	YDR507C	6.6017
0.9447	4248-ulp1AC_HILIC4.04583.04583.3	25/44	R.LTTEK[170.11]K[170.11]ILETIR.R	YDR507C	5.4869
1	4248-ulp1AC_HILIC4.03845.03845.2	16/18	R.LVEY[205.07]GFDPSR.I	YFR031C	6.8538
1	4248-ulp1AC_HILIC4.02613.02613.2	17/18	R.LVEYGFDPSR.I	YFR031C	-2.1122
0.9041	4248-ulp1AC_HILIC4.04810.04810.2	20/24	R.LVGLELSNFK[170.11]SYR.G	YFL008W	6.1191
1	4248-ulp1AC_HILIC3.04177.04177.2	17/18	R.LVIK[170.11]EALVER.R	YJL140W	780.183
1	4248-ulp1AC_HILIC3.04204.04204.2	17/18	R.LVIK[170.11]EALVER.R	YJL140W	4.9474
1	4248-ulp1AC_HILIC7.01666.01666.2	17/22	R.LVNAK[170.11]LANSNNR.A	YAL032C	-0.8108
1	4248-ulp1AC_HILIC6.04925.04925.3	35/84	R.LVSM[147.04]SIFTVFDPQTGQILTQGR.R	YNL199C	6.2289
1	4248-ulp1AC_HILIC6.04931.04931.2	23/42	R.LVSM[147.04]SIFTVFDPQTGQILTQGR.R	YNL199C	5.5798
1	4248-ulp1AC_HILIC5.04222.04222.2	22/26	R.LVTDNSVEEK[170.11]ILER.A	YBR245C	7.0501
0.9985	4248-ulp1AC_HILIC5.04223.04223.3	34/52	R.LVTDNSVEEK[170.11]ILER.A	YBR245C	7.638
0.9874	4248-ulp1AC_HILIC11.02223.02223.2	13/14	R.LY[205.07]EM[147.04]EVQR.L	YOR344C	5.7699
0.9976	4248-ulp1AC_HILIC5.01914.01914.2	13/14	R.LY[205.07]EM[147.04]EVQR.L	YOR344C	3.817
0.99	4248-ulp1AC_HILIC4.01527.01527.2	13/14	R.LYEM[147.04]EVQR.L	YOR344C	3.135
0.9911	4248-ulp1AC_HILIC5.01490.01490.2	13/14	R.LYEM[147.04]EVQR.L	YOR344C	4.9791
1	4248-ulp1AC_HILIC4.04997.04997.2	23/26	R.LYLFSGM[147.04]INPLGSR.G	YDR409W	7.8872
1	4248-ulp1AC_HILIC9.01588.01588.2	24/28	R.M[147.04]AGLEVAQSNDDAAR.Q	YOR191W	4.7293
1	4248-ulp1AC_HILIC7.01523.01523.2	17/18	R.M[147.04]DK[170.11]K[170.11]SGEVPR.W	YGR186W	0.8817
1	4248-ulp1AC_HILIC8.01517.01517.2	17/18	R.M[147.04]DK[170.11]K[170.11]SGEVPR.W	YGR186W	7.0534
1	4248-ulp1AC_HILIC7.03171.03171.3	31/76	R.M[147.04]FEIADANEENALK[170.11]K[170.11]SDGTR.K	YNL088W	6.8344
1	4248-ulp1AC_HILIC8.03289.03289.3	39/76	R.M[147.04]FEIADANEENALK[170.11]K[170.11]SDGTR.K	YNL088W	6.4499
0.9977	4248-ulp1AC_HILIC6.01827.01827.2	16/18	R.M[147.04]GGTQLPPIR.S	YLR256W	5.5219
0.9934	4248-ulp1AC_HILIC6.01854.01854.2	14/18	R.M[147.04]GGTQLPPIR.S	YLR256W	4.5095
0.9968	4248-ulp1AC_HILIC6.01890.01890.2	17/18	R.M[147.04]GGTQLPPIR.S	YLR256W	2.945
0.9963	4248-ulp1AC_HILIC6.02028.02028.2	17/18	R.M[147.04]GGTQLPPIR.S	YLR256W	4.6936
1	4248-ulp1AC_HILIC3.04953.04953.2	17/18	R.M[147.04]LLSLSEFAR.R	YOR290C	5.745
1	4248-ulp1AC_HILIC4.04525.04525.2	17/18	R.M[147.04]LLSLSEFAR.R	YOR290C	0.6759
0.9825	4248-ulp1AC_HILIC7.01881.01881.2	17/22	R.M[147.04]LQSPLSAQNSR.S	YBR081C	-26.397
1	4248-ulp1AC_HILIC7.01916.01916.2	19/22	R.M[147.04]LQSPLSAQNSR.S	YBR081C	5.8576
0.9876	4248-ulp1AC_HILIC11.01551.01551.2	16/20	R.M[147.04]NETGEAEAK[170.11]R.R	YLR256W	5.0209
1	4248-ulp1AC_HILIC9.01333.01333.2	18/20	R.M[147.04]NETGEAEAK[170.11]R.R	YLR256W	5.4844
0.9904	4248-ulp1AC_HILIC4.03448.03448.2	15/16	R.M[147.04]SIAFVIER.F	YIL056W	3.6949
0.9872	4248-ulp1AC_HILIC11.01342.01342.2	16/22	R.M[147.04]SSTSSTSK[170.11]ASR.K	YNL167C	6.2083
1	4248-ulp1AC_HILIC11.03016.03016.2	17/20	R.M[147.04]TNFLDDNQVR.E	YJL076W	4.5998
1	4248-ulp1AC_HILIC5.02520.02520.2	18/20	R.M[147.04]TNFLDDNQVR.E	YJL076W	4.0887
1	4248-ulp1AC_HILIC6.02494.02494.2	18/20	R.M[147.04]TNFLDDNQVR.E	YJL076W	1.0952
0.9981	4248-ulp1AC_HILIC7.02462.02462.2	17/20	R.M[147.04]TNFLDDNQVR.E	YJL076W	2.0443
1	4248-ulp1AC_HILIC4.06331.06331.3	32/52	R.NAIIQELENLGFPR.F	YNL088W	5.6935
0.9922	4248-ulp1AC_HILIC4.06341.06341.2	17/26	R.NAIIQELENLGFPR.F	YNL088W	6.502
1	4248-ulp1AC_HILIC5.03896.03896.2	15/18	R.NC[160.03]M[147.04]IFFNNIR.N	YLR256W	1.189
1	4248-ulp1AC_HILIC10.01286.01286.2	19/22	R.NEDIQADNGGQR.N	YJR092W	4.4779
1	4248-ulp1AC_HILIC5.03921.03921.2	20/24	R.NEDK[170.11]LVLTTINK[170.11]R.F	YLR033W	-1.4734
1	4248-ulp1AC_HILIC11.03030.03030.3	31/76	R.NEK[170.11]EPSLQGNK[170.11]PGFVQQQQR.I	YOL004W	4.7118
1	4248-ulp1AC_HILIC11.03050.03050.3	35/76	R.NEK[170.11]EPSLQGNK[170.11]PGFVQQQQR.I	YOL004W	6.0044
0.9991	4248-ulp1AC_HILIC11.03075.03075.3	29/76	R.NEK[170.11]EPSLQGNK[170.11]PGFVQQQQR.I	YOL004W	5.2539
0.9368	4248-ulp1AC_HILIC3.04567.04567.2	13/14	R.NFIINTY[205.07]R.L	YFR037C	2.7686
1	4248-ulp1AC_HILIC5.02543.02543.2	14/16	R.NFK[170.11]DGEEY[205.07]R.I	YJR092W	3.5411
0.9619	4248-ulp1AC_HILIC5.01756.01756.2	2015-12-16	R.NFK[170.11]DGEEYR.I	YJR092W	-1.8325
0.9998	4248-ulp1AC_HILIC4.04972.04972.3	31/60	R.NFLQNALVVGK[170.11]SDPYR.V	YDR409W	0.5898
0.9198	4248-ulp1AC_HILIC4.04982.04982.2	14/30	R.NFLQNALVVGK[170.11]SDPYR.V	YDR409W	6.9743
0.8906	4248-ulp1AC_HILIC7.02397.02397.2	15/24	R.NFTPSNQSHGNFY.-	YBR083W	5.087
1	4248-ulp1AC_HILIC5.06298.06298.2	18/50	R.NFVTLYDFPNAPPNLK[170.11]DFNTNLFGDR.W	YDR485C	5.1749
0.8123	4248-ulp1AC_HILIC5.06305.06305.3	40/100	R.NFVTLYDFPNAPPNLK[170.11]DFNTNLFGDR.W	YDR485C	6.2144
0.9998	4248-ulp1AC_HILIC6.05820.05820.3	31/100	R.NFVTLYDFPNAPPNLK[170.11]DFNTNLFGDR.W	YDR485C	-16.3009
0.8843	4248-ulp1AC_HILIC7.01215.01215.2	2015-11-12	R.NHDLGQR.T	YMR111C	5.5924
0.996	4248-ulp1AC_HILIC7.01570.01570.2	17/20	R.NIEESNNPSLR.D	YCR042C	4.5539
0.9802	4248-ulp1AC_HILIC4.01829.01829.2	2015-11-14	R.NIESY[205.07]TGR.I	YBR083W	-0.2036
0.9963	4248-ulp1AC_HILIC3.04788.04788.2	14/20	R.NISETVPY[205.07]VLR.H	YDL225W	5.4734
0.9591	4248-ulp1AC_HILIC4.04239.04239.2	2015-12-20	R.NISETVPY[205.07]VLR.H	YDL225W	4.9485
0.9923	4248-ulp1AC_HILIC4.03632.03632.2	16/20	R.NISETVPYVLR.H	YDL225W	4.7224
1	4248-ulp1AC_HILIC5.04227.04227.2	22/28	R.NIVK[170.11]QNEGIDLDTY[205.07]R.E	YFR031C	6.2267
1	4248-ulp1AC_HILIC6.03130.03130.2	24/28	R.NIVK[170.11]QNEGIDLDTYR.E	YFR031C	5.7113
1	4248-ulp1AC_HILIC5.05160.05160.2	30/34	R.NK[170.11]LLGSVSDFTSAADQLR.L	YJL092W	7.9897
0.9999	4248-ulp1AC_HILIC5.05161.05161.3	32/68	R.NK[170.11]LLGSVSDFTSAADQLR.L	YJL092W	8.6977
0.9966	4248-ulp1AC_HILIC6.02195.02195.2	20/24	R.NLDANPSSQIIAR.N	YFR031C	5.0723
0.9746	4248-ulp1AC_HILIC5.03191.03191.2	13/18	R.NLK[170.11]SK[170.11]VM[147.04]LER.Q	YOL006C	6.1423
1	4248-ulp1AC_HILIC11.03242.03242.3	46/116	R.NLPLNNPDSVSNADDSNNQLDGTGNENDIR.N	YMR111C	6.0663
1	4248-ulp1AC_HILIC11.03269.03269.3	41/116	R.NLPLNNPDSVSNADDSNNQLDGTGNENDIR.N	YMR111C	5.2575
1	4248-ulp1AC_HILIC11.03316.03316.3	38/116	R.NLPLNNPDSVSNADDSNNQLDGTGNENDIR.N	YMR111C	309.911
0.9873	4248-ulp1AC_HILIC4.02891.02891.2	13/14	R.NLQFQLTR.A	YGR186W	4.0173
0.9723	4248-ulp1AC_HILIC5.03234.03234.2	13/14	R.NLQFQLTR.A	YGR186W	4.4093
0.9997	4248-ulp1AC_HILIC6.06025.06025.3	32/132	R.NLSAK[170.11]QITNPTVLDNLGHPVSGGLYDLALGAFLR.N	YOR341W	8.756
1	4248-ulp1AC_HILIC6.05141.05141.3	39/100	R.NLSLPIGK[170.11]FTNPNIPSTM[147.04]TSILSFNR.D	YNL042W	9.6833
1	4248-ulp1AC_HILIC6.05155.05155.3	36/100	R.NLSLPIGK[170.11]FTNPNIPSTM[147.04]TSILSFNR.D	YNL042W	7.2539
1	4248-ulp1AC_HILIC7.05398.05398.3	34/100	R.NLSLPIGK[170.11]FTNPNIPSTM[147.04]TSILSFNR.D	YNL042W	7.6303
0.9653	4248-ulp1AC_HILIC7.05400.05400.2	1950-12-01	R.NLSLPIGK[170.11]FTNPNIPSTM[147.04]TSILSFNR.D	YNL042W	3.7651
0.9304	4248-ulp1AC_HILIC5.01776.01776.2	14/20	R.NLVSGTSSYPR.N	YJR089W	-817.948
0.9995	4248-ulp1AC_HILIC8.04747.04747.3	32/92	R.NM[147.04]AADQM[147.04]GDLAK[170.11]QHPEDILSLLSR.V	YPL082C	5.2027
0.9876	4248-ulp1AC_HILIC10.01212.01212.2	14/18	R.NM[147.04]DNK[170.11]NTPER.G	YBR215W	4.5399
1	4248-ulp1AC_HILIC6.03803.03803.2	21/24	R.NNLNSLIEEINER.S	YDR325W	6.6718
0.9995	4248-ulp1AC_HILIC5.05953.05953.3	38/60	R.NNM[147.04]FELAQQLVGVY[205.07]K[170.11]R.D	YLR086W	8.9958
0.8343	4248-ulp1AC_HILIC6.04326.04326.3	25/60	R.NNM[147.04]FELAQQLVGVYK[170.11]R.D	YLR086W	6.8527
1	4248-ulp1AC_HILIC5.03519.03519.2	17/20	R.NPISLNTLK[170.11]K[170.11]R.L	YGR056W	5.4792
1	4248-ulp1AC_HILIC11.03501.03501.2	17/20	R.NQAIK[170.11]VVENIR.L	YMR111C	2.1858
1	4248-ulp1AC_HILIC5.03202.03202.2	18/20	R.NQAIK[170.11]VVENIR.L	YMR111C	3.3917
0.9956	4248-ulp1AC_HILIC5.03211.03211.3	22/40	R.NQAIK[170.11]VVENIR.L	YMR111C	5.7239
0.9834	4248-ulp1AC_HILIC5.03239.03239.2	17/20	R.NQAIK[170.11]VVENIR.L	YMR111C	3.9947
1	4248-ulp1AC_HILIC6.02944.02944.2	17/20	R.NQAIK[170.11]VVENIR.L	YMR111C	5.6528
1	4248-ulp1AC_HILIC5.03515.03515.2	17/20	R.NQHISLLQLAR.Q	YKR010C	5.7198
1	4248-ulp1AC_HILIC7.03957.03957.2	24/28	R.NQNDPQK[170.11]PIVGQIFR.L	YLR357W	7.7353
1	4248-ulp1AC_HILIC7.03977.03977.2	23/28	R.NQNDPQK[170.11]PIVGQIFR.L	YLR357W	7.9022
0.9997	4248-ulp1AC_HILIC7.03985.03985.3	30/56	R.NQNDPQK[170.11]PIVGQIFR.L	YLR357W	8.1203
0.8173	4248-ulp1AC_HILIC6.01415.01415.2	2015-11-14	R.NRVEQLAR.E	YGL090W	-6.2845
0.9911	4248-ulp1AC_HILIC5.03150.03150.2	16/18	R.NSPLSDLK[170.11]K[170.11]R.S	YPR190C	3.943
0.9923	4248-ulp1AC_HILIC5.03177.03177.2	16/18	R.NSPLSDLK[170.11]K[170.11]R.S	YPR190C	4.9891
0.9925	4248-ulp1AC_HILIC6.02923.02923.2	14/18	R.NSPLSDLK[170.11]K[170.11]R.S	YPR190C	3.1383
1	4248-ulp1AC_HILIC11.01477.01477.2	21/30	R.NSSVGSSANAGPTQQR.A	YPL049C	5.1225
1	4248-ulp1AC_HILIC5.05321.05321.2	21/24	R.NTIVNEINNVFSR.Y	YOR341W	11.1125
1	4248-ulp1AC_HILIC4.05120.05120.2	20/26	R.NTLLTATPIELIC[160.03]R.E	YDR310C	8.045
1	4248-ulp1AC_HILIC4.05139.05139.2	20/26	R.NTLLTATPIELIC[160.03]R.E	YDR310C	10.2728
0.9978	4248-ulp1AC_HILIC5.05253.05253.2	18/26	R.NTLLTATPIELIC[160.03]R.E	YDR310C	2.8467
0.9376	4248-ulp1AC_HILIC11.03611.03611.4	41/216	R.NTNPFK[170.11]QSNNINNDVLNPASDM[147.04]HGQSTGENNETY[205.07]M[147.04]TR.E	YJR076C	238.901
0.997	4248-ulp1AC_HILIC10.02683.02683.3	27/76	R.NTSSSDIDK[170.11]K[170.11]LDLPHESTTR.A	YLR256W	5.6219
1	4248-ulp1AC_HILIC4.02065.02065.2	16/20	R.NTVYELELTHR.K	YCR084C	-2.0353
0.9635	4248-ulp1AC_HILIC5.04659.04659.3	24/60	R.NVFTDLK[170.11]NAPPYVPQR.S	YBR114W	5.6227
0.9994	4248-ulp1AC_HILIC6.03582.03582.3	35/60	R.NVFTDLK[170.11]NAPPYVPQR.S	YBR114W	5.2023
0.8567	4248-ulp1AC_HILIC6.00817.00817.2	2015-09-12	R.NVHTTGR.V	YOR340C	4.2016
0.809	4248-ulp1AC_HILIC7.00963.00963.2	2015-10-12	R.NVHTTGR.V	YOR340C	4.5836
1	4248-ulp1AC_HILIC4.04502.04502.2	14/18	R.NVLDYVNVIR.D	YIR008C	4.4788
0.8698	4248-ulp1AC_HILIC5.03937.03937.2	19/22	R.NVSIVANYIK[170.11]ER.T	YLR086W	5.0386
1	4248-ulp1AC_HILIC6.05462.05462.3	39/72	R.NVVEDINQAK[170.11]DFIENVNNR.F	YBL097W	9.6257
1	4248-ulp1AC_HILIC6.05465.05465.2	25/36	R.NVVEDINQAK[170.11]DFIENVNNR.F	YBL097W	7.1236
1	4248-ulp1AC_HILIC7.05625.05625.3	37/72	R.NVVEDINQAK[170.11]DFIENVNNR.F	YBL097W	7.8237
0.9998	4248-ulp1AC_HILIC11.02008.02008.3	30/92	R.PTDAAQPPIVSTSTSASATEPTNR.I	YMR111C	5.4973
1	4248-ulp1AC_HILIC11.02028.02028.2	29/46	R.PTDAAQPPIVSTSTSASATEPTNR.I	YMR111C	-14.2492
1	4248-ulp1AC_HILIC11.02035.02035.3	31/92	R.PTDAAQPPIVSTSTSASATEPTNR.I	YMR111C	5.7888
0.9994	4248-ulp1AC_HILIC5.04465.04465.3	30/64	R.QINGYVGFANLPK[170.11]QWHR.R	YLR314C	480.252
0.9643	4248-ulp1AC_HILIC5.04525.04525.3	26/64	R.QINGYVGFANLPK[170.11]QWHR.R	YLR314C	478.468
0.9981	4248-ulp1AC_HILIC5.04793.04793.3	25/48	R.QK[170.11]HEFLEDFDLVR.N	YFR031C	7.0935
1	4248-ulp1AC_HILIC5.04520.04520.2	22/26	R.QLFADLSQEK[170.11]IQVR.V	YER064C	5.006
0.9993	4248-ulp1AC_HILIC5.04526.04526.3	31/52	R.QLFADLSQEK[170.11]IQVR.V	YER064C	5.8175
1	4248-ulp1AC_HILIC5.05957.05957.2	22/38	R.QLGSLVNIIPVISK[170.11]SDSLTR.D	YJR076C	6.733
1	4248-ulp1AC_HILIC9.01312.01312.2	20/24	R.RAATGGTPTPK[170.11]PR.T	YNL039W	5.4703
0.9648	4248-ulp1AC_HILIC8.00934.00934.2	2015-11-12	R.RANSPAR.I	YNL042W	4.0133
0.9804	4248-ulp1AC_HILIC6.01139.01139.2	2015-11-12	R.RELEGTR.V	YLR086W	3.0181
0.9996	4248-ulp1AC_HILIC6.03342.03342.3	29/52	R.RLELLQLSPVK[170.11]NSR.V	YLR086W	5.7159
0.9922	4248-ulp1AC_HILIC10.01232.01232.3	27/44	R.RM[147.04]NETGEAEAK[170.11]R.R	YLR256W	3.7887
0.9899	4248-ulp1AC_HILIC8.01145.01145.2	2015-12-14	R.RNHDLGQR.T	YMR111C	4.9171
0.9731	4248-ulp1AC_HILIC5.01624.01624.2	14/18	R.RPLIGDVTNR.G	YNL103W	0
0.9999	4248-ulp1AC_HILIC11.01390.01390.3	27/56	R.RTEDHTK[170.11]GEEDEGER.G	YDR310C	5.5682
0.9746	4248-ulp1AC_HILIC7.01905.01905.2	16/24	R.SADIGTDK[170.11]PVK[170.11]PR.L	YPL181W	5.5828
1	4248-ulp1AC_HILIC9.01487.01487.2	18/24	R.SATVDPDK[170.11]TK[170.11]QQR.L	YJL076W	7.3133
1	4248-ulp1AC_HILIC5.05568.05568.2	19/26	R.SDLQSK[170.11]IQEIESIR.S	YIL149C	0.2368
0.9896	4248-ulp1AC_HILIC9.02547.02547.3	33/76	R.SEK[170.11]LSSVANAEEIGPNSTK[170.11]R.Q	YDL225W	5.356
1	4248-ulp1AC_HILIC9.02566.02566.3	38/76	R.SEK[170.11]LSSVANAEEIGPNSTK[170.11]R.Q	YDL225W	5.7191
1	4248-ulp1AC_HILIC9.02570.02570.2	24/38	R.SEK[170.11]LSSVANAEEIGPNSTK[170.11]R.Q	YDL225W	2.9063
1	4248-ulp1AC_HILIC9.02587.02587.3	39/76	R.SEK[170.11]LSSVANAEEIGPNSTK[170.11]R.Q	YDL225W	5.356
1	4248-ulp1AC_HILIC9.02591.02591.2	27/38	R.SEK[170.11]LSSVANAEEIGPNSTK[170.11]R.Q	YDL225W	2.9063
1	4248-ulp1AC_HILIC9.02610.02610.3	39/76	R.SEK[170.11]LSSVANAEEIGPNSTK[170.11]R.Q	YDL225W	5.8553
1	4248-ulp1AC_HILIC9.02613.02613.2	26/38	R.SEK[170.11]LSSVANAEEIGPNSTK[170.11]R.Q	YDL225W	3.9053
0.9999	4248-ulp1AC_HILIC9.02633.02633.3	38/76	R.SEK[170.11]LSSVANAEEIGPNSTK[170.11]R.Q	YDL225W	4.2213
1	4248-ulp1AC_HILIC9.02638.02638.2	22/38	R.SEK[170.11]LSSVANAEEIGPNSTK[170.11]R.Q	YDL225W	2.4522
1	4248-ulp1AC_HILIC7.02322.02322.2	16/20	R.SEQPDLQY[205.07]DSR.F	YAL032C	4.5632
0.9963	4248-ulp1AC_HILIC8.01695.01695.2	14/20	R.SEQPDLQYDSR.F	YAL032C	3.3617
0.9955	4248-ulp1AC_HILIC8.01717.01717.2	14/20	R.SEQPDLQYDSR.F	YAL032C	9.9356
0.9755	4248-ulp1AC_HILIC1.06007.06007.2	15/30	R.SEY[205.07]VDM[147.04]AIAK[170.11]ALSDGR.T	YOR341W	0.5474
0.9889	4248-ulp1AC_HILIC1.06052.06052.2	19/30	R.SEY[205.07]VDM[147.04]AIAK[170.11]ALSDGR.T	YOR341W	3.3938
0.9934	4248-ulp1AC_HILIC5.05020.05020.2	20/30	R.SEYVDM[147.04]AIAK[170.11]ALSDGR.T	YOR341W	6.275
0.9958	4248-ulp1AC_HILIC4.03416.03416.2	15/16	R.SFEDIINGR.K	YNL027W	1.5216
0.9968	4248-ulp1AC_HILIC5.03707.03707.2	15/16	R.SFEDIINGR.K	YNL027W	0.3804
0.9951	4248-ulp1AC_HILIC6.02888.02888.2	18/28	R.SFLPPPTQPQSPPIR.I	YJL076W	5.6527
0.9976	4248-ulp1AC_HILIC6.02911.02911.2	19/28	R.SFLPPPTQPQSPPIR.I	YJL076W	5.4723
0.9951	4248-ulp1AC_HILIC6.02932.02932.2	19/28	R.SFLPPPTQPQSPPIR.I	YJL076W	6.0135
0.9979	4248-ulp1AC_HILIC6.02957.02957.2	16/28	R.SFLPPPTQPQSPPIR.I	YJL076W	5.5324
1	4248-ulp1AC_HILIC6.03018.03018.2	17/28	R.SFLPPPTQPQSPPIR.I	YJL076W	6.9155
0.9692	4248-ulp1AC_HILIC10.01176.01176.2	17/20	R.SGSK[170.11]NASSK[170.11]GR.R	YLR399C	4.7267
1	4248-ulp1AC_HILIC10.02075.02075.2	21/32	R.SGSNPVNK[170.11]K[170.11]ENQVSIER.F	YLR256W	0.9132
0.9998	4248-ulp1AC_HILIC10.02078.02078.3	29/64	R.SGSNPVNK[170.11]K[170.11]ENQVSIER.F	YLR256W	4.361
1	4248-ulp1AC_HILIC10.02089.02089.2	21/32	R.SGSNPVNK[170.11]K[170.11]ENQVSIER.F	YLR256W	4.0588
1	4248-ulp1AC_HILIC7.03505.03505.3	35/72	R.SIK[170.11]TESSPK[170.11]FLNSPDLPER.T	YDL225W	3.6304
1	4248-ulp1AC_HILIC7.03511.03511.2	22/36	R.SIK[170.11]TESSPK[170.11]FLNSPDLPER.T	YDL225W	2.6904
1	4248-ulp1AC_HILIC5.04654.04654.2	19/26	R.SIPNVLDGFK[170.11]PGQR.K	YNL088W	4.7745
1	4248-ulp1AC_HILIC5.04674.04674.2	19/26	R.SIPNVLDGFK[170.11]PGQR.K	YNL088W	5.9203
0.9889	4248-ulp1AC_HILIC6.03621.03621.2	14/26	R.SIPNVLDGFK[170.11]PGQR.K	YNL088W	8.2121
0.8805	4248-ulp1AC_HILIC7.02378.02378.2	15/28	R.SISPDEK[170.11]AK[170.11]SISANR.E	YNL027W	6.3985
1	4248-ulp1AC_HILIC5.04120.04120.2	20/24	R.SK[170.11]FPK[170.11]ADDLIDER.D	YDR359C	4.633
1	4248-ulp1AC_HILIC11.03071.03071.3	42/96	R.SK[170.11]LNNGSPQSVQPQQQIPSSSGVLR.I	YJL076W	3.7308
0.9999	4248-ulp1AC_HILIC11.03091.03091.3	37/96	R.SK[170.11]LNNGSPQSVQPQQQIPSSSGVLR.I	YJL076W	5.7454
0.9978	4248-ulp1AC_HILIC11.03116.03116.3	40/96	R.SK[170.11]LNNGSPQSVQPQQQIPSSSGVLR.I	YJL076W	369.51
0.9352	4248-ulp1AC_HILIC11.03129.03129.2	20/48	R.SK[170.11]LNNGSPQSVQPQQQIPSSSGVLR.I	YJL076W	372.11
0.998	4248-ulp1AC_HILIC11.03132.03132.3	42/96	R.SK[170.11]LNNGSPQSVQPQQQIPSSSGVLR.I	YJL076W	374.393
0.9935	4248-ulp1AC_HILIC11.03158.03158.3	33/96	R.SK[170.11]LNNGSPQSVQPQQQIPSSSGVLR.I	YJL076W	373.051
0.9989	4248-ulp1AC_HILIC11.03179.03179.3	39/96	R.SK[170.11]LNNGSPQSVQPQQQIPSSSGVLR.I	YJL076W	372.567
0.9894	4248-ulp1AC_HILIC4.04761.04761.2	16/24	R.SK[170.11]PY[205.07]DVLLADYHR.E	YGL066W	6.4386
1	4248-ulp1AC_HILIC5.03464.03464.2	17/20	R.SK[170.11]QLINLAK[170.11]TR.V	YPR190C	3.5377
1	4248-ulp1AC_HILIC5.02954.02954.2	22/26	R.SLITDEDTPTAIAR.R	YNL216W	4.7214
1	4248-ulp1AC_HILIC3.04172.04172.2	17/20	R.SLLK[170.11]K[170.11]NASLLR.D	YER064C	5.4224
1	4248-ulp1AC_HILIC4.03618.03618.2	17/20	R.SLLK[170.11]K[170.11]NASLLR.D	YER064C	4.594
0.978	4248-ulp1AC_HILIC6.02812.02812.2	17/24	R.SLSISGK[170.11]VVPTER.K	YJR089W	5.0854
1	4248-ulp1AC_HILIC10.01816.01816.2	17/32	R.SM[147.04]EGPPTVQQQSPSVIR.Q	YDR409W	-0.915
1	4248-ulp1AC_HILIC10.01828.01828.3	31/64	R.SM[147.04]EGPPTVQQQSPSVIR.Q	YDR409W	2.3132
0.9998	4248-ulp1AC_HILIC6.05038.05038.3	34/60	R.SNAGNK[170.11]LQK[170.11]LLEQELR.D	YDR485C	8.2508
1	4248-ulp1AC_HILIC6.05047.05047.2	20/30	R.SNAGNK[170.11]LQK[170.11]LLEQELR.D	YDR485C	5.6592
0.9998	4248-ulp1AC_HILIC6.05055.05055.3	33/60	R.SNAGNK[170.11]LQK[170.11]LLEQELR.D	YDR485C	6.6422
1	4248-ulp1AC_HILIC6.05128.05128.3	41/104	R.SNAVLGLGDM[147.04]AVC[160.03]FNNLVDENTDYLYR.R	YLR272C	0.9411
1	4248-ulp1AC_HILIC7.02994.02994.3	36/64	R.SNNSK[170.11]AFDK[170.11]AEDAALER.F	YBR049C	5.0719
1	4248-ulp1AC_HILIC7.02999.02999.2	26/32	R.SNNSK[170.11]AFDK[170.11]AEDAALER.F	YBR049C	6.3559
0.9962	4248-ulp1AC_HILIC11.01175.01175.2	16/20	R.SNTSSDTNQNR.R	YPL181W	-2.2049
1	4248-ulp1AC_HILIC7.04043.04043.3	35/72	R.SNVK[170.11]VK[170.11]DEDPNEY[205.07]NEFPLR.A	YGR186W	5.3693
1	4248-ulp1AC_HILIC7.04045.04045.2	23/36	R.SNVK[170.11]VK[170.11]DEDPNEY[205.07]NEFPLR.A	YGR186W	5.4129
1	4248-ulp1AC_HILIC7.03478.03478.2	24/36	R.SNVK[170.11]VK[170.11]DEDPNEYNEFPLR.A	YGR186W	10.26
1	4248-ulp1AC_HILIC7.03496.03496.3	30/72	R.SNVK[170.11]VK[170.11]DEDPNEYNEFPLR.A	YGR186W	2.3117
1	4248-ulp1AC_HILIC7.03499.03499.2	22/36	R.SNVK[170.11]VK[170.11]DEDPNEYNEFPLR.A	YGR186W	4.7095
1	4248-ulp1AC_HILIC8.03604.03604.2	19/36	R.SNVK[170.11]VK[170.11]DEDPNEYNEFPLR.A	YGR186W	10.4703
0.9888	4248-ulp1AC_HILIC4.03971.03971.2	15/20	R.SSAQLEQLLYR.Y	YIL126W	5.9601
0.9899	4248-ulp1AC_HILIC5.04161.04161.2	16/20	R.SSAQLEQLLYR.Y	YIL126W	3.7442
1	4248-ulp1AC_HILIC11.01939.01939.2	22/34	R.SSPLSNVTSAQNSSSQQR.K	YNL103W	6.3867
0.9244	4248-ulp1AC_HILIC11.01686.01686.2	14/22	R.SSQTSNNSFTSR.R	YNL027W	4.937
0.9286	4248-ulp1AC_HILIC3.03799.03799.2	2015-12-14	R.STLASLIR.Y	YPR190C	0.3482
1	4248-ulp1AC_HILIC4.04508.04508.2	16/20	R.STLFEVNIYPR.G	YDR507C	4.18
1	4248-ulp1AC_HILIC6.02936.02936.2	16/24	R.STSPK[170.11]SAIELYQR.F	YNL199C	5.9758
0.9918	4248-ulp1AC_HILIC6.02956.02956.2	16/24	R.STSPK[170.11]SAIELYQR.F	YNL199C	6.5011
1	4248-ulp1AC_HILIC6.03364.03364.2	27/34	R.SVC[160.03]FSPDGK[170.11]FLATGAEDR.L	YCR084C	4.7001
1	4248-ulp1AC_HILIC4.03568.03568.2	16/18	R.SVVLK[170.11]FAK[170.11]AR.L	YDR464W	3.1568
0.8434	4248-ulp1AC_HILIC6.02963.02963.2	14/22	R.SVVQK[170.11]YLNDC[160.03]GR.R	YNL102W	6.1414
0.9897	4248-ulp1AC_HILIC5.04137.04137.2	16/24	R.SY[205.07]K[170.11]PITY[205.07]TSSNLR.R	YLR256W	6.3977
0.9855	4248-ulp1AC_HILIC5.03654.03654.2	17/24	R.SY[205.07]K[170.11]PITYTSSNLR.R	YLR256W	4.4587
0.9517	4248-ulp1AC_HILIC5.03849.03849.2	21/24	R.SY[205.07]K[170.11]PITYTSSNLR.R	YLR256W	6.5022
0.8972	4248-ulp1AC_HILIC2.04622.04622.2	2015-11-12	R.SY[205.07]Y[205.07]K[170.11]LLR.G	YDR213W	4.8617
0.8952	4248-ulp1AC_HILIC3.04524.04524.2	2015-10-12	R.SY[205.07]YK[170.11]LLR.G	YDR213W	6.0336
0.9521	4248-ulp1AC_HILIC5.03148.03148.2	19/24	R.SYK[170.11]PITY[205.07]TSSNLR.R	YLR256W	4.6444
0.8076	4248-ulp1AC_HILIC5.03275.03275.2	16/24	R.SYK[170.11]PITY[205.07]TSSNLR.R	YLR256W	4.2729
0.9474	4248-ulp1AC_HILIC5.03601.03601.2	18/24	R.SYK[170.11]PITY[205.07]TSSNLR.R	YLR256W	4.211
0.8862	4248-ulp1AC_HILIC6.02902.02902.2	16/24	R.SYK[170.11]PITY[205.07]TSSNLR.R	YLR256W	5.6353
0.961	4248-ulp1AC_HILIC5.02827.02827.2	21/24	R.SYK[170.11]PITYTSSNLR.R	YLR256W	3.4333
0.9561	4248-ulp1AC_HILIC6.02668.02668.2	21/24	R.SYK[170.11]PITYTSSNLR.R	YLR256W	6.4852
1	4248-ulp1AC_HILIC10.02067.02067.3	45/80	R.TAGDDGALDQTENTSISPK[170.11]K[170.11]R.R	YDR310C	3.4933
1	4248-ulp1AC_HILIC10.02069.02069.2	26/40	R.TAGDDGALDQTENTSISPK[170.11]K[170.11]R.R	YDR310C	5.3732
0.9817	4248-ulp1AC_HILIC11.02500.02500.3	31/80	R.TAGDDGALDQTENTSISPK[170.11]K[170.11]R.R	YDR310C	6.4625
0.9534	4248-ulp1AC_HILIC7.01917.01917.2	14/24	R.TDDALDQDDENLR.M	YDR464W	3.025
1	4248-ulp1AC_HILIC5.02617.02617.2	19/22	R.TDILK[170.11]TSVDTGR.E	YOR341W	2.4468
1	4248-ulp1AC_HILIC6.02512.02512.2	19/22	R.TDILK[170.11]TSVDTGR.E	YOR341W	3.1882
1	4248-ulp1AC_HILIC6.03588.03588.2	21/36	R.TDLK[170.11]TLNEDNFVALNNTVR.F	YAL001C	5.36
0.991	4248-ulp1AC_HILIC5.04878.04878.2	14/22	R.TDM[147.04]LQVADK[170.11]FFR.V	YJL074C	7.3868
0.9998	4248-ulp1AC_HILIC6.03612.03612.3	24/60	R.TDYTAAYDAFQQAVNR.D	YBR112C	5.3381
0.9795	4248-ulp1AC_HILIC11.03812.03812.3	25/124	R.TEALSGESVAAESIRPNLTK[170.11]LNGSSSSSTTTR.R	YJR076C	305.915
1	4248-ulp1AC_HILIC6.02848.02848.2	24/28	R.TELEGSFNK[170.11]SAELSR.I	YLR272C	5.3774
1	4248-ulp1AC_HILIC6.02022.02022.2	18/20	R.TGGEDDIQSFR.N	YDR176W	4.8141
0.9523	4248-ulp1AC_HILIC5.04358.04358.2	22/30	R.TGVPYSDVEAYK[170.11]IIQR.I	YDR485C	5.898
0.9944	4248-ulp1AC_HILIC4.05168.05168.3	25/52	R.THLDDIFSPFDLK[170.11]R.L	YNL132W	-0.0572
0.9944	4248-ulp1AC_HILIC5.05263.05263.3	23/52	R.THLDDIFSPFDLK[170.11]R.L	YNL132W	589.789
0.9875	4248-ulp1AC_HILIC6.03439.03439.2	21/28	R.TITK[170.11]DNSVGK[170.11]ILNST.-	YNL042W	4.4752
0.9896	4248-ulp1AC_HILIC6.03462.03462.2	21/28	R.TITK[170.11]DNSVGK[170.11]ILNST.-	YNL042W	6.0266
0.9774	4248-ulp1AC_HILIC7.03965.03965.2	21/28	R.TITK[170.11]DNSVGK[170.11]ILNST.-	YNL042W	7.578
0.989	4248-ulp1AC_HILIC5.01649.01649.2	14/18	R.TK[170.11]IDM[147.04]PIK[170.11]NR.K	YBL097W	1.5189
0.9375	4248-ulp1AC_HILIC6.01652.01652.2	15/18	R.TK[170.11]IDM[147.04]PIK[170.11]NR.K	YBL097W	3.1898
0.9296	4248-ulp1AC_HILIC7.01813.01813.2	14/18	R.TK[170.11]IDM[147.04]PIK[170.11]NR.K	YBL097W	2.1265
0.846	4248-ulp1AC_HILIC5.01883.01883.2	2015-11-12	R.TK[170.11]SY[205.07]IQR.L	YAL032C	-39.3681
0.9575	4248-ulp1AC_HILIC4.02896.02896.2	2015-12-14	R.TLK[170.11]ILDER.L	YKR095W	1.9406
1	4248-ulp1AC_HILIC4.06213.06213.2	20/46	R.TLLPFAIIGSNEVY[205.07]EM[147.04]GGDVGTIR.G	YJR076C	7.6206
1	4248-ulp1AC_HILIC4.06221.06221.3	30/92	R.TLLPFAIIGSNEVY[205.07]EM[147.04]GGDVGTIR.G	YJR076C	-0.1914
1	4248-ulp1AC_HILIC4.06301.06301.3	36/92	R.TLLPFAIIGSNEVY[205.07]EM[147.04]GGDVGTIR.G	YJR076C	2.3351
1	4248-ulp1AC_HILIC5.05950.05950.2	29/46	R.TLLPFAIIGSNEVYEM[147.04]GGDVGTIR.G	YJR076C	7.9398
1	4248-ulp1AC_HILIC5.05952.05952.3	45/92	R.TLLPFAIIGSNEVYEM[147.04]GGDVGTIR.G	YJR076C	8.8315
1	4248-ulp1AC_HILIC4.05577.05577.2	20/28	R.TLLTEEIEPK[170.11]LEK[170.11]LR.N	YFR031C	10.437
0.9999	4248-ulp1AC_HILIC4.05580.05580.3	35/56	R.TLLTEEIEPK[170.11]LEK[170.11]LR.N	YFR031C	10.01
1	4248-ulp1AC_HILIC4.05592.05592.2	20/28	R.TLLTEEIEPK[170.11]LEK[170.11]LR.N	YFR031C	10.7533
0.8513	4248-ulp1AC_HILIC4.05916.05916.2	17/38	R.TLNPDLFLYK[170.11]ELVK[170.11]AHLGER.A	YPR190C	8.4379
1	4248-ulp1AC_HILIC6.04709.04709.2	19/48	R.TLSEINLGNGSIILFSDEEGDTM[147.04]IR.K	YDR390C	365.089
0.9998	4248-ulp1AC_HILIC6.04712.04712.3	36/96	R.TLSEINLGNGSIILFSDEEGDTM[147.04]IR.K	YDR390C	364.919
1	4248-ulp1AC_HILIC6.01804.01804.2	18/22	R.TLTETDEELESR.S	YLR032W	3.512
1	4248-ulp1AC_HILIC6.02519.02519.2	24/28	R.TLVASIQNDPSAEVR.R	YDR325W	5.8094	VFGNN	.k
1	4248-ulp1AC_HILIC7.02456.02456.2	22/34	R.TNM[147.04]AQSAGDASLQYANLR.S	YJL076W	4.8239
1	4248-ulp1AC_HILIC9.02341.02341.2	23/34	R.TNM[147.04]AQSAGDASLQYANLR.S	YJL076W	4.357
0.934	4248-ulp1AC_HILIC11.04264.04264.3	25/124	R.TNSNK[170.11]SGLPLINNENSVPNPPNTATIPLQK[170.11]SR.L	YDR409W	290.478
0.9922	4248-ulp1AC_HILIC5.01370.01370.2	2015-10-12	R.TPYDAER.E	YGR047C	4.9273
1	4248-ulp1AC_HILIC4.05315.05315.2	17/22	R.TQVLQY[205.07]LGDK[170.11]FR.V	YPR010C	8.0498
0.9359	4248-ulp1AC_HILIC5.05083.05083.2	19/22	R.TQVLQYLGDK[170.11]FR.V	YPR010C	3.2433
0.9997	4248-ulp1AC_HILIC5.05086.05086.3	29/44	R.TQVLQYLGDK[170.11]FR.V	YPR010C	2.712
0.995	4248-ulp1AC_HILIC5.03719.03719.2	18/20	R.TSGELLQGIVR.V	YDL003W	0.3408
0.9864	4248-ulp1AC_HILIC5.04211.04211.2	16/20	R.TSIFEK[170.11]LPSK[170.11]R.D	YIL126W	4.3141
0.9015	4248-ulp1AC_HILIC3.04812.04812.2	13/18	R.TSK[170.11]ILY[205.07]ENY[205.07]R.S	YLR314C	6.7198
0.9929	4248-ulp1AC_HILIC4.04360.04360.2	14/18	R.TSK[170.11]ILY[205.07]ENY[205.07]R.S	YLR314C	5.5174
0.9446	4248-ulp1AC_HILIC11.03882.03882.2	14/18	R.TSK[170.11]ILY[205.07]ENYR.S	YLR314C	6.2695
0.9617	4248-ulp1AC_HILIC4.03392.03392.2	14/18	R.TSK[170.11]ILY[205.07]ENYR.S	YLR314C	0.729
0.9861	4248-ulp1AC_HILIC4.03424.03424.2	14/18	R.TSK[170.11]ILY[205.07]ENYR.S	YLR314C	4.8115
0.9838	4248-ulp1AC_HILIC5.03704.03704.2	14/18	R.TSK[170.11]ILY[205.07]ENYR.S	YLR314C	1.458
0.9878	4248-ulp1AC_HILIC11.03914.03914.2	14/18	R.TSK[170.11]ILYENY[205.07]R.S	YLR314C	5.0302
0.9931	4248-ulp1AC_HILIC4.03490.03490.2	14/18	R.TSK[170.11]ILYENY[205.07]R.S	YLR314C	3.9367
0.9911	4248-ulp1AC_HILIC4.03523.03523.2	14/18	R.TSK[170.11]ILYENY[205.07]R.S	YLR314C	3.7909	.I
0.9844	4248-ulp1AC_HILIC5.02937.02937.2	14/18	R.TSK[170.11]ILYENY[205.07]R.S	YLR314C	5.8321	.I
0.8326	4248-ulp1AC_HILIC5.03737.03737.2	15/18	R.TSK[170.11]ILYENY[205.07]R.S	YLR314C	6.7069	.I
0.876	4248-ulp1AC_HILIC1.02496.02496.2	13/18	R.TSK[170.11]ILYENYR.S	YLR314C	0.7521
0.993	4248-ulp1AC_HILIC11.03122.03122.2	14/18	R.TSK[170.11]ILYENYR.S	YLR314C	6.0164
1	4248-ulp1AC_HILIC4.02134.02134.2	14/18	R.TSK[170.11]ILYENYR.S	YLR314C	-2.4818
1	4248-ulp1AC_HILIC5.02726.02726.2	15/18	R.TSK[170.11]ILYENYR.S	YLR314C	4.5123
1	4248-ulp1AC_HILIC5.02758.02758.2	15/18	R.TSK[170.11]ILYENYR.S	YLR314C	5.4148
0.9933	4248-ulp1AC_HILIC6.02605.02605.2	14/18	R.TSK[170.11]ILYENYR.S	YLR314C	4.1363
1	4248-ulp1AC_HILIC5.04233.04233.2	19/22	R.TTDINSVLPIVR.Q	YOR191W	7.1494
0.9975	4248-ulp1AC_HILIC4.03261.03261.2	14/18	R.TTDVFK[170.11]PLAR.C	YGR047C	5.0392
0.9979	4248-ulp1AC_HILIC5.02568.02568.2	18/22	R.TTGPDIGVAVPR.L	YOR341W	3.8863
1	4248-ulp1AC_HILIC6.02472.02472.2	19/22	R.TTGPDIGVAVPR.L	YOR341W	5.407
1	4248-ulp1AC_HILIC11.02766.02766.3	38/80	R.TVETM[147.04]ISNSTDTIDK[170.11]SDASNR.I	YDR310C	5.1597
1	4248-ulp1AC_HILIC11.02838.02838.3	40/80	R.TVETM[147.04]ISNSTDTIDK[170.11]SDASNR.I	YDR310C	5.7994
0.9235	4248-ulp1AC_HILIC6.02748.02748.2	19/26	R.TVGLK[170.11]K[170.11]DDYQLNDR.N	YJL074C	5.6575
0.996	4248-ulp1AC_HILIC6.05925.05925.3	25/144	R.TVISGDPNLELDQVGVPK[170.11]SIAK[170.11]TLTY[205.07]PEVVTPYNIDR.L	YDL140C	1.4148
1	4248-ulp1AC_HILIC5.05094.05094.2	22/30	R.TVK[170.11]EVQFGLFSPEEVR.A	YDL140C	8.1236
1	4248-ulp1AC_HILIC5.06164.06164.2	23/34	R.VAQLK[170.11]PFFK[170.11]Y[205.07]IDDANVTR.K	YKR025W	9.4574
1	4248-ulp1AC_HILIC5.06169.06169.3	35/68	R.VAQLK[170.11]PFFK[170.11]Y[205.07]IDDANVTR.K	YKR025W	6.7016
1	4248-ulp1AC_HILIC5.06180.06180.2	23/34	R.VAQLK[170.11]PFFK[170.11]Y[205.07]IDDANVTR.K	YKR025W	5.2393
0.9617	4248-ulp1AC_HILIC5.05773.05773.2	25/34	R.VAQLK[170.11]PFFK[170.11]YIDDANVTR.K	YKR025W	3.9363
0.9291	4248-ulp1AC_HILIC6.02647.02647.2	21/26	R.VAYK[170.11]K[170.11]C[160.03]NDLPITSR.D	YOR032C	3.8859	.I
1	4248-ulp1AC_HILIC7.03713.03713.3	35/64	R.VDFNVPLDGK[170.11]K[170.11]ITSNQR.I	YCR012W	8.2793
1	4248-ulp1AC_HILIC7.03714.03714.2	22/32	R.VDFNVPLDGK[170.11]K[170.11]ITSNQR.I	YCR012W	7.5394	.I
0.9994	4248-ulp1AC_HILIC8.03813.03813.3	26/64	R.VDFNVPLDGK[170.11]K[170.11]ITSNQR.I	YCR012W	9.5187	.I
0.9987	4248-ulp1AC_HILIC5.05182.05182.3	26/68	R.VDSVTTETGK[170.11]LLSGLAQR.K	YBL097W	8.9627	.I
0.9928	4248-ulp1AC_HILIC5.05186.05186.2	22/34	R.VDSVTTETGK[170.11]LLSGLAQR.K	YBL097W	9.4366
0.9932	4248-ulp1AC_HILIC6.04206.04206.3	29/68	R.VDSVTTETGK[170.11]LLSGLAQR.K	YBL097W	4.7419	.I
1	4248-ulp1AC_HILIC6.04215.04215.2	22/34	R.VDSVTTETGK[170.11]LLSGLAQR.K	YBL097W	-0.7299
0.9995	4248-ulp1AC_HILIC6.04221.04221.3	36/68	R.VDSVTTETGK[170.11]LLSGLAQR.K	YBL097W	6.0968	.I
1	4248-ulp1AC_HILIC6.04231.04231.2	22/34	R.VDSVTTETGK[170.11]LLSGLAQR.K	YBL097W	5.8393	.I
0.9981	4248-ulp1AC_HILIC6.04243.04243.3	30/68	R.VDSVTTETGK[170.11]LLSGLAQR.K	YBL097W	8.3895
0.9997	4248-ulp1AC_HILIC5.06368.06368.3	33/72	R.VEDC[160.03]IEK[170.11]FLSLPIEDNYIR.E	YFR037C	6.2155
1	4248-ulp1AC_HILIC5.03038.03038.2	20/22	R.VEGGFVGQIEAR.E	YDR190C	3.7223
1	4248-ulp1AC_HILIC4.03877.03877.2	15/16	R.VELQK[170.11]IY[205.07]DR.H	YLR086W	4.8051
1	4248-ulp1AC_HILIC11.01331.01331.2	21/30	R.VGNPSTSTQAHQSQSR.S	YMR111C	6.2878
1	4248-ulp1AC_HILIC4.04935.04935.2	18/26	R.VGSVTAQVY[205.07]K[170.11]IALR.L	YPR190C	9.1828
0.9026	4248-ulp1AC_HILIC4.04273.04273.2	19/26	R.VGSVTAQVYK[170.11]IALR.L	YPR190C	6.3957
1	4248-ulp1AC_HILIC7.03527.03527.3	38/76	R.VIFDASIK[170.11]DTQNVGQGK[170.11]LQR.K	YBL097W	5.9915
0.9958	4248-ulp1AC_HILIC3.03582.03582.2	15/18	R.VIIAEPAIVR.E	YAR007C	1.0169
0.994	4248-ulp1AC_HILIC3.04787.04787.2	15/18	R.VIIK[170.11]GFK[170.11]TY[205.07]R.N	YJL074C	6.5099
1	4248-ulp1AC_HILIC5.02191.02191.2	18/22	R.VILDEAHNIK[170.11]DR.Q	YBR114W	3.9569
1	4248-ulp1AC_HILIC7.02162.02162.2	17/22	R.VK[170.11]QQLDK[170.11]QLPAR.S	YDR464W	4.5067
0.8229	4248-ulp1AC_HILIC3.04909.04909.2	16/18	R.VK[170.11]VIPY[205.07]STFR.L	YDL140C	-3.7846
0.9308	4248-ulp1AC_HILIC4.03558.03558.2	15/18	R.VK[170.11]VIPYSTFR.L	YDL140C	2.7939
1	4248-ulp1AC_HILIC4.06028.06028.3	40/72	R.VLDPEVAQLLSQANEAFVR.N	YGR047C	10.5656
1	4248-ulp1AC_HILIC4.06031.06031.2	25/36	R.VLDPEVAQLLSQANEAFVR.N	YGR047C	7.2852
1	4248-ulp1AC_HILIC4.06044.06044.3	40/72	R.VLDPEVAQLLSQANEAFVR.N	YGR047C	5.5684
1	4248-ulp1AC_HILIC4.06056.06056.2	25/36	R.VLDPEVAQLLSQANEAFVR.N	YGR047C	6.3329
0.9735	4248-ulp1AC_HILIC1.03549.03549.2	14/16	R.VLLNAIM[147.04]LR.R	YOR191W	1.3212
0.9955	4248-ulp1AC_HILIC2.03495.03495.2	14/16	R.VLLNAIM[147.04]LR.R	YOR191W	4.0579
0.9944	4248-ulp1AC_HILIC3.04389.04389.2	15/16	R.VLLNAIM[147.04]LR.R	YOR191W	4.3411
1	4248-ulp1AC_HILIC8.01827.01827.2	19/28	R.VLQTTPDYTEQETER.L	YBL034C	5.3566
1	4248-ulp1AC_HILIC3.04723.04723.2	16/18	R.VQAVK[170.11]FLIER.I	YDR409W	1.0436
1	4248-ulp1AC_HILIC4.04259.04259.2	17/18	R.VQAVK[170.11]FLIER.I	YDR409W	2.7293
0.9829	4248-ulp1AC_HILIC11.03277.03277.2	14/16	R.VQQELLLK[170.11]R.Q	YJR076C	5.4714
0.8762	4248-ulp1AC_HILIC4.02209.02209.2	13/16	R.VQQELLLK[170.11]R.Q	YJR076C	-2.9922
0.9775	4248-ulp1AC_HILIC4.02623.02623.2	14/16	R.VQQELLLK[170.11]R.Q	YJR076C	-0.5129
0.9866	4248-ulp1AC_HILIC5.02891.02891.2	15/16	R.VQQELLLK[170.11]R.Q	YJR076C	6.6683
0.9965	4248-ulp1AC_HILIC7.01426.01426.3	25/40	R.VRHEDVETVK[170.11]R.E	YDL150W	6.6583
1	4248-ulp1AC_HILIC8.01417.01417.3	28/40	R.VRHEDVETVK[170.11]R.E	YDL150W	6.6583
1	4248-ulp1AC_HILIC3.05636.05636.2	17/18	R.VSAILEFISR.T	YPL181W	4.4908
0.8133	4248-ulp1AC_HILIC6.02080.02080.2	15/20	R.VSHNIIEK[170.11]K[170.11]YR.S	YOR032C	2.1062
0.9301	4248-ulp1AC_HILIC3.04736.04736.2	15/16	R.VSLAEVY[205.07]YR.L	YGR047C	4.7261
0.9485	4248-ulp1AC_HILIC3.04559.04559.2	15/16	R.VSLAEVYY[205.07]R.L	YGR047C	3.5008
1	4248-ulp1AC_HILIC3.03689.03689.2	15/16	R.VSLAEVYYR.L	YGR047C	4.4522
0.9957	4248-ulp1AC_HILIC9.01168.01168.2	17/18	R.VSTTSAGDQR.I	YCL014W	3.7164
1	4248-ulp1AC_HILIC8.01595.01595.2	18/22	R.VSVPVSGQK[170.11]TNR.Q	YLR442C	3.3467
0.9904	4248-ulp1AC_HILIC8.01109.01109.2	14/16	R.VTGAGGQQR.R	YDL150W	4.9173
0.9821	4248-ulp1AC_HILIC3.06429.06429.2	19/36	R.VTPGK[170.11]LSTLLLEM[147.04]GPLAIR.H	YDR169C	2.2242
1	4248-ulp1AC_HILIC3.06444.06444.3	34/72	R.VTPGK[170.11]LSTLLLEM[147.04]GPLAIR.H	YDR169C	-2.3197
0.9918	4248-ulp1AC_HILIC3.06447.06447.2	20/36	R.VTPGK[170.11]LSTLLLEM[147.04]GPLAIR.H	YDR169C	5.3186
1	4248-ulp1AC_HILIC4.06058.06058.3	30/72	R.VTPGK[170.11]LSTLLLEM[147.04]GPLAIR.H	YDR169C	7.3941
0.9928	4248-ulp1AC_HILIC4.06070.06070.2	20/36	R.VTPGK[170.11]LSTLLLEM[147.04]GPLAIR.H	YDR169C	13.103
1	4248-ulp1AC_HILIC4.06076.06076.3	39/72	R.VTPGK[170.11]LSTLLLEM[147.04]GPLAIR.H	YDR169C	5.3644
1	4248-ulp1AC_HILIC4.06101.06101.3	36/72	R.VTPGK[170.11]LSTLLLEM[147.04]GPLAIR.H	YDR169C	1.7398
0.9409	4248-ulp1AC_HILIC4.06114.06114.2	17/36	R.VTPGK[170.11]LSTLLLEM[147.04]GPLAIR.H	YDR169C	-533.987
0.9973	4248-ulp1AC_HILIC11.01874.01874.2	19/36	R.VTTPM[147.04]GTTTVNNNISPSGR.G	YOL004W	6.772
1	4248-ulp1AC_HILIC8.01522.01522.2	19/22	R.VVDEINQGM[147.04]DSR.N	YOL034W	11.4522
1	4248-ulp1AC_HILIC6.03421.03421.3	33/80	R.VVFQASPDQSDLEVGQEVLDR.I	YPR010C	5.0146
1	4248-ulp1AC_HILIC6.03423.03423.2	27/40	R.VVFQASPDQSDLEVGQEVLDR.I	YPR010C	4.7166
0.8547	4248-ulp1AC_HILIC3.01776.01776.2	2015-11-14	R.VVM[147.04]M[147.04]K[170.11]Y[205.07]DR.K	YDL140C	4.7473
0.9996	4248-ulp1AC_HILIC5.05765.05765.3	34/68	R.VVTNALDNIDEK[170.11]VVK[170.11]AIR.I	YGL151W	8.8806
1	4248-ulp1AC_HILIC4.04116.04116.2	18/22	R.VWDSETGFLVER.L	YCR084C	5.491
1	4248-ulp1AC_HILIC5.03949.03949.2	22/26	R.WK[170.11]C[160.03]SLK[170.11]DGVVTINR.N	YOR194C	12.039
0.9986	4248-ulp1AC_HILIC5.03959.03959.3	30/52	R.WK[170.11]C[160.03]SLK[170.11]DGVVTINR.N	YOR194C	6.1296
1	4248-ulp1AC_HILIC6.05458.05458.3	34/84	R.Y[205.07]ANDVQDLLDDVENSPVVATK[170.11]R.Q	YNL102W	6.7131
1	4248-ulp1AC_HILIC4.04052.04052.2	18/20	R.Y[205.07]GLTAEDFEK[170.11]R.L	YKL112W	6.2249
0.8169	4248-ulp1AC_HILIC2.04716.04716.2	2015-11-14	R.Y[205.07]INIK[170.11]Y[205.07]LR.L	YOR290C	48.2751
0.93	4248-ulp1AC_HILIC2.04024.04024.2	2015-10-14	R.Y[205.07]INIK[170.11]YLR.L	YOR290C	4.1964
0.9296	4248-ulp1AC_HILIC3.04803.04803.2	2015-12-14	R.Y[205.07]INIK[170.11]YLR.L	YOR290C	5.0528
1	4248-ulp1AC_HILIC3.05700.05700.2	17/20	R.Y[205.07]IY[205.07]TELNK[170.11]LTR.K	YNL088W	5.7112
0.9103	4248-ulp1AC_HILIC3.05006.05006.2	18/20	R.Y[205.07]IYTELNK[170.11]LTR.K	YNL088W	5.6712
0.8899	4248-ulp1AC_HILIC4.04594.04594.2	17/20	R.Y[205.07]IYTELNK[170.11]LTR.K	YNL088W	4.0699
0.9935	4248-ulp1AC_HILIC1.05543.05543.2	21/30	R.Y[205.07]LDAGK[170.11]ILLLQEAALR.R	YGR252W	4.5938
0.9986	4248-ulp1AC_HILIC1.05544.05544.3	26/60	R.Y[205.07]LDAGK[170.11]ILLLQEAALR.R	YGR252W	4.3244
1	4248-ulp1AC_HILIC2.06097.06097.2	26/30	R.Y[205.07]LDAGK[170.11]ILLLQEAALR.R	YGR252W	5.0746
0.9999	4248-ulp1AC_HILIC2.06098.06098.3	35/60	R.Y[205.07]LDAGK[170.11]ILLLQEAALR.R	YGR252W	0.6407
0.9865	4248-ulp1AC_HILIC2.06119.06119.2	14/30	R.Y[205.07]LDAGK[170.11]ILLLQEAALR.R	YGR252W	4.1131
0.8853	4248-ulp1AC_HILIC1.04056.04056.2	2015-11-12	R.Y[205.07]LGLSLR.R	YKL142W	3.3545
0.8767	4248-ulp1AC_HILIC2.04061.04061.2	2015-11-12	R.Y[205.07]LGLSLR.R	YKL142W	4.9739
0.9954	4248-ulp1AC_HILIC5.04601.04601.3	27/44	R.Y[205.07]NESDK[170.11]IFNK[170.11]IR.T	YLR357W	5.499
0.8411	4248-ulp1AC_HILIC5.06065.06065.2	16/30	R.Y[205.07]NIPTIIDDLTSQASR.G	YLR357W	8.811
0.9972	4248-ulp1AC_HILIC5.03025.03025.2	17/20	R.Y[205.07]NSVEIQEVPR.T	YPR190C	3.2687
0.8819	4248-ulp1AC_HILIC5.03498.03498.2	14/20	R.Y[205.07]RININTK[170.11]IAR.L	YOR344C	5.1837
1	4248-ulp1AC_HILIC5.05338.05338.2	22/34	R.YALQLLAPC[160.03]GILAQTSNR.K	YDR190C	7.1354
1	4248-ulp1AC_HILIC7.05377.05377.3	35/84	R.YANDVQDLLDDVENSPVVATK[170.11]R.Q	YNL102W	9.6197
0.9207	4248-ulp1AC_HILIC4.03693.03693.2	17/20	R.YDIDIYK[170.11]NSIR.L	YML069W	4.5746
1	4248-ulp1AC_HILIC3.05786.05786.2	19/22	R.YDLLTNELFHLR.E	YDR334W	6.0593
0.9997	4248-ulp1AC_HILIC3.05797.05797.3	24/44	R.YDLLTNELFHLR.E	YDR334W	5.4694
0.9998	4248-ulp1AC_HILIC4.05260.05260.3	21/44	R.YDLLTNELFHLR.E	YDR334W	4.1671
0.9981	4248-ulp1AC_HILIC4.05264.05264.2	17/22	R.YDLLTNELFHLR.E	YDR334W	3.9093
0.9996	4248-ulp1AC_HILIC7.03846.03846.3	31/68	R.YENNDDDERVEY[205.07]NLFTNR.S	YBL097W	-0.8936
1	4248-ulp1AC_HILIC8.03258.03258.3	30/68	R.YENNDDDERVEYNLFTNR.S	YBL097W	6.9323
0.9583	4248-ulp1AC_HILIC6.03458.03458.2	25/40	R.YFVEPSTK[170.11]QESLLLSAPSSSR.D	YDR310C	5.6981
0.9557	4248-ulp1AC_HILIC6.03475.03475.2	23/40	R.YFVEPSTK[170.11]QESLLLSAPSSSR.D	YDR310C	5.6137
0.9167	4248-ulp1AC_HILIC6.03500.03500.2	22/40	R.YFVEPSTK[170.11]QESLLLSAPSSSR.D	YDR310C	3.8409
0.9925	4248-ulp1AC_HILIC11.03752.03752.2	14/20	R.YGLTAEDFEK[170.11]R.L	YKL112W	3.4265
1	4248-ulp1AC_HILIC4.03259.03259.2	18/20	R.YGLTAEDFEK[170.11]R.L	YKL112W	5.0304
1	4248-ulp1AC_HILIC5.03563.03563.2	18/20	R.YGLTAEDFEK[170.11]R.L	YKL112W	4.5929
0.9561	4248-ulp1AC_HILIC3.04307.04307.2	13/14	R.YINIK[170.11]YLR.L	YOR290C	2.5763
0.8969	4248-ulp1AC_HILIC3.05211.05211.2	17/20	R.YIY[205.07]TELNK[170.11]LTR.K	YNL088W	7.4059
1	4248-ulp1AC_HILIC4.04218.04218.2	18/20	R.YIYTELNK[170.11]LTR.K	YNL088W	6.5211
0.9595	4248-ulp1AC_HILIC1.05255.05255.2	23/30	R.YLDAGK[170.11]ILLLQEAALR.R	YGR252W	5.0271
0.9421	4248-ulp1AC_HILIC2.05792.05792.2	22/30	R.YLDAGK[170.11]ILLLQEAALR.R	YGR252W	3.6611
0.9395	4248-ulp1AC_HILIC3.06271.06271.2	21/30	R.YLDAGK[170.11]ILLLQEAALR.R	YGR252W	4.3714
1	4248-ulp1AC_HILIC7.03531.03531.2	27/36	R.YNDVLFDDDDSVPSESVTR.K	YDR110W	8.0037
0.9474	4248-ulp1AC_HILIC5.04339.04339.2	18/22	R.YNESDK[170.11]IFNK[170.11]IR.T	YLR357W	4.6531
1	4248-ulp1AC_HILIC5.05913.05913.2	26/30	R.YNIPTIIDDLTSQASR.G	YLR357W	-3.54
1	4248-ulp1AC_HILIC5.05926.05926.2	26/30	R.YNIPTIIDDLTSQASR.G	YLR357W	8.6286
0.9963	4248-ulp1AC_HILIC6.05324.05324.2	15/30	R.YNIPTIIDDLTSQASR.G	YLR357W	4.978
1	4248-ulp1AC_HILIC6.02257.02257.2	18/20	R.YNSVEIQEVPR.T	YPR190C	5.3196
0.9976	4248-ulp1AC_HILIC4.01817.01817.2	13/14	R.YSC[160.03]LALER.M	YLR272C	1.679
0.9811	4248-ulp1AC_HILIC4.01871.01871.2	13/14	R.YSDDILTR.A	YOR038C	-0.4067
Dot indicated the site of trypsin cleavege. [] indicate the modify mass of the amonoacid to the right. [147.04] methionine oxidation, [160.03] Carbamidomethy cystine, and [170.11] acetylation lysine

## Sheet: 4248-AC+trypsin
Supplementary table 3: purified sumoylated proteins from HZY4248, no treatments by acetylation or Ulp1.
probability	spectrum	ions	peptide	ORF	ppm	Protein	Sumoylation site
0.998	4248_T_HILIC8.01928.01928.3	22/52	K.GSGGIM[147.04]TNDLK[242.14]VYR.K	YNL039W	0.7913	Bdp1	552
0.9998	4248_T_HILIC9.01865.01865.3	26/52	K.GSGGIM[147.04]TNDLK[242.14]VYR.K	YNL039W	2.9827	Bdp1	552
0.9262	4248_T_HILIC8.01920.01920.2	15/26	K.GSGGIM[147.04]TNDLK[242.14]VYR.K	YNL039W	5.1772	Bdp1	552
0.9999	4248_T_HILIC8.01901.01901.3	26/52	K.GSGGIM[147.04]TNDLK[242.14]VYR.K	YNL039W	5.9044	Bdp1	552
0.8513	4248_T_HILIC8.01724.01724.3	22/52	R.DK[242.14]LLNADIPESDRK.A	YNL039W	4.1621	Bdp1	345
0.9979	4248_T_HILIC10.01823.01823.3	29/80	A.ESDVK[242.14]VEPGLGM[147.04]GITSSQSEK.G	YLR314C	6.5364	Cdc3	63
0.9993	4248_T_HILIC10.01591.01591.4	43/138	R.KC[160.03]PVDHSAFSSGM[147.04]VAPK[242.14]EETPLPR.K	YLR256W	5.1201	Hap1	315
0.9994	4248_T_HILIC8.03477.03477.3	33/88	K.SFPENIK[242.14]LEESASAAPIPNDIGR.S	YOR038C	7.3114	Hir2	395
1	4248_T_HILIC7.03495.03495.3	37/84	R.IGASAVAALNDNISIK[242.14]EEDVAR.R	YNL042W	4.7634	Pob3	199
0.7976	4248_T_HILIC6.04468.04468.2SpectraST	19/36	R.DLSQLSDSINIM147.04ITK242.14ETIK.F	YBR088C	2278.17	Pol30	164
0.9235	4248_T_HILIC6.05601.05601.3	41/112	K.LM[147.04]DIDADFLK[242.14]IEELQYDSTLSLPSSEFSK.I	YBR088C	2.8846	Pol30	127
1	4248_T_HILIC6.05616.05616.3	40/112	K.LM[147.04]DIDADFLK[242.14]IEELQYDSTLSLPSSEFSK.I	YBR088C	3.2019	Pol30	127
1	4248_T_HILIC8.01699.01699.2	23/28	R.GFIK[242.14]SEGSGSSLVQK.G	YDL150W	5.3696	Rpc53	115
0.991	4248_T_HILIC7.01841.01841.2	22/28	R.GFIKSEGSGSSLVQK.G	YDL150W	3.5414	Rpc53	115
1	4248_T_HILIC6.04124.04124.2	28/34	K.LK[242.14]TEDGFVIPALPAAVSK.S	YPR190C	5.1747	Rpc82	406
0.9982	4248_T_HILIC6.04133.04133.3	31/68	K.LK[242.14]TEDGFVIPALPAAVSK.S	YPR190C	6.4905	Rpc82	406
0.9781	4248_T_HILIC8.01637.01637.3	22/40	R.EIK[242.14]QENENLIR.S	YDL225W	5.793	Shs1	426
0.9919	4248_T_HILIC7.03300.03300.2	18/28	R.IK[242.14]NEIPINSLLPSSK.F	YDR310C	1.1312	Sum1	359
0.9609	4248_T_HILIC7.03277.03277.2	17/28	R.IK[242.14]NEIPINSLLPSSK.F	YDR310C	-1.414	Sum1	359
0.9997	4248_T_HILIC7.03318.03318.3	26/56	R.IK[242.14]NEIPINSLLPSSK.F	YDR310C	1.3567	Sum1	359
0.9931	4248_T_HILIC7.03337.03337.2	20/28	R.IK[242.14]NEIPINSLLPSSK.F	YDR310C	-1.5271	Sum1	359
0.9909	4248_T_HILIC5.05592.05592.4	40/144	K.AGGEQDLADLK[242.14]FRYDLLTNELFHLR.E	YDR334W	2.425	Swr1	24
0.9647	4248_T_HILIC7.02427.02427.2	16/22	K.ETPK[242.14]TFPVC[160.03]TIR.S	YDR390C	4.4123	Uba2	172
0.9482	4248_T_HILIC7.02406.02406.2	15/22	K.ETPK[242.14]TFPVC[160.03]TIR.S	YDR390C	4.0926	Uba2	172
0.999	4248_T_HILIC7.02394.02394.3	21/44	K.ETPK[242.14]TFPVC[160.03]TIR.S	YDR390C	4.729	Uba2	172
0.9135	4248_T_HILIC7.02388.02388.2	15/22	K.ETPK[242.14]TFPVC[160.03]TIR.S	YDR390C	4.9239	Uba2	172
0.9992	4248_T_HILIC7.02439.02439.3	22/44	K.ETPK[242.14]TFPVC[160.03]TIR.S	YDR390C	4.8568	Uba2	172
0.9995	4248_T_HILIC7.02460.02460.3	19/44	K.ETPK[242.14]TFPVC[160.03]TIR.S	YDR390C	4.4734	Uba2	172
0.8779	4248_T_HILIC7.02451.02451.2	14/22	K.ETPK[242.14]TFPVC[160.03]TIR.S	YDR390C	5.2436	Uba2	172
0.9986	4248_T_HILIC7.02415.02415.3	23/44	K.ETPK[242.14]TFPVC[160.03]TIR.S	YDR390C	4.6012	Uba2	172
0.9043	4248_T_HILIC6.01773.01773.2	16/18	K.VLLQAK[242.14]QYSK.-	YDL064W	2.6301	Ubc9	153
0.8882	4248_T_HILIC7.01745.01745.2	15/18	K.VLLQAK[242.14]QYSK.-	YDL064W	3.1715	Ubc9	153
1	4248_T_HILIC9.03052.03052.3	25/84	K.TM[147.04]M[147.04]TFGK[242.14]PEEEDSILSLEQSSR.V	YLR272C	6.1579	Ycs4	824
1	4248_T_HILIC6.05909.05909.3	40/96	-.M[147.04]EDKISEFLNVPFESLQGVTYPVLR.K	YIL149C	2.8332
0.9984	4248_T_HILIC10.03650.03650.4	39/126	-.M[147.04]KQEQSHEGDSYSTEFINLFGK.D	YNL103W	6.0905
0.9774	4248_T_HILIC5.03812.03812.2	18/22	-.M[147.04]KVEELIIDGFK.S	YFR031C	1.5986
0.9998	4248_T_HILIC8.01782.01782.2	19/22	-.M[147.04]QDPDGIDINTK.I	YDR325W	4.62
0.997	4248_T_HILIC7.03915.03915.3	32/68	A.ELC[160.03]KPNFPIGQISENFEK.S	YNL039W	5.3437
0.9947	4248_T_HILIC9.01522.01522.3	22/40	A.PPNKNC[160.03]PVC[160.03]SK.V	YDR390C	2.5333
0.8345	4248_T_HILIC4.04084.04084.3	24/64	C.LYFIEPTGHYLKPLDLK.F	YLR314C	3.7577
1	4248_T_HILIC6.05974.05974.2	19/26	D.SPNPNSPAQEPAWR.S	YDL064W	2.0622
1	4248_T_HILIC6.05992.05992.2	19/26	D.SPNPNSPAQEPAWR.S	YDL064W	1.0311
0.9083	4248_T_HILIC7.04816.04816.2	17/26	D.SPNPNSPAQEPAWR.S	YDL064W	1.9333
1	4248_T_HILIC8.01692.01692.2	23/28	K.AAEESGDFTTADSVK.N	YGR246C	6.6069
1	4248_T_HILIC5.04766.04766.3	31/64	K.ADDIHHLLVLAIEPPLR.Q	YML069W	7.6918
0.8766	4248_T_HILIC5.04765.04765.4	24/96	K.ADDIHHLLVLAIEPPLR.Q	YML069W	5.1425
0.9981	4248_T_HILIC8.01262.01262.2	14/16	K.ADGSM[147.04]DLQK.W	YDL064W	0.2038
0.9781	4248_T_HILIC7.03127.03127.2	16/32	K.ADGSM[147.04]DLQKWEAGIPGK.E	YDL064W	5.1102
0.9997	4248_T_HILIC7.03116.03116.3	29/64	K.ADGSM[147.04]DLQKWEAGIPGK.E	YDL064W	3.4598
0.9814	4248_T_HILIC8.02895.02895.2	18/32	K.ADGSM[147.04]DLQKWEAGIPGK.E	YDL064W	5.4399
0.9998	4248_T_HILIC8.02892.02892.3	28/64	K.ADGSM[147.04]DLQKWEAGIPGK.E	YDL064W	5.7664
1	4248_T_HILIC8.02403.02403.2	23/36	K.ADVIEDNVTLKPAPLQTHR.D	YNL039W	2.2189
0.9975	4248_T_HILIC7.02702.02702.4	36/108	K.ADVIEDNVTLKPAPLQTHR.D	YNL039W	4.4808
1	4248_T_HILIC8.02396.02396.3	34/72	K.ADVIEDNVTLKPAPLQTHR.D	YNL039W	1.8404
1	4248_T_HILIC7.02693.02693.2	25/36	K.ADVIEDNVTLKPAPLQTHR.D	YNL039W	2.1245
0.9981	4248_T_HILIC8.02395.02395.4	38/108	K.ADVIEDNVTLKPAPLQTHR.D	YNL039W	3.4431
1	4248_T_HILIC7.02691.02691.3	34/72	K.ADVIEDNVTLKPAPLQTHR.D	YNL039W	3.5391
0.9944	4248_T_HILIC7.02638.02638.2	17/22	K.ADYNLLSNPNSK.H	YDR409W	5.3865
0.9801	4248_T_HILIC7.01615.01615.2	14/16	K.AEIQEC[160.03]TAR.T	YAL032C	912.281
1	4248_T_HILIC7.06183.06183.3	38/112	K.AEKESDDGLLEYLEDIIGTANYKPLIEER.M	YLR086W	7.5774
1	4248_T_HILIC7.06189.06189.4	51/168	K.AEKESDDGLLEYLEDIIGTANYKPLIEER.M	YLR086W	6.7033
1	4248_T_HILIC7.06169.06169.4	54/168	K.AEKESDDGLLEYLEDIIGTANYKPLIEER.M	YLR086W	4.3587
0.9992	4248_T_HILIC9.01387.01387.2	17/20	K.AETAAQDVQQK.L	YOL109W	1.2609
0.9933	4248_T_HILIC5.01729.01729.2	17/22	K.AFDKAEDAALER.F	YBR049C	-0.5985
0.9995	4248_T_HILIC5.06094.06094.3	30/92	K.AFEEAEKNAPAIIFIDEIDSIAPK.R	YDL126C	4.4809
0.9937	4248_T_HILIC5.06071.06071.3	25/92	K.AFEEAEKNAPAIIFIDEIDSIAPK.R	YDL126C	3.9873
1	4248_T_HILIC4.04167.04167.2	19/22	K.AFEVGYQEFLQR.D	YNL088W	1.4788
0.9891	4248_T_HILIC4.03457.03457.2	13/14	K.AFWSNIER.I	YBR245C	-1.7587
1	4248_T_HILIC7.05058.05058.3	44/124	K.AGALHGIAQDSTPWIFNEDDTPADYFGEQLAK.A	YPR010C	5.7477
1	4248_T_HILIC7.05077.05077.3	43/124	K.AGALHGIAQDSTPWIFNEDDTPADYFGEQLAK.A	YPR010C	6.1788
0.9181	4248_T_HILIC6.02994.02994.3	23/48	K.AGGEQDLADLKFR.Y	YDR334W	3.5871
0.9639	4248_T_HILIC5.05607.05607.5	51/192	K.AGGEQDLADLKFRYDLLTNELFHLR.E	YDR334W	3.4371
1	4248_T_HILIC11.01541.01541.3	33/80	K.AGGNQPHNNTEGTQSSENLPR.L	YNL042W	3.5746
0.9996	4248_T_HILIC5.03847.03847.3	23/56	K.AIEALFQSRPDILSK.I	YDR325W	5.6214
1	4248_T_HILIC6.06038.06038.3	43/108	K.AIELFLDVDDELPC[160.03]NTC[160.03]SLPDVEVPLIK.A	YDR390C	4.197
1	4248_T_HILIC7.05775.05775.3	32/108	K.AIELFLDVDDELPC[160.03]NTC[160.03]SLPDVEVPLIK.A	YDR390C	4.8809
1	4248_T_HILIC5.05972.05972.3	43/108	K.AIELFLDVDDELPC[160.03]NTC[160.03]SLPDVEVPLIK.A	YDR390C	6.5908
1	4248_T_HILIC5.05998.05998.3	45/108	K.AIELFLDVDDELPC[160.03]NTC[160.03]SLPDVEVPLIK.A	YDR390C	5.7825
1	4248_T_HILIC8.05159.05159.4	44/234	K.AIPTFSFGKPFFSSNTSSLQSFQNPFTASQSNINTNAPLR.T	YIL149C	2.6641
0.9995	4248_T_HILIC4.03018.03018.2	18/20	K.AISTLALYGTK.S	YJR092W	1.1417
1	4248_T_HILIC6.06265.06265.3	33/96	K.AKGVEVVLPVDFIIADAFSADANTK.T	YCR012W	5.9019
1	4248_T_HILIC5.06219.06219.2	24/48	K.AKGVEVVLPVDFIIADAFSADANTK.T	YCR012W	2.6241
1	4248_T_HILIC5.06238.06238.3	33/96	K.AKGVEVVLPVDFIIADAFSADANTK.T	YCR012W	5.5547
1	4248_T_HILIC6.06287.06287.3	34/96	K.AKGVEVVLPVDFIIADAFSADANTK.T	YCR012W	6.4033
1	4248_T_HILIC5.06214.06214.3	35/96	K.AKGVEVVLPVDFIIADAFSADANTK.T	YCR012W	6.0561
0.9861	4248_T_HILIC9.01301.01301.2	17/18	K.AKNESAQIDR.Q	YJL076W	2.9137
0.9963	4248_T_HILIC8.02302.02302.4	33/120	K.ALANQLLTPSSNVSTHTLNKK.V	YOR341W	4.4638
1	4248_T_HILIC8.02102.02102.2	21/28	K.ALDNENNTINDGFM[147.04]K.L	YAL032C	4.1453
1	4248_T_HILIC8.02121.02121.2	23/28	K.ALDNENNTINDGFM[147.04]K.L	YAL032C	5.4298
0.9814	4248_T_HILIC8.02149.02149.2	19/28	K.ALDNENNTINDGFM[147.04]K.L	YAL032C	583.977
1	4248_T_HILIC6.02342.02342.2	23/28	K.ALDNENNTINDGFM[147.04]K.L	YAL032C	1.518
0.9994	4248_T_HILIC7.02490.02490.2	18/26	K.ALEDIM[147.04]VHYDNTTR.N	YDL140C	6.7854
0.9946	4248_T_HILIC7.02496.02496.3	22/52	K.ALEDIM[147.04]VHYDNTTR.N	YDL140C	5.3662
1	4248_T_HILIC5.04674.04674.3	33/64	K.ALENPTRPFLAILGGAK.V	YCR012W	5.1976
0.9985	4248_T_HILIC5.04701.04701.2	20/32	K.ALENPTRPFLAILGGAK.V	YCR012W	3.9005
0.9991	4248_T_HILIC4.04658.04658.2	20/32	K.ALENPTRPFLAILGGAK.V	YCR012W	3.8439
1	4248_T_HILIC5.04653.04653.3	34/64	K.ALENPTRPFLAILGGAK.V	YCR012W	5.3106
1	4248_T_HILIC4.04661.04661.3	31/64	K.ALENPTRPFLAILGGAK.V	YCR012W	1.3559
0.9985	4248_T_HILIC5.04665.04665.2	19/32	K.ALENPTRPFLAILGGAK.V	YCR012W	4.8614
0.9993	4248_T_HILIC4.04634.04634.3	30/64	K.ALENPTRPFLAILGGAK.V	YCR012W	45.1385
0.9996	4248_T_HILIC6.01837.01837.2	20/22	K.ALESEIASSSAK.L	YFR031C	1.0891
1	4248_T_HILIC5.03906.03906.2	22/30	K.ALESNIAPVVVLASNR.G	YDR190C	3.93
1	4248_T_HILIC4.03897.03897.2	21/30	K.ALESNIAPVVVLASNR.G	YDR190C	3.7486
1	4248_T_HILIC7.03375.03375.2	22/34	K.ALPSITDIPVSDDSDIKR.Q	YDR310C	4.3746
1	4248_T_HILIC7.03345.03345.2	21/34	K.ALPSITDIPVSDDSDIKR.Q	YDR310C	-0.5661
1	4248_T_HILIC4.05819.05819.2	24/36	K.ALSM[147.04]WGTDFNLISQLYPYR.S	YNL039W	3.5338
1	4248_T_HILIC4.05841.05841.3	28/72	K.ALSM[147.04]WGTDFNLISQLYPYR.S	YNL039W	6.5412
1	4248_T_HILIC4.05820.05820.3	30/72	K.ALSM[147.04]WGTDFNLISQLYPYR.S	YNL039W	4.7969
1	4248_T_HILIC4.05838.05838.2	24/36	K.ALSM[147.04]WGTDFNLISQLYPYR.S	YNL039W	4.3627
0.9988	4248_T_HILIC5.02070.02070.2	15/20	K.ALTVVDSDSYK.L	YOL034W	1.0012
0.9994	4248_T_HILIC5.02037.02037.2	15/20	K.ALTVVDSDSYK.L	YOL034W	1.3349
0.9957	4248_T_HILIC5.02589.02589.2	16/20	K.ALVDFDEGGAK.S	YBL097W	3.4742
0.9733	4248_T_HILIC1.01777.01777.2	2015-11-16	K.ALYIAM[147.04]M[147.04]TR.R	YOR207C	-9.3421
0.9992	4248_T_HILIC8.01154.01154.2	14/16	K.ANAINHEM[147.04]R.S	YOL034W	4.8484
0.9996	4248_T_HILIC6.05491.05491.2	21/38	K.ANLSSNVNFTEIGGLIPQWK.R	YLR272C	-1.4618
0.9999	4248_T_HILIC6.02919.02919.3	28/56	K.ANLVNKESDLLEETR.T	YBL097W	6.5785
1	4248_T_HILIC6.02926.02926.2	21/28	K.ANLVNKESDLLEETR.T	YBL097W	4.6192
1	4248_T_HILIC5.05039.05039.2	22/30	K.ANQLILSDVDPEFYLK.Y	YOR207C	4.716
1	4248_T_HILIC4.05026.05026.2	22/30	K.ANQLILSDVDPEFYLK.Y	YOR207C	4.5552
1	4248_T_HILIC4.04996.04996.2	21/30	K.ANQLILSDVDPEFYLK.Y	YOR207C	3.8586
1	4248_T_HILIC8.03529.03529.4	49/156	K.APFC[160.03]IHPATGNVC[160.03]VPIDESFAPEKAPK.L	YIR008C	6.3949
0.9997	4248_T_HILIC5.05051.05051.3	33/80	K.AQYNEIQGWDHLSLLPTFGAK.D	YLR044C	4.8113
1	4248_T_HILIC6.05096.05096.3	35/80	K.AQYNEIQGWDHLSLLPTFGAK.D	YLR044C	2.3847
0.9997	4248_T_HILIC6.05119.05119.2	16/40	K.AQYNEIQGWDHLSLLPTFGAK.D	YLR044C	4.604
0.8984	4248_T_HILIC11.01294.01294.3	23/56	K.ASANIQDANDKNNSK.E	YJL076W	8.2298
0.9969	4248_T_HILIC4.04326.04326.2	18/26	K.ASAPGSVILLENLR.Y	YCR012W	5.1359
0.9998	4248_T_HILIC4.04300.04300.3	32/52	K.ASAPGSVILLENLR.Y	YCR012W	6.1726
0.9997	4248_T_HILIC4.04289.04289.2	19/26	K.ASAPGSVILLENLR.Y	YCR012W	3.8866
0.9882	4248_T_HILIC9.01279.01279.2	14/16	K.ASEQDQNIK.Q	YIL056W	1.0643
1	4248_T_HILIC9.02398.02398.2	23/32	K.ASGC[160.03]DDESGDNEYITLR.T	YDL003W	-0.5255
1	4248_T_HILIC9.03088.03088.3	39/88	K.ASKPITGIIDPTGQTFTVM[147.04]TSDR.S	YOR038C	4.7265
1	4248_T_HILIC9.03069.03069.3	43/88	K.ASKPITGIIDPTGQTFTVM[147.04]TSDR.S	YOR038C	6.4378
1	4248_T_HILIC9.03086.03086.2	22/44	K.ASKPITGIIDPTGQTFTVM[147.04]TSDR.S	YOR038C	4.28
0.9921	4248_T_HILIC8.01182.01182.2	13/14	K.ASNLSQNR.Y	YDR390C	3.4814
0.9933	4248_T_HILIC7.01306.01306.2	2015-12-14	K.ASNTSITK.S	YJL076W	0.8511
1	4248_T_HILIC9.02861.02861.3	29/64	K.ASQDQNFPIQNVISQHR.A	YPL082C	0.6552
1	4248_T_HILIC9.02881.02881.3	30/64	K.ASQDQNFPIQNVISQHR.A	YPL082C	5.998
1	4248_T_HILIC9.02903.02903.3	28/64	K.ASQDQNFPIQNVISQHR.A	YPL082C	3.8306
0.9999	4248_T_HILIC9.02844.02844.3	27/64	K.ASQDQNFPIQNVISQHR.A	YPL082C	7.51
1	4248_T_HILIC9.02122.02122.2	24/34	K.ASSLVSLSSSSATPSTSR.S	YBR049C	5.8521
1	4248_T_HILIC9.02106.02106.2	25/34	K.ASSLVSLSSSSATPSTSR.S	YBR049C	0.3476
0.9986	4248_T_HILIC10.01698.01698.3	22/76	K.ATNGIDGENIYHEGSENETR.K	YGR246C	447.358
0.8324	4248_T_HILIC5.02064.02064.2	14/20	K.ATPGEVEESLR.L	YHR084W	0.5889
0.9978	4248_T_HILIC5.04907.04907.3	26/60	K.ATQGFSGADLLYIVQR.A	YDL126C	3.2741
1	4248_T_HILIC5.04895.04895.2	25/30	K.ATQGFSGADLLYIVQR.A	YDL126C	3.276
0.9982	4248_T_HILIC8.06016.06016.3	32/128	K.ATTEPSAEPDEPFIGYLGDVTASINQDIKEYGR.R	YBR198C	0.9482
1	4248_T_HILIC4.05585.05585.2	22/26	K.AVADVWSDLEAEFK.Q	YER120W	5.2506
0.951	4248_T_HILIC2.04905.04905.2	2015-10-24	K.AVAIYLIDVFALR.A	YOL006C	3.4133
0.9725	4248_T_HILIC5.04633.04633.2	21/28	K.AVDDFLISLDGTANK.S	YGR254W	3.1649
0.9821	4248_T_HILIC5.04779.04779.2	24/28	K.AVDDFLISLDGTANK.S	YGR254W	3.2915
1	4248_T_HILIC11.02043.02043.3	39/112	K.AVDSSNNASNTVPSPIKQEEGLNSTVAER.E	YGR186W	7.0612
1	4248_T_HILIC11.02023.02023.3	31/112	K.AVDSSNNASNTVPSPIKQEEGLNSTVAER.E	YGR186W	5.4699
0.9989	4248_T_HILIC11.01957.01957.3	30/112	K.AVDSSNNASNTVPSPIKQEEGLNSTVAER.E	YGR186W	341.109
1	4248_T_HILIC11.02001.02001.3	34/112	K.AVDSSNNASNTVPSPIKQEEGLNSTVAER.E	YGR186W	9.9784
0.9998	4248_T_HILIC11.01983.01983.3	34/112	K.AVDSSNNASNTVPSPIKQEEGLNSTVAER.E	YGR186W	13.4924
0.9997	4248_T_HILIC5.04071.04071.2	19/24	K.AVDYILYLQNNER.L	YOR344C	2.6678
0.9799	4248_T_HILIC5.04183.04183.2	16/24	K.AVDYILYLQNNER.L	YOR344C	576.095
0.9975	4248_T_HILIC5.04104.04104.2	18/24	K.AVDYILYLQNNER.L	YOR344C	613.09
1	4248_T_HILIC5.04036.04036.2	20/24	K.AVDYILYLQNNER.L	YOR344C	3.1021
0.9545	4248_T_HILIC4.04233.04233.2	19/24	K.AVDYILYLQNNER.L	YOR344C	613.09
1	4248_T_HILIC5.04042.04042.3	31/48	K.AVDYILYLQNNER.L	YOR344C	2.7281
0.9998	4248_T_HILIC5.06097.06097.3	25/76	K.AVEQGYEDAFNFWFDKLVTK.I	YDR325W	3.8187
1	4248_T_HILIC7.04184.04184.2	22/54	K.AVFNTGNVSGTSIVGSTTPDALPYGIER.E	YDR507C	5.9127
1	4248_T_HILIC5.05775.05775.3	45/92	K.AVGDNDPIDVLEIGETIAYTGQVK.Q	YBR011C	3.8503
1	4248_T_HILIC5.05780.05780.2	27/46	K.AVGDNDPIDVLEIGETIAYTGQVK.Q	YBR011C	2.3826
1	4248_T_HILIC5.05804.05804.3	34/92	K.AVGDNDPIDVLEIGETIAYTGQVK.Q	YBR011C	3.2152
0.994	4248_T_HILIC9.01255.01255.2	13/16	K.AVQHFNNSK.L	YDR390C	2.0085
0.9974	4248_T_HILIC8.01190.01190.2	14/16	K.AVQHFNNSK.L	YDR390C	3.8258
0.8847	4248_T_HILIC4.01462.01462.2	2015-11-14	K.C[160.03]GPLTGM[147.04]R.E	YLR256W	3.3024
0.9999	4248_T_HILIC9.01571.01571.3	31/68	K.C[160.03]PINHAQAPPSAAAAATR.K	YLR256W	1.8273
0.9874	4248_T_HILIC11.04574.04574.3	33/132	K.C[160.03]PVYQDALGFVSPTGANEGSAPM[147.04]QGM[147.04]SLQGSTAR.M	YLR256W	-288.238
1	4248_T_HILIC11.03349.03349.3	42/132	K.C[160.03]PVYQDALGFVSPTGANEGSAPM[147.04]QGM[147.04]SLQGSTAR.M	YLR256W	1.08
0.9857	4248_T_HILIC10.03918.03918.3	30/132	K.C[160.03]PVYQDALGFVSPTGANEGSAPM[147.04]QGM[147.04]SLQGSTAR.M	YLR256W	-295.944
0.9999	4248_T_HILIC11.03351.03351.4	49/198	K.C[160.03]PVYQDALGFVSPTGANEGSAPM[147.04]QGM[147.04]SLQGSTAR.M	YLR256W	-1.0228
1	4248_T_HILIC10.03483.03483.4	53/198	K.C[160.03]PVYQDALGFVSPTGANEGSAPM[147.04]QGM[147.04]SLQGSTAR.M	YLR256W	8.552
1	4248_T_HILIC10.03485.03485.3	41/132	K.C[160.03]PVYQDALGFVSPTGANEGSAPM[147.04]QGM[147.04]SLQGSTAR.M	YLR256W	6.0535
0.9424	4248_T_HILIC10.03942.03942.3	31/132	K.C[160.03]PVYQDALGFVSPTGANEGSAPM[147.04]QGM[147.04]SLQGSTAR.M	YLR256W	-290.115
0.9984	4248_T_HILIC5.03669.03669.2	17/22	K.DAIIELENINAK.M	YIL149C	4.614
0.9745	4248_T_HILIC8.02083.02083.2	21/28	K.DAKNPVILADAC[160.03]C[160.03]SR.H	YLR044C	5.1454
0.9887	4248_T_HILIC8.02069.02069.3	35/56	K.DAKNPVILADAC[160.03]C[160.03]SR.H	YLR044C	6.2063
0.8811	4248_T_HILIC8.02090.02090.3	36/56	K.DAKNPVILADAC[160.03]C[160.03]SR.H	YLR044C	6.2063
1	4248_T_HILIC7.06181.06181.3	36/112	K.DANSQIQAYEEIISSNENALIELKNELAK.T	YIL149C	4.862
0.8345	4248_T_HILIC7.06192.06192.4	39/168	K.DANSQIQAYEEIISSNENALIELKNELAK.T	YIL149C	5.8757
0.9992	4248_T_HILIC5.05678.05678.4	51/138	K.DARPFLQPVDPVKLDIPFYFNYIK.R	YLR399C	4.1055
1	4248_T_HILIC5.05681.05681.3	37/92	K.DARPFLQPVDPVKLDIPFYFNYIK.R	YLR399C	4.5555
0.8441	4248_T_HILIC9.01244.01244.2	17/20	K.DASTPGKEEPR.V	YER064C	2.7788
0.9934	4248_T_HILIC4.03938.03938.2	2015-12-14	K.DFDLLHIK.S	YLR256W	4.7925
0.9973	4248_T_HILIC4.04160.04160.2	17/20	K.DGALLC[160.03]GILDK.S	YOR341W	3.9979
1	4248_T_HILIC1.05312.05312.2	17/24	K.DGFFVYFGPLIEK.G	YBR215W	3.8492
0.9997	4248_T_HILIC2.04582.04582.2	15/24	K.DGFFVYFGPLIEK.G	YBR215W	1.2396
1	4248_T_HILIC3.05680.05680.2	18/24	K.DGFFVYFGPLIEK.G	YBR215W	3.262
1	4248_T_HILIC3.05699.05699.2	18/24	K.DGFFVYFGPLIEK.G	YBR215W	3.9797
1	4248_T_HILIC1.05294.05294.2	16/24	K.DGFFVYFGPLIEK.G	YBR215W	-0.9134
1	4248_T_HILIC6.06327.06327.4	50/150	K.DGGRIPDPLC[160.03]VIQIALEGEISKESVR.N	YNL132W	3.4331
1	4248_T_HILIC5.02123.02123.3	23/44	K.DHPFGFYAKPVK.K	YDL064W	3.2676
1	4248_T_HILIC6.02197.02197.3	22/44	K.DHPFGFYAKPVK.K	YDL064W	-3.907
0.9985	4248_T_HILIC9.02061.02061.3	22/44	K.DHPFGFYAKPVK.K	YDL064W	4.3332
1	4248_T_HILIC7.02286.02286.3	21/44	K.DHPFGFYAKPVK.K	YDL064W	2.8414
0.998	4248_T_HILIC5.02193.02193.3	17/44	K.DHPFGFYAKPVK.K	YDL064W	1.4917
1	4248_T_HILIC6.02166.02166.3	23/44	K.DHPFGFYAKPVK.K	YDL064W	-4.0491
0.9997	4248_T_HILIC5.02167.02167.2	15/22	K.DHPFGFYAKPVK.K	YDL064W	2.7724
1	4248_T_HILIC10.02073.02073.3	22/44	K.DHPFGFYAKPVK.K	YDL064W	5.1856
1	4248_T_HILIC11.01771.01771.3	21/44	K.DHPFGFYAKPVK.K	YDL064W	3.978
1	4248_T_HILIC5.02105.02105.2	15/22	K.DHPFGFYAKPVK.K	YDL064W	2.7013
0.9999	4248_T_HILIC5.02156.02156.3	22/44	K.DHPFGFYAKPVK.K	YDL064W	2.8414
0.9996	4248_T_HILIC6.02199.02199.2	15/22	K.DHPFGFYAKPVK.K	YDL064W	-2.6302
1	4248_T_HILIC6.02231.02231.3	22/44	K.DHPFGFYAKPVK.K	YDL064W	-2.9125
0.9999	4248_T_HILIC6.02264.02264.3	19/44	K.DHPFGFYAKPVK.K	YDL064W	-2.2732
0.9996	4248_T_HILIC6.02168.02168.2	15/22	K.DHPFGFYAKPVK.K	YDL064W	-1.0663
0.9994	4248_T_HILIC6.02234.02234.2	13/22	K.DHPFGFYAKPVK.K	YDL064W	-0.2133
0.9985	4248_T_HILIC5.02091.02091.3	20/44	K.DHPFGFYAKPVK.K	YDL064W	2.3442
0.9997	4248_T_HILIC5.02134.02134.2	14/22	K.DHPFGFYAKPVK.K	YDL064W	2.5591
0.9503	4248_T_HILIC7.01794.01794.4	27/72	K.DHPFGFYAKPVKK.A	YDL064W	2.4075
0.9926	4248_T_HILIC7.06152.06152.5	47/264	K.DIVPSM[147.04]THLEIEPFTILGAVAGLIPYPHHNQSPR.N	YOR207C	2.2812
0.9074	4248_T_HILIC4.03343.03343.2	13/14	K.DIWNTDLK.A	YNL088W	-1.6907
0.9999	4248_T_HILIC5.06320.06320.3	42/76	K.DIWNTDLKAFEVGYQEFLQR.D	YNL088W	3.9608
0.9987	4248_T_HILIC4.03386.03386.2	18/22	K.DLGVALPQTEIK.S	YOR038C	4.6702
0.9933	4248_T_HILIC3.03997.03997.2	15/18	K.DLQENLLVLR.G	YDL140C	3.3781
0.8954	4248_T_HILIC3.03887.03887.2	13/14	K.DLSFIQLK.A	YCR042C	4.3543
0.9993	4248_T_HILIC5.03480.03480.2	16/20	K.DM[147.04]QVYLVPIER.V	YKR025W	2.8991
0.9847	4248_T_HILIC10.02822.02822.3	29/68	K.DNESRPSFKPSFLDSSSN.S	YNL039W	5.3077
0.9941	4248_T_HILIC11.02251.02251.4	41/138	K.DNESRPSFKPSFLDSSSNSNGTAR.R	YNL039W	383.34
0.9474	4248_T_HILIC11.02230.02230.3	30/92	K.DNESRPSFKPSFLDSSSNSNGTAR.R	YNL039W	381.606
0.9949	4248_T_HILIC11.02231.02231.4	40/138	K.DNESRPSFKPSFLDSSSNSNGTAR.R	YNL039W	382.687
0.9508	4248_T_HILIC11.02250.02250.3	31/92	K.DNESRPSFKPSFLDSSSNSNGTAR.R	YNL039W	382.375
0.8252	4248_T_HILIC11.02272.02272.3	29/92	K.DNESRPSFKPSFLDSSSNSNGTAR.R	YNL039W	385.178
0.9996	4248_T_HILIC6.06333.06333.3	32/120	K.DNEYYPM[147.04]C[160.03]EQALSALFTISSKPDILATDLIR.E	YLR272C	5.7894
0.9933	4248_T_HILIC6.06314.06314.3	33/120	K.DNEYYPM[147.04]C[160.03]EQALSALFTISSKPDILATDLIR.E	YLR272C	7.2367
0.9976	4248_T_HILIC4.04104.04104.2	2015-12-16	K.DNFWNNIYK.V	YBR049C	1.3173
0.9869	4248_T_HILIC9.04175.04175.4	35/162	K.DRLQYLPLYAVSTFENTNNTEKNDVTNK.N	YDR227W	5.47
0.9999	4248_T_HILIC4.05505.05505.3	27/48	K.DSFLTDRLELLLR.G	YPR010C	4.7084
0.9314	4248_T_HILIC11.01365.01365.2	20/28	K.DSSSNGGGSAKPSLK.F	YDL150W	710.496
1	4248_T_HILIC6.06106.06106.3	38/60	K.DTSLTDSVQDLFNSLK.V	YDR310C	4.9303
1	4248_T_HILIC5.06051.06051.2	23/30	K.DTSLTDSVQDLFNSLK.V	YDR310C	4.877
1	4248_T_HILIC11.05259.05259.2	19/30	K.DTSLTDSVQDLFNSLK.V	YDR310C	7.3435
1	4248_T_HILIC5.06028.06028.2	23/30	K.DTSLTDSVQDLFNSLK.V	YDR310C	2.4665
0.9999	4248_T_HILIC5.06042.06042.3	38/60	K.DTSLTDSVQDLFNSLK.V	YDR310C	5.3224
1	4248_T_HILIC6.06100.06100.2	23/30	K.DTSLTDSVQDLFNSLK.V	YDR310C	5.9421
0.9997	4248_T_HILIC6.03200.03200.2	17/22	K.DTTQNLLYENYR.S	YDL225W	6.2715
0.9987	4248_T_HILIC5.03032.03032.2	14/22	K.DTTQNLLYENYR.S	YDL225W	-5.0303
1	4248_T_HILIC3.06011.06011.2	19/24	K.DTVQLTFLIDVLK.I	YDR325W	3.7188
0.9975	4248_T_HILIC4.03792.03792.2	17/18	K.DVFNVNNIVR.V	YJL076W	4.1994
1	4248_T_HILIC5.04461.04461.2	26/34	K.DVTFLNDC[160.03]VGPEVEAAVK.A	YCR012W	3.8697
1	4248_T_HILIC5.04494.04494.2	26/34	K.DVTFLNDC[160.03]VGPEVEAAVK.A	YCR012W	2.3422
0.9998	4248_T_HILIC6.05379.05379.4	39/174	K.DYGFDASLAPINEIIYHM[147.04]TLHQYPLVC[160.03]SNK.Q	YER064C	0.7652
1	4248_T_HILIC6.05416.05416.4	40/174	K.DYGFDASLAPINEIIYHM[147.04]TLHQYPLVC[160.03]SNK.Q	YER064C	1.927
1	4248_T_HILIC5.03359.03359.3	21/68	K.EAAAELELLNADHQHILR.K	YDL150W	3.1784
0.9993	4248_T_HILIC5.03357.03357.4	31/102	K.EAAAELELLNADHQHILR.K	YDL150W	3.0302
0.9997	4248_T_HILIC6.02598.02598.2	19/30	K.EAGWTPEM[147.04]DALAQRPK.R	YGR252W	-3.5225
0.9927	4248_T_HILIC5.02041.02041.2	2015-12-14	K.EC[160.03]QYFDPR.T	YDR485C	0.9861
0.9997	4248_T_HILIC6.03153.03153.2	21/24	K.EDGIIAQAVDDSR.V	YBR088C	3.0942
0.9993	4248_T_HILIC9.01216.01216.2	15/22	K.EDM[147.04]ETQASDPSK.K	YDL150W	3.6174
0.9995	4248_T_HILIC11.01243.01243.2	18/22	K.EDM[147.04]ETQASDPSK.K	YDL150W	5.1677
1	4248_T_HILIC6.03683.03683.3	32/76	K.EESLLLKHETPVEALELC[160.03]QK.Y	YLR256W	4.7714
1	4248_T_HILIC5.06065.06065.3	37/100	K.EFGVLSSSVPLQLLTTQFQTVDGETK.V	YBR081C	3.078
1	4248_T_HILIC6.06134.06134.3	39/100	K.EFGVLSSSVPLQLLTTQFQTVDGETK.V	YBR081C	6.0499
1	4248_T_HILIC5.06067.06067.2	25/50	K.EFGVLSSSVPLQLLTTQFQTVDGETK.V	YBR081C	3.2915
1	4248_T_HILIC6.03198.03198.2	22/26	K.EGAVDLTSVSQSIK.K	YML010W	6.2728
1	4248_T_HILIC8.04708.04708.3	47/116	K.EGPLQSQTSETTLNSDAATLQADALSQLSK.M	YDR213W	5.1182
0.9956	4248_T_HILIC6.02445.02445.2	17/24	K.EGPSSPASILPAK.A	YJL076W	0.5579
0.9973	4248_T_HILIC6.02506.02506.2	17/24	K.EGPSSPASILPAK.A	YJL076W	4.1445
0.9963	4248_T_HILIC6.02471.02471.2	16/24	K.EGPSSPASILPAK.A	YJL076W	0.7173
0.9997	4248_T_HILIC8.03739.03739.2	15/50	K.EGTNWAGGVYPITVEYPNEYPSKPPK.V	YDL064W	2.9021
1	4248_T_HILIC8.03705.03705.3	33/100	K.EGTNWAGGVYPITVEYPNEYPSKPPK.V	YDL064W	7.8054
1	4248_T_HILIC8.03783.03783.3	31/100	K.EGTNWAGGVYPITVEYPNEYPSKPPK.V	YDL064W	345.703
1	4248_T_HILIC8.03737.03737.3	33/100	K.EGTNWAGGVYPITVEYPNEYPSKPPK.V	YDL064W	5.9749
1	4248_T_HILIC8.03759.03759.3	33/100	K.EGTNWAGGVYPITVEYPNEYPSKPPK.V	YDL064W	7.011
1	4248_T_HILIC9.03486.03486.3	33/100	K.EGTNWAGGVYPITVEYPNEYPSKPPK.V	YDL064W	4.6625
1	4248_T_HILIC9.03506.03506.3	32/100	K.EGTNWAGGVYPITVEYPNEYPSKPPK.V	YDL064W	5.3533
1	4248_T_HILIC8.03814.03814.3	30/100	K.EGTNWAGGVYPITVEYPNEYPSKPPK.V	YDL064W	343.563
0.9953	4248_T_HILIC7.03168.03168.2	17/28	K.EIDSRFDQYLDAENK.I	YLR314C	3.5252
1	4248_T_HILIC3.03053.03053.3	29/68	K.EIDSRFDQYLDAENKINR.H	YLR314C	4.7574
0.9183	4248_T_HILIC8.03157.03157.4	32/102	K.EIDSRFDQYLDAENKINR.H	YLR314C	3.8132
1	4248_T_HILIC8.03155.03155.3	30/68	K.EIDSRFDQYLDAENKINR.H	YLR314C	3.1866
0.9769	4248_T_HILIC4.03618.03618.2	2015-11-14	K.EIDVEFIR.Q	YJR076C	0.4895
0.9629	4248_T_HILIC3.03400.03400.2	13/14	K.EIDVEFIR.Q	YJR076C	-2.3494
0.9997	4248_T_HILIC8.03139.03139.3	27/96	K.EILPTIPHNDQPILASSDKSNGTLK.S	YJL076W	368.503
0.993	4248_T_HILIC5.04691.04691.3	23/56	K.EKEIVENLLEQEILR.N	YCL061C	3.0694
0.9998	4248_T_HILIC7.04125.04125.3	31/72	K.EKVDENPFANLYNYGSYGR.G	YNL039W	4.2001
0.9992	4248_T_HILIC3.05114.05114.2	18/24	K.ELDQELIIDPLFK.K	YBL097W	5.5913
1	4248_T_HILIC4.03887.03887.2	20/24	K.ELELSFDASPYAK.Y	YNL199C	2.9917
0.9997	4248_T_HILIC5.03897.03897.2	18/24	K.ELELSFDASPYAK.Y	YNL199C	3.6716
1	4248_T_HILIC5.05754.05754.3	42/124	K.ELEPWDLQLQEKESQIQLAESELSLLEETQAK.L	YLR086W	4.3387
1	4248_T_HILIC5.05235.05235.3	35/68	K.ELESSIHELTEIAASLQK.R	YNL103W	3.3999
0.9988	4248_T_HILIC6.03377.03377.2	19/26	K.ELGDDDEDLLIQSK.K	YNL103W	1.2573
0.9978	4248_T_HILIC5.03197.03197.2	18/26	K.ELGDDDEDLLIQSK.K	YNL103W	-4.5262
0.9985	4248_T_HILIC3.05479.05479.2	17/22	K.ELILFSLADNIR.S	YNL088W	-1.4237
0.9989	4248_T_HILIC1.05094.05094.2	17/22	K.ELILFSLADNIR.S	YNL088W	3.1321
0.9979	4248_T_HILIC3.05503.05503.2	17/22	K.ELILFSLADNIR.S	YNL088W	2.3491
0.9967	4248_T_HILIC1.05115.05115.2	17/22	K.ELILFSLADNIR.S	YNL088W	2.0644
0.9983	4248_T_HILIC4.05634.05634.2	17/22	K.ELILFSLADNIR.S	YNL088W	4.0575
0.9805	4248_T_HILIC7.02442.02442.3	25/60	K.ELKEGPSSPASILPAK.A	YJL076W	3.2597
0.992	4248_T_HILIC7.02421.02421.3	20/60	K.ELKEGPSSPASILPAK.A	YJL076W	3.6287
0.9996	4248_T_HILIC7.02279.02279.2	23/26	K.ELLLTSQQSSSAPK.F	YBL034C	4.363
0.9904	4248_T_HILIC3.04036.04036.2	15/20	K.ELPGVAFLSEK.K	YCR012W	1.7637
0.9989	4248_T_HILIC4.03610.03610.2	17/22	K.ELPGVAFLSEKK.-	YCR012W	5.6113
0.9992	4248_T_HILIC5.03860.03860.2	19/22	K.ELQGELNFIEER.S	YKL142W	2.4361
1	4248_T_HILIC5.06240.06240.2	22/40	K.ELQPIDFLDTGLLLPNTSFSR.I	YOR038C	5.3002
0.9999	4248_T_HILIC6.05492.05492.3	33/100	K.ELQSLLGKDVTFLNDC[160.03]VGPEVEAAVK.A	YCR012W	5.0821
1	4248_T_HILIC6.05539.05539.3	43/100	K.ELQSLLGKDVTFLNDC[160.03]VGPEVEAAVK.A	YCR012W	4.835
1	4248_T_HILIC6.05518.05518.3	38/100	K.ELQSLLGKDVTFLNDC[160.03]VGPEVEAAVK.A	YCR012W	3.5645
1	4248_T_HILIC8.03598.03598.3	32/92	K.ENESGHFQDAIDGYSLETDPYC[160.03]PR.N	YGR246C	4.889
0.9988	4248_T_HILIC10.01443.01443.2	19/28	K.ENPGVNSSNSGAVTR.T	YDR190C	2.5508
0.996	4248_T_HILIC5.04070.04070.2	18/20	K.EQELFFLENQK.K	YMR111C	3.2966
0.9997	4248_T_HILIC5.04911.04911.2	21/26	K.EQLSGFENFLPLSK.T	YOR032C	3.3544
0.9996	4248_T_HILIC5.04928.04928.2	21/26	K.EQLSGFENFLPLSK.T	YOR032C	5.9633
0.998	4248_T_HILIC3.04399.04399.4	33/144	K.EQNHIEFDKDDADTLEFVATAANIR.S	YDR390C	6.0027
1	4248_T_HILIC7.04431.04431.3	34/96	K.EQNHIEFDKDDADTLEFVATAANIR.S	YDR390C	5.516
0.9872	4248_T_HILIC7.04430.04430.4	34/144	K.EQNHIEFDKDDADTLEFVATAANIR.S	YDR390C	6.247
0.9963	4248_T_HILIC6.03411.03411.2	15/24	K.EQTPFNDIQSAVK.A	YDR213W	3.8572
0.9983	4248_T_HILIC10.03114.03114.3	33/96	K.ERPSTANSSSITPTPVTPNNLIQIK.R	YDR310C	376.925
1	4248_T_HILIC11.02786.02786.3	32/96	K.ERPSTANSSSITPTPVTPNNLIQIK.R	YDR310C	7.6103
1	4248_T_HILIC10.03025.03025.3	37/96	K.ERPSTANSSSITPTPVTPNNLIQIK.R	YDR310C	5.4734
0.9995	4248_T_HILIC10.03140.03140.3	27/96	K.ERPSTANSSSITPTPVTPNNLIQIK.R	YDR310C	374.602
0.9995	4248_T_HILIC10.03020.03020.2	14/48	K.ERPSTANSSSITPTPVTPNNLIQIK.R	YDR310C	8.2507
0.9948	4248_T_HILIC10.03094.03094.3	33/96	K.ERPSTANSSSITPTPVTPNNLIQIK.R	YDR310C	378.91
0.9997	4248_T_HILIC10.02897.02897.3	42/96	K.ERPSTANSSSITPTPVTPNNLIQIK.R	YDR310C	374.64
1	4248_T_HILIC11.02802.02802.3	33/96	K.ERPSTANSSSITPTPVTPNNLIQIK.R	YDR310C	4.6486
1	4248_T_HILIC10.03010.03010.3	37/96	K.ERPSTANSSSITPTPVTPNNLIQIK.R	YDR310C	4.6486
1	4248_T_HILIC7.02335.02335.3	28/60	K.ERPSVVEENEGKIEFR.V	YGR252W	4.1667
0.9976	4248_T_HILIC5.02611.02611.2	18/20	K.ESLIELSGGQR.S	YFR031C	5.8842
1	4248_T_HILIC5.05318.05318.2	24/38	K.ESQIQLAESELSLLEETQAK.L	YLR086W	6.0521
1	4248_T_HILIC5.05319.05319.3	37/76	K.ESQIQLAESELSLLEETQAK.L	YLR086W	4.8929
0.917	4248_T_HILIC1.02962.02962.2	2015-10-14	K.ESSNDENK.D	YGR258C	-34.873
1	4248_T_HILIC4.05514.05514.2	21/32	K.ETPETNFNAFLIAQLTR.M	YMR111C	4.476
1	4248_T_HILIC4.05135.05135.2	24/28	K.EVLDSGIGLTDLFER.L	YLR357W	5.4659
0.9997	4248_T_HILIC4.05161.05161.2	22/28	K.EVLDSGIGLTDLFER.L	YLR357W	5.2857
0.999	4248_T_HILIC4.04477.04477.2	18/24	K.EVQFGLFSPEEVR.A	YDL140C	4.7471
0.9997	4248_T_HILIC4.04448.04448.2	19/24	K.EVQFGLFSPEEVR.A	YDL140C	4.3569
1	4248_T_HILIC7.03937.03937.2	25/46	K.EVYEGEVTELTPEDAENPLGGYGK.T	YDR190C	5.3519
1	4248_T_HILIC5.03450.03450.2	24/30	K.EVYNVIASDGSYVNYR.H	YDL140C	0.7027
1	4248_T_HILIC5.03795.03795.2	24/28	K.EYAQEALNFAM[147.04]DGYR.N	YLR256W	2.7858
1	4248_T_HILIC3.05591.05591.3	27/48	K.FALKPEFIIDLLK.Q	YHR154W	5.2294
0.9997	4248_T_HILIC6.02478.02478.2	19/24	K.FASLNEYPETDSK.S	YCR042C	0.5327
0.9941	4248_T_HILIC5.03406.03406.2	19/24	K.FC[160.03]NGVPDIYISQK.L	YML010W	641.196
1	4248_T_HILIC4.04642.04642.2	23/26	K.FC[160.03]PIVEEIVSNSSR.F	YLR272C	5.1288
1	4248_T_HILIC4.04674.04674.2	22/26	K.FC[160.03]PIVEEIVSNSSR.F	YLR272C	3.7855
1	4248_T_HILIC5.04540.04540.2	24/36	K.FDIEDQPLESEQEYDFIAK.S	YER064C	2.9779
0.9715	4248_T_HILIC9.02206.02206.3	30/68	K.FDQILESSYNNSNHTVSK.F	YKL112W	476.179
0.9229	4248_T_HILIC3.03012.03012.2	14/14	K.FEEASLFK.R	YBR088C	3.7056
0.9539	4248_T_HILIC4.03180.03180.2	14/14	K.FEEASLFK.R	YBR088C	2.9851
0.9413	4248_T_HILIC4.03210.03210.2	14/14	K.FEEASLFK.R	YBR088C	1.3381
0.9975	4248_T_HILIC5.02477.02477.2	13/16	K.FEEASLFKR.I	YBR088C	3.4587
0.9978	4248_T_HILIC4.02396.02396.2	13/16	K.FEEASLFKR.I	YBR088C	3.9908
0.9994	4248_T_HILIC4.04565.04565.2	15/20	K.FEFDGVEYTFK.E	YGR252W	5.8583
0.994	4248_T_HILIC1.05572.05572.2	18/20	K.FELDSLINLLK.N	YLR256W	3.4463
0.9973	4248_T_HILIC3.05964.05964.2	18/20	K.FELDSLINLLK.N	YLR256W	4.5184
1	4248_T_HILIC4.04930.04930.3	34/64	K.FFLATAPVNWQENQIIR.R	YHR084W	4.3434
1	4248_T_HILIC4.04918.04918.2	24/32	K.FFLATAPVNWQENQIIR.R	YHR084W	5.0291
0.901	4248_T_HILIC4.05124.05124.2	20/36	K.FGVEGPGLESFNNIQTLLK.N	YBR114W	481.676
1	4248_T_HILIC4.05377.05377.2	23/36	K.FGVEGPGLESFNNIQTLLK.N	YBR114W	4.554
1	4248_T_HILIC4.05358.05358.2	26/36	K.FGVEGPGLESFNNIQTLLK.N	YBR114W	4.4087
1	4248_T_HILIC9.01685.01685.3	35/72	K.FHQIPSSPSNPVSQPAPVR.T	YDR310C	3.0287
0.9999	4248_T_HILIC10.01670.01670.3	32/72	K.FHQIPSSPSNPVSQPAPVR.T	YDR310C	4.6408
1	4248_T_HILIC9.01703.01703.3	36/72	K.FHQIPSSPSNPVSQPAPVR.T	YDR310C	4.6408
1	4248_T_HILIC9.01727.01727.3	36/72	K.FHQIPSSPSNPVSQPAPVR.T	YDR310C	3.7615
1	4248_T_HILIC9.01697.01697.2	27/36	K.FHQIPSSPSNPVSQPAPVR.T	YDR310C	3.9099
0.9993	4248_T_HILIC4.04739.04739.2	22/26	K.FIGLVLPSYAVDSR.D	YMR229C	3.5764
0.9969	4248_T_HILIC4.03712.03712.2	18/22	K.FIITLSPEEM[147.04]AK.T	YNL088W	5.2302
0.9935	4248_T_HILIC4.01638.01638.2	14/16	K.FLATGAEDR.L	YCR084C	-4.5896
0.999	4248_T_HILIC3.02862.02862.2	14/16	K.FLDC[160.03]AVGLR.N	YOL004W	1.0461
0.9943	4248_T_HILIC5.05721.05721.3	31/80	K.FLHFTDGDNTLLQLSNEILTK.F	YKR010C	4.5431
1	4248_T_HILIC5.05737.05737.2	26/40	K.FLHFTDGDNTLLQLSNEILTK.F	YKR010C	3.8839
0.9979	4248_T_HILIC5.05741.05741.3	31/80	K.FLHFTDGDNTLLQLSNEILTK.F	YKR010C	3.8823
0.9998	4248_T_HILIC4.05701.05701.3	31/80	K.FLHFTDGDNTLLQLSNEILTK.F	YKR010C	3.3453
1	4248_T_HILIC5.06313.06313.4	50/138	K.FLHFTDGDNTLLQLSNEILTKFDR.L	YKR010C	5.2456
1	4248_T_HILIC5.06317.06317.3	33/92	K.FLHFTDGDNTLLQLSNEILTKFDR.L	YKR010C	3.5922
0.9959	4248_T_HILIC4.03820.03820.2	18/20	K.FLILNENPINK.I	YGL151W	3.5721
1	4248_T_HILIC4.05667.05667.3	40/80	K.FLLFTKPTNTLLNLSDEIIDK.C	YJL076W	5.1695
0.9914	4248_T_HILIC5.05415.05415.4	44/138	K.FLLFTKPTNTLLNLSDEIIDKC[160.03]EK.M	YJL076W	4.0273
1	4248_T_HILIC5.05422.05422.3	37/92	K.FLLFTKPTNTLLNLSDEIIDKC[160.03]EK.M	YJL076W	5.3599
0.9	4248_T_HILIC6.05485.05485.4	47/138	K.FLLFTKPTNTLLNLSDEIIDKC[160.03]EK.M	YJL076W	3.9222
0.978	4248_T_HILIC5.05433.05433.4	45/138	K.FLLFTKPTNTLLNLSDEIIDKC[160.03]EK.M	YJL076W	5.7432
0.9497	4248_T_HILIC3.03042.03042.2	14/16	K.FLNQIATLK.I	YIL026C	3.3377
0.9973	4248_T_HILIC4.02543.02543.2	15/18	K.FLNSPDLPER.T	YDL225W	-1.6826
0.9969	4248_T_HILIC4.02511.02511.2	15/18	K.FLNSPDLPER.T	YDL225W	-2.4398
0.9753	4248_T_HILIC4.02486.02486.2	13/18	K.FLNSPDLPER.T	YDL225W	2.5239
0.9955	4248_T_HILIC4.02573.02573.2	16/18	K.FLNSPDLPER.T	YDL225W	-2.4398
0.9545	4248_T_HILIC5.02556.02556.2	14/18	K.FLNSPDLPER.T	YDL225W	3.7018
0.9989	4248_T_HILIC3.04437.04437.2	19/22	K.FLSLPIEDNYIR.E	YFR037C	5.4025
0.9983	4248_T_HILIC4.04629.04629.2	17/22	K.FLSLPIEDNYIR.E	YFR037C	2.3636
0.8952	4248_T_HILIC4.01568.01568.2	2015-12-14	K.FM[147.04]QSVYEK.C	YLR314C	-1.1445
0.9503	4248_T_HILIC5.01639.01639.2	2015-12-14	K.FM[147.04]QSVYEK.C	YLR314C	-0.1908
1	4248_T_HILIC4.04688.04688.2	22/34	K.FPAGFYHPNVYPSGTIC[160.03]L.S	YDL064W	3.4787
0.8938	4248_T_HILIC4.05468.05468.2	19/40	K.FPAGFYHPNVYPSGTIC[160.03]LSIL.N	YDL064W	2.3363
0.8987	4248_T_HILIC4.05491.05491.2	19/40	K.FPAGFYHPNVYPSGTIC[160.03]LSIL.N	YDL064W	3.1858
1	4248_T_HILIC6.05242.05242.3	35/132	K.FPAGFYHPNVYPSGTIC[160.03]LSILNEDQDWRPAITLK.Q	YDL064W	5.2015
1	4248_T_HILIC7.05003.05003.4	45/198	K.FPAGFYHPNVYPSGTIC[160.03]LSILNEDQDWRPAITLK.Q	YDL064W	5.3785
1	4248_T_HILIC5.05197.05197.3	37/132	K.FPAGFYHPNVYPSGTIC[160.03]LSILNEDQDWRPAITLK.Q	YDL064W	4.0031
1	4248_T_HILIC6.05288.05288.4	51/198	K.FPAGFYHPNVYPSGTIC[160.03]LSILNEDQDWRPAITLK.Q	YDL064W	7.2394
1	4248_T_HILIC7.05039.05039.4	49/198	K.FPAGFYHPNVYPSGTIC[160.03]LSILNEDQDWRPAITLK.Q	YDL064W	5.7354
0.9993	4248_T_HILIC7.05063.05063.4	43/198	K.FPAGFYHPNVYPSGTIC[160.03]LSILNEDQDWRPAITLK.Q	YDL064W	260.347
1	4248_T_HILIC6.05253.05253.4	50/198	K.FPAGFYHPNVYPSGTIC[160.03]LSILNEDQDWRPAITLK.Q	YDL064W	7.2394
1	4248_T_HILIC6.05309.05309.3	39/132	K.FPAGFYHPNVYPSGTIC[160.03]LSILNEDQDWRPAITLK.Q	YDL064W	2.8812
0.9894	4248_T_HILIC6.05244.05244.5	52/264	K.FPAGFYHPNVYPSGTIC[160.03]LSILNEDQDWRPAITLK.Q	YDL064W	4.2814
1	4248_T_HILIC5.05203.05203.4	48/198	K.FPAGFYHPNVYPSGTIC[160.03]LSILNEDQDWRPAITLK.Q	YDL064W	4.3844
1	4248_T_HILIC6.05275.05275.3	34/132	K.FPAGFYHPNVYPSGTIC[160.03]LSILNEDQDWRPAITLK.Q	YDL064W	3.7226
1	4248_T_HILIC5.05229.05229.4	52/198	K.FPAGFYHPNVYPSGTIC[160.03]LSILNEDQDWRPAITLK.Q	YDL064W	3.9511
1	4248_T_HILIC6.05323.05323.4	43/198	K.FPAGFYHPNVYPSGTIC[160.03]LSILNEDQDWRPAITLK.Q	YDL064W	3.7471
1	4248_T_HILIC5.05182.05182.4	50/198	K.FPAGFYHPNVYPSGTIC[160.03]LSILNEDQDWRPAITLK.Q	YDL064W	2.4981
0.999	4248_T_HILIC11.02384.02384.4	48/198	K.FQPLM[147.04]SHQSHNGTIFPTVGTQNDSSPSVTSTQQK.Y	YIL056W	269.912
0.9963	4248_T_HILIC6.02891.02891.2	18/22	K.FQSPSLLEQSSR.S	YGR056W	2.3193
1	4248_T_HILIC8.02111.02111.3	31/68	K.FRENDVEDGEARPPSFVK.N	YGR246C	5.1098
1	4248_T_HILIC6.04359.04359.4	49/126	K.FRHELSSLADVYINDAFGTAHR.A	YCR012W	2.4185
0.9973	4248_T_HILIC6.04369.04369.3	29/84	K.FRHELSSLADVYINDAFGTAHR.A	YCR012W	2.5781
1	4248_T_HILIC4.05015.05015.3	31/52	K.FRYDLLTNELFHLR.E	YDR334W	5.6552
0.9816	4248_T_HILIC4.05014.05014.4	33/78	K.FRYDLLTNELFHLR.E	YDR334W	5.8695
0.9996	4248_T_HILIC1.05841.05841.2	18/26	K.FSADIVTLFDLIEK.K	YLR354C	-2.7918
0.997	4248_T_HILIC4.03211.03211.2	16/18	K.FSDIIQGISK.M	YBL097W	0.5412
1	4248_T_HILIC6.03771.03771.3	33/56	K.FSKDELDDAFNDVAR.Y	YKL142W	4.989
1	4248_T_HILIC6.03777.03777.2	22/28	K.FSKDELDDAFNDVAR.Y	YKL142W	4.0165
0.9996	4248_T_HILIC4.04058.04058.2	17/18	K.FSNAFYSVLR.D	YLR086W	2.3244
0.9817	4248_T_HILIC3.03908.03908.2	16/18	K.FSNAFYSVLR.D	YLR086W	3.1545
0.9498	4248_T_HILIC3.03990.03990.2	16/18	K.FSNAFYSVLR.D	YLR086W	819.087
1	4248_T_HILIC7.02089.02089.2	24/26	K.FSNDGEYLATGC[160.03]NK.T	YCR084C	0.7611
0.9997	4248_T_HILIC8.01938.01938.2	23/26	K.FSNDGEYLATGC[160.03]NK.T	YCR084C	3.2346
0.9998	4248_T_HILIC7.02122.02122.2	22/26	K.FSNDGEYLATGC[160.03]NK.T	YCR084C	2.9175
1	4248_T_HILIC8.01958.01958.2	23/26	K.FSNDGEYLATGC[160.03]NK.T	YCR084C	-0.2537
0.9812	4248_T_HILIC3.03247.03247.2	2015-12-14	K.FSSELLLR.E	YLR033W	1.5535
0.9997	4248_T_HILIC3.04520.04520.2	23/26	K.FTAVQALSVIESSK.K	YNL132W	0.0675
1	4248_T_HILIC6.04047.04047.2	22/34	K.FTNPNIPSTM[147.04]TSILSFNR.D	YNL042W	5.3961
0.9995	4248_T_HILIC7.03878.03878.4	44/162	K.FVADGDIGSGSVIIKPFVDM[147.04]EHPETSIK.L	YBR088C	6.0847
1	4248_T_HILIC7.03884.03884.3	37/108	K.FVADGDIGSGSVIIKPFVDM[147.04]EHPETSIK.L	YBR088C	6.885
1	4248_T_HILIC4.04705.04705.2	23/32	K.FVGGNETTTVAIPFVLK.Y	YPR010C	5.1282
0.9984	4248_T_HILIC2.04743.04743.2	17/20	K.FVPIDIFQIIR.R	YLR442C	3.6716
0.9996	4248_T_HILIC3.05985.05985.2	15/20	K.FVPIDIFQIIR.R	YLR442C	5.0668
0.9989	4248_T_HILIC2.04763.04763.2	16/20	K.FVPIDIFQIIR.R	YLR442C	3.9653
0.9995	4248_T_HILIC3.05963.05963.2	16/20	K.FVPIDIFQIIR.R	YLR442C	4.6262
0.9987	4248_T_HILIC2.04784.04784.2	15/20	K.FVPIDIFQIIR.R	YLR442C	3.745
0.9966	4248_T_HILIC1.05576.05576.2	13/20	K.FVPIDIFQIIR.R	YLR442C	2.4967
0.9658	4248_T_HILIC1.05296.05296.2	13/26	K.FYIDDLPVLFPYPK.I	YER171W	3.9932
0.9992	4248_T_HILIC3.05675.05675.2	18/26	K.FYIDDLPVLFPYPK.I	YER171W	5.5558
0.9984	4248_T_HILIC1.05276.05276.2	16/26	K.FYIDDLPVLFPYPK.I	YER171W	4.5141
0.999	4248_T_HILIC4.05235.05235.2	20/28	K.GAATILTAVWPLSER.S	YDR213W	4.0986
0.9997	4248_T_HILIC9.01341.01341.2	17/24	K.GADVVATTNSHGK.D	YDR390C	2.2264
1	4248_T_HILIC4.06347.06347.2	27/52	K.GAETTFLQDVIALSIADDASSAELLGR.V	YDL150W	1.3746
1	4248_T_HILIC4.06319.06319.2	28/52	K.GAETTFLQDVIALSIADDASSAELLGR.V	YDL150W	3.4003
0.9625	4248_T_HILIC6.05919.05919.2	19/44	K.GDGFPNLNADENGSLLQDIPILR.G	YGR140W	398.869
0.836	4248_T_HILIC2.03527.03527.2	2015-09-12	K.GFFGVLK.N	YCL014W	0.6507
0.9976	4248_T_HILIC4.02561.02561.2	13/16	K.GFVENSYLR.G	YDL140C	-1.9345
0.8197	4248_T_HILIC4.02796.02796.2	2015-12-16	K.GFVENSYLR.G	YDL140C	906.644
0.9991	4248_T_HILIC6.04004.04004.2	21/32	K.GIDLTNVTLPDTPTYSK.A	YBR011C	2.7778
0.9981	4248_T_HILIC9.02299.02299.3	34/84	K.GIENGALKYDKETDSLQPITSK.E	YDR334W	411.826
0.9995	4248_T_HILIC4.03883.03883.2	16/20	K.GIQEFGADWYK.V	YJL176C	1.3692
1	4248_T_HILIC5.04700.04700.2	19/28	K.GIVKFEFDGVEYTFK.E	YGR252W	4.4384
1	4248_T_HILIC5.04697.04697.3	32/56	K.GIVKFEFDGVEYTFK.E	YGR252W	3.4252
0.9995	4248_T_HILIC2.04765.04765.2	18/30	K.GLESLLNIGLGAVGLK.D	YLR272C	3.3442
1	4248_T_HILIC3.06029.06029.2	23/30	K.GLESLLNIGLGAVGLK.D	YLR272C	4.5018
0.9997	4248_T_HILIC2.04741.04741.2	22/30	K.GLESLLNIGLGAVGLK.D	YLR272C	3.923
1	4248_T_HILIC3.06032.06032.3	34/60	K.GLESLLNIGLGAVGLK.D	YLR272C	4.8845
0.9999	4248_T_HILIC2.04753.04753.3	35/60	K.GLESLLNIGLGAVGLK.D	YLR272C	2.7636
0.9983	4248_T_HILIC5.02522.02522.2	18/20	K.GLGTSLAQEVR.E	YNL088W	2.2976
0.9994	4248_T_HILIC5.02489.02489.2	18/20	K.GLGTSLAQEVR.E	YNL088W	2.9162
1	4248_T_HILIC7.03891.03891.3	41/88	K.GLLPTSEGGSVDSNNDEIYGLPK.L	YLR256W	4.822
1	4248_T_HILIC7.03904.03904.2	27/44	K.GLLPTSEGGSVDSNNDEIYGLPK.L	YLR256W	3.8508
1	4248_T_HILIC7.03871.03871.2	27/44	K.GLLPTSEGGSVDSNNDEIYGLPK.L	YLR256W	4.6548
0.9977	4248_T_HILIC7.03945.03945.2	25/44	K.GLLPTSEGGSVDSNNDEIYGLPK.L	YLR256W	423.112
0.9944	4248_T_HILIC4.02903.02903.2	14/18	K.GLPEELVASR.E	YPL082C	3.8261
1	4248_T_HILIC5.06159.06159.3	32/84	K.GM[147.04]LDAGSFWNTLLPLLQKDYER.S	YBR081C	3.9454
1	4248_T_HILIC8.04766.04766.4	56/186	K.GPDRVNPPVSSQC[160.03]VFTELDAHLTPNIDASLFK.E	YPL228W	1.8992
1	4248_T_HILIC5.05475.05475.3	29/84	K.GPELLSM[147.04]WYGESESNIRDIFDK.A	YDL126C	3.1871
0.9947	4248_T_HILIC5.05497.05497.3	30/84	K.GPELLSM[147.04]WYGESESNIRDIFDK.A	YDL126C	1.8048
0.9927	4248_T_HILIC6.02364.02364.2	15/20	K.GQVLPDQPEIK.F	YLR314C	2.2047
0.9822	4248_T_HILIC6.03973.03973.2	20/30	K.GRENELLLPSELNQLK.M	YPR190C	3.3441
1	4248_T_HILIC9.03093.03093.3	36/84	K.GSFINIAQM[147.04]SAC[160.03]VGQQSVEGKR.I	YDL140C	2.264
1	4248_T_HILIC4.05465.05465.3	39/80	K.GSLENEVLFKDGALLC[160.03]GILDK.S	YOR341W	5.2764
0.9994	4248_T_HILIC4.05520.05520.2	24/28	K.GSPILSFDILPGFNK.I	YGR140W	5.6667
0.9995	4248_T_HILIC4.05543.05543.2	21/28	K.GSPILSFDILPGFNK.I	YGR140W	5.6667
0.9876	4248_T_HILIC7.01510.01510.2	15/18	K.GSVVPVKDSK.I	YJL076W	0.0984
0.9952	4248_T_HILIC5.06181.06181.4	36/192	K.GTLLQEITENLLYASAIHDSAQENM[147.04]ALHLENLK.S	YLR383W	5.2989
0.9732	4248_T_HILIC9.01429.01429.2	13/22	K.GTTSFNEEGNRK.N	YJL076W	0.9697
1	4248_T_HILIC4.06214.06214.3	35/88	K.GVEVVLPVDFIIADAFSADANTK.T	YCR012W	3.5516
1	4248_T_HILIC4.06202.06202.2	31/44	K.GVEVVLPVDFIIADAFSADANTK.T	YCR012W	3.6785
0.9108	4248_T_HILIC5.02940.02940.2	16/28	K.GVGVENNGQYAAFVK.D	YKR025W	631.414
0.964	4248_T_HILIC6.03080.03080.2	20/28	K.GVGVENNGQYAAFVK.D	YKR025W	635.785
0.9772	4248_T_HILIC6.03110.03110.2	19/28	K.GVGVENNGQYAAFVK.D	YKR025W	636.62
0.9188	4248_T_HILIC4.03172.03172.2	16/22	K.GVLFYGPPGTGK.T	YDL126C	2.4295
0.9225	4248_T_HILIC5.02286.02286.2	17/22	K.GVLFYGPPGTGK.T	YDL126C	-25.6365
0.9427	4248_T_HILIC4.03200.03200.2	17/22	K.GVLFYGPPGTGK.T	YDL126C	0.5027
0.9702	4248_T_HILIC5.02253.02253.2	18/22	K.GVLFYGPPGTGK.T	YDL126C	-24.5473
1	4248_T_HILIC6.04943.04943.3	31/76	K.HC[160.03]EQLFTPLQLTSQIEHSIR.A	YNL102W	2.7877
0.9996	4248_T_HILIC6.02820.02820.2	18/24	K.HETPVEALELC[160.03]QK.Y	YLR256W	3.7948
1	4248_T_HILIC7.02310.02310.2	19/24	K.HFDDPNTIISGEK.F	YKR010C	3.5964
0.9992	4248_T_HILIC7.02345.02345.2	14/24	K.HFDDPNTIISGEK.F	YKR010C	4.3428
1	4248_T_HILIC6.03258.03258.2	21/26	K.HFSEQPVDISDFGR.K	YOR191W	-0.6117
1	4248_T_HILIC5.01737.01737.2	16/18	K.HIYENIDGYK.C	YBR083W	1.0378
0.9993	4248_T_HILIC6.01869.01869.2	15/18	K.HIYENIDGYK.C	YBR083W	10.9371
0.9364	4248_T_HILIC7.01236.01236.2	2015-09-12	K.HKTNEFR.T	YBR083W	-1.7159
0.9992	4248_T_HILIC7.01685.01685.2	17/20	K.HLDNIGTTTTR.Y	YGR186W	1.8705
0.9998	4248_T_HILIC3.05837.05837.2	19/28	K.HLIPVVSSLFLTFAR.V	YDR110W	3.4685
0.9999	4248_T_HILIC3.05834.05834.3	27/56	K.HLIPVVSSLFLTFAR.V	YDR110W	4.8766
0.9979	4248_T_HILIC6.01768.01768.2	14/16	K.HLLSSIQQK.K	YBR081C	1.9912
1	4248_T_HILIC5.03482.03482.3	30/60	K.HLQPILHLLNTPVGEK.G	YPL082C	1.9326
0.9925	4248_T_HILIC5.04382.04382.3	26/56	K.HLYPAIPILDEQNFK.N	YLR256W	4.7223
0.9997	4248_T_HILIC5.04405.04405.2	19/28	K.HLYPAIPILDEQNFK.N	YLR256W	4.6138
0.9937	4248_T_HILIC7.01959.01959.2	19/28	K.HNALFVGAGTEGATK.G	YIL126W	-0.6785
1	4248_T_HILIC5.04565.04565.2	25/28	K.HNSIAEEIPIAIVLK.A	YOR207C	3.6409
0.9959	4248_T_HILIC5.04555.04555.3	30/56	K.HNSIAEEIPIAIVLK.A	YOR207C	4.5483
0.972	4248_T_HILIC9.01149.01149.2	2015-11-16	K.HQPITSEQK.M	YDR227W	2.4332
0.9836	4248_T_HILIC9.01080.01080.2	13/16	K.HQPITSEQK.M	YDR227W	2.9947
0.9546	4248_T_HILIC9.01036.01036.2	2015-10-16	K.HQPITSEQK.M	YDR227W	4.0241
0.9822	4248_T_HILIC9.01058.01058.2	2015-11-16	K.HQPITSEQK.M	YDR227W	5.0535
0.967	4248_T_HILIC9.01125.01125.2	2015-12-16	K.HQPITSEQK.M	YDR227W	4.492
1	4248_T_HILIC11.04838.04838.5	51/312	K.HSESKVDSNSDNNSSNKAPNITVPDYSIIPTSVLVTLLPR.V	YNL103W	3.5704
1	4248_T_HILIC11.04826.04826.4	45/234	K.HSESKVDSNSDNNSSNKAPNITVPDYSIIPTSVLVTLLPR.V	YNL103W	241.534
0.9997	4248_T_HILIC4.03137.03137.2	20/24	K.IAGILADEM[147.04]GLGK.T	YBR245C	2.2227
0.9969	4248_T_HILIC6.03692.03692.3	31/60	K.IAKPDLSSFQPGSIIK.I	YOL034W	5.1674
0.9944	4248_T_HILIC6.03710.03710.2	21/30	K.IAKPDLSSFQPGSIIK.I	YOL034W	5.8168
0.9983	4248_T_HILIC5.02125.02125.2	17/22	K.IATLEEPGYESR.T	YOR028C	2.4896
0.9829	4248_T_HILIC5.01475.01475.2	2015-10-12	K.IC[160.03]DLSSK.F	YLR272C	-1.5788
0.9759	4248_T_HILIC4.02199.02199.2	14/18	K.IDAKPALFER.F	YDL003W	1.8955
0.9998	4248_T_HILIC5.02206.02206.3	22/36	K.IDAKPALFER.F	YDL003W	3.7877
1	4248_T_HILIC4.05140.05140.2	23/30	K.IDPSFLNIIPDDDLTK.S	YPL228W	6.4393
0.989	4248_T_HILIC3.03788.03788.2	15/18	K.IEALVEELYK.L	YBR114W	2.4013
1	4248_T_HILIC10.02556.02556.3	37/92	K.IEDTSNVGTEQLVAEKIPENETTH.-	YBR245C	5.9105
1	4248_T_HILIC9.02547.02547.3	37/92	K.IEDTSNVGTEQLVAEKIPENETTH.-	YBR245C	7.0775
0.9999	4248_T_HILIC9.02564.02564.3	38/92	K.IEDTSNVGTEQLVAEKIPENETTH.-	YBR245C	3.8399
1	4248_T_HILIC6.04187.04187.2	23/36	K.IEELQYDSTLSLPSSEFSK.I	YBR088C	3.4038
0.8139	4248_T_HILIC7.02559.02559.3	23/64	K.IEPYHSHPLEDNLSLGK.F	YKL112W	5.0231
0.8888	4248_T_HILIC6.02487.02487.4	34/96	K.IEPYHSHPLEDNLSLGK.F	YKL112W	1.0246
0.9983	4248_T_HILIC6.02500.02500.2	18/32	K.IEPYHSHPLEDNLSLGK.F	YKL112W	0.8718
1	4248_T_HILIC6.02468.02468.2	23/32	K.IEPYHSHPLEDNLSLGK.F	YKL112W	-0.5128
0.994	4248_T_HILIC6.06437.06437.3	35/132	K.IESGIVNIKNELDDTSKDLGILLDIDSLGQFEQK.V	YNL027W	8.5859
0.9988	4248_T_HILIC4.03913.03913.3	32/48	K.IFDEILVNAADNK.V	YNL088W	5.1237
0.9973	4248_T_HILIC4.03940.03940.2	19/24	K.IFDEILVNAADNK.V	YNL088W	4.512
0.9967	4248_T_HILIC5.03931.03931.2	19/24	K.IFDEILVNAADNK.V	YNL088W	3.76
0.9995	4248_T_HILIC4.03905.03905.2	20/24	K.IFDEILVNAADNK.V	YNL088W	5.1272
0.9991	4248_T_HILIC6.03838.03838.3	33/72	K.IFHSLQGNDKDYIDLAFSK.K	YNL088W	4.3377
0.993	4248_T_HILIC6.03479.03479.4	42/114	K.IFHSLQGNDKDYIDLAFSKK.K	YNL088W	1.7078
1	4248_T_HILIC4.03936.03936.2	18/20	K.IFNSVAEVFQK.A	YDR325W	4.8336
1	4248_T_HILIC3.05323.05323.2	25/30	K.IFTPNLLQISAAELER.L	YBR289W	4.0749
0.9992	4248_T_HILIC4.02222.02222.2	16/18	K.IGNVVM[147.04]DIGK.G	YDL150W	4.0468
0.9997	4248_T_HILIC5.02201.02201.2	16/18	K.IGNVVM[147.04]DIGK.G	YDL150W	2.8233
1	4248_T_HILIC5.02235.02235.2	16/18	K.IGNVVM[147.04]DIGK.G	YDL150W	3.2939
0.9994	4248_T_HILIC5.03414.03414.2	18/26	K.IGTNDLFQVESAPK.I	YDR227W	4.3427
0.9982	4248_T_HILIC4.03512.03512.2	13/16	K.IGWGQWSAK.R	YDR169C	4.9345
1	4248_T_HILIC4.04779.04779.2	25/34	K.IIDTFAVLTPSAVSLDM[147.04]R.K	YDR334W	5.2898
0.9896	4248_T_HILIC5.01327.01327.2	13/14	K.IIENEEEK.I	YBR245C	1.6924
0.9918	4248_T_HILIC4.04481.04481.2	21/26	K.IIFLPTVGEDAIQR.Y	YAL001C	1.7166
0.9957	4248_T_HILIC2.02712.02712.2	14/16	K.IIGM[147.04]SLLM[147.04]R.T	YLR442C	1.4064
0.9728	4248_T_HILIC1.02697.02697.2	14/16	K.IIGM[147.04]SLLM[147.04]R.T	YLR442C	0.9376
0.9763	4248_T_HILIC6.01528.01528.2	17/18	K.IINKEVDEER.N	YJL076W	-3.2112
0.9989	4248_T_HILIC6.03848.03848.3	30/64	K.IINKPNELSQILTVDPK.T	YPR190C	2.4427
0.9968	4248_T_HILIC6.03818.03818.2	26/32	K.IINKPNELSQILTVDPK.T	YPR190C	1.612
0.9971	4248_T_HILIC6.03815.03815.3	31/64	K.IINKPNELSQILTVDPK.T	YPR190C	1.5072
1	4248_T_HILIC5.03840.03840.2	22/26	K.IIQDYYC[160.03]ELGDLQK.Q	YPL082C	4.321
0.901	4248_T_HILIC5.04632.04632.2	23/26	K.IKDIDDQIQQLLLK.Q	YOL034W	1.3064
0.9894	4248_T_HILIC5.04630.04630.3	29/52	K.IKDIDDQIQQLLLK.Q	YOL034W	4.5698
0.9569	4248_T_HILIC6.01794.01794.2	16/18	K.IKDSLTLSSK.E	YBR083W	2.6541
0.9943	4248_T_HILIC5.05413.05413.3	37/72	K.IKNALDTLATDVSC[160.03]FQILK.D	YJL092W	3.903
0.999	4248_T_HILIC6.04795.04795.3	32/92	K.ILASSNFPFLNETKPGVYYVPYSK.L	YPR190C	365.526
1	4248_T_HILIC6.04716.04716.3	35/92	K.ILASSNFPFLNETKPGVYYVPYSK.L	YPR190C	3.1428
1	4248_T_HILIC6.04749.04749.3	35/92	K.ILASSNFPFLNETKPGVYYVPYSK.L	YPR190C	0.9867
1	4248_T_HILIC5.04663.04663.3	36/92	K.ILASSNFPFLNETKPGVYYVPYSK.L	YPR190C	5.6643
0.9999	4248_T_HILIC5.04747.04747.3	32/92	K.ILASSNFPFLNETKPGVYYVPYSK.L	YPR190C	365.27
0.9996	4248_T_HILIC6.04730.04730.2	22/46	K.ILASSNFPFLNETKPGVYYVPYSK.L	YPR190C	3.0343
0.9912	4248_T_HILIC7.02188.02188.2	21/28	K.ILDADPLSKEDTSEK.L	YOR340C	4.8139
0.9724	4248_T_HILIC6.02304.02304.2	21/28	K.ILDADPLSKEDTSEK.L	YOR340C	3.0689
0.9993	4248_T_HILIC6.02885.02885.3	32/68	K.ILDADPLSKEDTSEKLIK.I	YOR340C	0.5453
0.9967	4248_T_HILIC1.03707.03707.2	13/16	K.ILEELDFVR.N	YJL074C	33.7544
1	4248_T_HILIC6.06458.06458.3	33/116	K.ILEPPIM[147.04]TVSAINAQFAAYLAQC[160.03]VDYNTSK.A	YOL034W	7.0219
0.9775	4248_T_HILIC1.03149.03149.2	2015-12-16	K.ILETSANYL.-	YDR190C	1.4641
0.9896	4248_T_HILIC2.03170.03170.2	13/16	K.ILETSANYL.-	YDR190C	3.709
1	4248_T_HILIC3.05050.05050.3	28/48	K.ILFEVLGPSILQK.L	YPL082C	5.4836
0.9994	4248_T_HILIC3.05062.05062.2	20/24	K.ILFEVLGPSILQK.L	YPL082C	4.87
0.9992	4248_T_HILIC3.05041.05041.2	20/24	K.ILFEVLGPSILQK.L	YPL082C	4.6643
0.9982	4248_T_HILIC1.04654.04654.2	18/24	K.ILFEVLGPSILQK.L	YPL082C	3.5668
0.9994	4248_T_HILIC1.04639.04639.2	18/24	K.ILFEVLGPSILQK.L	YPL082C	4.1841
0.9993	4248_T_HILIC1.03684.03684.2	17/18	K.ILLLQEAALR.R	YGR252W	3.3312
0.9993	4248_T_HILIC3.03913.03913.2	17/18	K.ILLLQEAALR.R	YGR252W	4.1202
0.9995	4248_T_HILIC3.03941.03941.2	17/18	K.ILLLQEAALR.R	YGR252W	3.3312
0.9989	4248_T_HILIC2.03747.03747.2	16/18	K.ILLLQEAALR.R	YGR252W	3.4189
0.99	4248_T_HILIC5.03137.03137.2	16/26	K.ILNTSEILITQQNK.G	YJL092W	2.166
0.8681	4248_T_HILIC8.03706.03706.4	38/144	K.ILQNDLKFDQILESSYNNSNHTVSK.F	YKL112W	5.9784
0.9996	4248_T_HILIC5.02758.02758.2	20/22	K.ILVDQGFNYSGK.D	YOR207C	-4.3229
0.9996	4248_T_HILIC5.02784.02784.2	20/22	K.ILVDQGFNYSGK.D	YOR207C	-1.7888
0.9961	4248_T_HILIC2.03777.03777.2	13/14	K.ILYALLYR.F	YCL024W	3.2175
0.8653	4248_T_HILIC4.02006.02006.2	2015-11-12	K.ILYENYR.S	YLR314C	2.4704
0.8627	4248_T_HILIC4.02039.02039.2	2015-11-12	K.ILYENYR.S	YLR314C	0.6176
0.9994	4248_T_HILIC4.04249.04249.3	24/44	K.INALLDKILEEK.V	YGR140W	0.9994
0.9885	4248_T_HILIC10.02477.02477.3	39/88	K.INATPDKIPVTQLM[147.04]DM[147.04]SSPPSVK.S	YJL076W	6.2318
0.9939	4248_T_HILIC10.02436.02436.3	39/88	K.INATPDKIPVTQLM[147.04]DM[147.04]SSPPSVK.S	YJL076W	7.0307
0.8562	4248_T_HILIC10.02455.02455.3	33/88	K.INATPDKIPVTQLM[147.04]DM[147.04]SSPPSVK.S	YJL076W	5.1932
0.9901	4248_T_HILIC8.02558.02558.3	37/88	K.INATPDKIPVTQLM[147.04]DM[147.04]SSPPSVK.S	YJL076W	4.7537
0.9666	4248_T_HILIC9.02477.02477.3	39/88	K.INATPDKIPVTQLM[147.04]DM[147.04]SSPPSVK.S	YJL076W	3.9548
0.9629	4248_T_HILIC9.02433.02433.3	38/88	K.INATPDKIPVTQLM[147.04]DM[147.04]SSPPSVK.S	YJL076W	5.1133
0.9311	4248_T_HILIC4.02151.02151.2	2015-11-12	K.INEIFEK.L	YOL034W	-0.7834
0.9972	4248_T_HILIC4.03705.03705.2	18/22	K.INPVTDFHLPVR.L	YGR186W	5.7496
0.9682	4248_T_HILIC4.03726.03726.3	23/44	K.INPVTDFHLPVR.L	YGR186W	5.9583
0.9795	4248_T_HILIC2.04210.04210.2	13/16	K.INSIIDFIK.E	YIL126W	2.7265
0.9698	4248_T_HILIC3.04390.04390.2	13/16	K.INSIIDFIK.E	YIL126W	5.641
0.9997	4248_T_HILIC4.04650.04650.2	18/20	K.INYDAIDGLFR.-	YGR246C	3.776
0.9507	4248_T_HILIC7.02782.02782.2	19/24	K.INYEQEAQKLEEK.A	YFR037C	6.1005
0.9974	4248_T_HILIC7.02768.02768.3	31/48	K.INYEQEAQKLEEK.A	YFR037C	3.8797
1	4248_T_HILIC4.05192.05192.3	32/80	K.IPFHPPWTIPSQPPFALPVAR.R	YDR464W	5.1892
0.9999	4248_T_HILIC4.05213.05213.3	29/80	K.IPFHPPWTIPSQPPFALPVAR.R	YDR464W	4.8938
0.9995	4248_T_HILIC3.04084.04084.2	17/20	K.IPGPFLVIAPK.S	YBR245C	0.347
0.9909	4248_T_HILIC3.04053.04053.2	15/20	K.IPGPFLVIAPK.S	YBR245C	0.6073
0.9909	4248_T_HILIC3.04329.04329.2	2015-12-14	K.IPIIFPLK.R	YDR464W	3.7169
0.9812	4248_T_HILIC2.04161.04161.2	13/14	K.IPIIFPLK.R	YDR464W	3.2922
1	4248_T_HILIC4.05916.05916.3	42/80	K.IPIIPTELIGTSPLFQSIQNR.G	YCL061C	5.1724
1	4248_T_HILIC4.05900.05900.3	42/80	K.IPIIPTELIGTSPLFQSIQNR.G	YCL061C	5.4716
1	4248_T_HILIC5.05941.05941.3	41/80	K.IPIIPTELIGTSPLFQSIQNR.G	YCL061C	4.3175
0.9935	4248_T_HILIC3.03356.03356.2	13/16	K.IPVPITLPK.M	YIL056W	5.7222
0.9865	4248_T_HILIC3.03323.03323.2	14/16	K.IPVPITLPK.M	YIL056W	4.8025
1	4248_T_HILIC5.06294.06294.3	43/112	K.IQLNIIDTPGFGDSLDNSPSFEIISDYIR.H	YJR076C	2.5913
1	4248_T_HILIC5.04641.04641.3	36/68	K.IRDPLTQTGLLQDLEEAK.S	YPR190C	4.9458
0.9998	4248_T_HILIC5.04611.04611.3	35/68	K.IRDPLTQTGLLQDLEEAK.S	YPR190C	4.4072
1	4248_T_HILIC5.04634.04634.2	26/34	K.IRDPLTQTGLLQDLEEAK.S	YPR190C	3.5275
0.9969	4248_T_HILIC6.05418.05418.4	57/174	K.IRDPLTQTGLLQDLEEAKSFQDEAELVEEK.T	YPR190C	8.9623
1	4248_T_HILIC6.05438.05438.3	39/116	K.IRDPLTQTGLLQDLEEAKSFQDEAELVEEK.T	YPR190C	6.3248
0.9999	4248_T_HILIC8.01749.01749.3	30/48	K.IRFPETM[147.04]DETQTR.A	YDL140C	4.7509
0.8845	4248_T_HILIC5.01038.01038.2	2015-09-12	K.ISEQM[147.04]AK.S	YJL076W	5.2222
0.9474	4248_T_HILIC5.00968.00968.2	2015-09-12	K.ISEQM[147.04]AK.S	YJL076W	4.2506
0.9537	4248_T_HILIC5.01088.01088.2	2015-10-12	K.ISEQM[147.04]AK.S	YJL076W	2.0646
0.9823	4248_T_HILIC5.01061.01061.2	2015-09-12	K.ISEQM[147.04]AK.S	YJL076W	5.2222
1	4248_T_HILIC6.03148.03148.2	25/34	K.ISHVSTGGGASLELLEGK.E	YCR012W	3.1892
0.998	4248_T_HILIC7.04247.04247.4	52/174	K.ISHVSTGGGASLELLEGKELPGVAFLSEKK.-	YCR012W	5.1036
0.8934	4248_T_HILIC7.04243.04243.5	51/232	K.ISHVSTGGGASLELLEGKELPGVAFLSEKK.-	YCR012W	4.317
0.9752	4248_T_HILIC9.01994.01994.4	40/114	K.ISKEDLSSISNKDTM[147.04]HLIAK.S	YKR010C	5.2908
0.9996	4248_T_HILIC7.03994.03994.3	33/72	K.ISLNLELPVPDNDPPEKYK.S	YPL228W	4.6721
0.9913	4248_T_HILIC4.04531.04531.3	30/48	K.ISLRDVEELDLIK.L	YAL001C	4.7252
0.9993	4248_T_HILIC4.06122.06122.2	20/28	K.ISPESVFGTLGELIK.V	YJL074C	5.9086
0.9993	4248_T_HILIC3.05943.05943.2	20/28	K.ISPESVFGTLGELIK.V	YJL074C	3.8972
0.9996	4248_T_HILIC3.05921.05921.2	21/28	K.ISPESVFGTLGELIK.V	YJL074C	5.3429
0.9996	4248_T_HILIC3.05906.05906.2	21/28	K.ISPESVFGTLGELIK.V	YJL074C	5.5943
0.9988	4248_T_HILIC6.05745.05745.3	28/108	K.ISQFLSLPLIESGTAGFDGYM[147.04]QPIIPGK.T	YDR390C	3.8364
1	4248_T_HILIC6.05757.05757.2	20/54	K.ISQFLSLPLIESGTAGFDGYM[147.04]QPIIPGK.T	YDR390C	3.1036
0.9992	4248_T_HILIC6.05761.05761.3	28/108	K.ISQFLSLPLIESGTAGFDGYM[147.04]QPIIPGK.T	YDR390C	5.4711
1	4248_T_HILIC7.05191.05191.3	35/140	K.ISQFLSLPLIESGTAGFDGYM[147.04]QPIIPGKTEC[160.03]FEC[160.03]TK.K	YDR390C	8.2655
1	4248_T_HILIC8.05024.05024.3	32/140	K.ISQFLSLPLIESGTAGFDGYM[147.04]QPIIPGKTEC[160.03]FEC[160.03]TK.K	YDR390C	1.6778
1	4248_T_HILIC8.04775.04775.3	31/144	K.ISQFLSLPLIESGTAGFDGYM[147.04]QPIIPGKTEC[160.03]FEC[160.03]TKK.E	YDR390C	4.2812
1	4248_T_HILIC8.04755.04755.3	31/144	K.ISQFLSLPLIESGTAGFDGYM[147.04]QPIIPGKTEC[160.03]FEC[160.03]TKK.E	YDR390C	1.9373
0.8637	4248_T_HILIC8.04749.04749.4	36/216	K.ISQFLSLPLIESGTAGFDGYM[147.04]QPIIPGKTEC[160.03]FEC[160.03]TKK.E	YDR390C	4.7345
0.9995	4248_T_HILIC9.01342.01342.2	22/24	K.ISTSGGSAANQAR.K	YML069W	0.7373
0.9996	4248_T_HILIC10.01257.01257.2	22/24	K.ISTSGGSAANQAR.K	YML069W	4.0144
0.999	4248_T_HILIC4.04872.04872.2	17/22	K.ITLNQLWDISGK.Y	YAL001C	2.5202
0.9989	4248_T_HILIC2.03044.03044.2	15/16	K.IVDSFGVLR.A	YPL082C	3.0797
0.9903	4248_T_HILIC3.03219.03219.2	2015-11-16	K.IVDSFGVLR.A	YPL082C	3.5765
0.999	4248_T_HILIC1.03016.03016.2	15/16	K.IVDSFGVLR.A	YPL082C	-3.4771
0.9997	4248_T_HILIC7.02795.02795.3	24/60	K.IVHQINTEINKDLEIK.I	YDR485C	4.1381
0.9929	4248_T_HILIC3.04330.04330.3	25/56	K.IVLIAHEPLIPFYER.V	YDR071C	4.1941
0.999	4248_T_HILIC3.05029.05029.2	15/18	K.IVLLIFVSGK.I	YER148W	5.506
0.997	4248_T_HILIC5.03251.03251.2	17/28	K.IYTRPISSQVLDLAK.K	YFR031C	-2.8739
0.9985	4248_T_HILIC5.03207.03207.2	18/28	K.IYTRPISSQVLDLAK.K	YFR031C	-0.176
0.9997	4248_T_HILIC6.02996.02996.3	31/60	K.IYTRPISSQVLDLAKK.I	YFR031C	4.3618
0.9962	4248_T_HILIC8.01462.01462.2	13/18	K.KADGSM[147.04]DLQK.W	YDL064W	-1.2618
0.9985	4248_T_HILIC8.01045.01045.2	15/18	K.KADGSM[147.04]DLQK.W	YDL064W	1.9828
0.9991	4248_T_HILIC8.01141.01141.2	16/18	K.KADGSM[147.04]DLQK.W	YDL064W	4.4162
0.9947	4248_T_HILIC10.00580.00580.2	13/18	K.KADGSM[147.04]DLQK.W	YDL064W	4.1459
0.9852	4248_T_HILIC10.00646.00646.2	14/18	K.KADGSM[147.04]DLQK.W	YDL064W	2.9742
0.992	4248_T_HILIC10.00624.00624.2	13/18	K.KADGSM[147.04]DLQK.W	YDL064W	2.3433
0.9989	4248_T_HILIC11.01197.01197.2	14/18	K.KADGSM[147.04]DLQK.W	YDL064W	5.5879
0.9973	4248_T_HILIC9.00933.00933.2	13/18	K.KADGSM[147.04]DLQK.W	YDL064W	3.3347
0.9991	4248_T_HILIC9.00679.00679.2	15/18	K.KADGSM[147.04]DLQK.W	YDL064W	0.3605
0.9981	4248_T_HILIC10.00602.00602.2	14/18	K.KADGSM[147.04]DLQK.W	YDL064W	2.7038
0.9978	4248_T_HILIC9.00867.00867.2	15/18	K.KADGSM[147.04]DLQK.W	YDL064W	3.6952
0.9989	4248_T_HILIC9.00978.00978.2	14/18	K.KADGSM[147.04]DLQK.W	YDL064W	3.7853
0.9994	4248_T_HILIC9.00824.00824.2	15/18	K.KADGSM[147.04]DLQK.W	YDL064W	3.8755
0.9993	4248_T_HILIC9.00846.00846.2	15/18	K.KADGSM[147.04]DLQK.W	YDL064W	3.8755
0.9993	4248_T_HILIC9.00800.00800.2	16/18	K.KADGSM[147.04]DLQK.W	YDL064W	3.6952
0.9987	4248_T_HILIC9.01002.01002.2	13/18	K.KADGSM[147.04]DLQK.W	YDL064W	3.6051
0.9986	4248_T_HILIC8.01077.01077.2	14/18	K.KADGSM[147.04]DLQK.W	YDL064W	1.2618
0.9989	4248_T_HILIC9.00646.00646.2	14/18	K.KADGSM[147.04]DLQK.W	YDL064W	0.9013
0.999	4248_T_HILIC8.01110.01110.2	14/18	K.KADGSM[147.04]DLQK.W	YDL064W	2.9742
0.9988	4248_T_HILIC9.00712.00712.2	14/18	K.KADGSM[147.04]DLQK.W	YDL064W	0.721
0.9988	4248_T_HILIC9.00955.00955.2	16/18	K.KADGSM[147.04]DLQK.W	YDL064W	3.1545
0.9992	4248_T_HILIC9.00911.00911.2	15/18	K.KADGSM[147.04]DLQK.W	YDL064W	4.5965
0.9996	4248_T_HILIC9.00889.00889.2	15/18	K.KADGSM[147.04]DLQK.W	YDL064W	3.4248
0.9783	4248_T_HILIC10.00671.00671.2	2015-12-18	K.KADGSM[147.04]DLQK.W	YDL064W	3.4248
0.9718	4248_T_HILIC9.02393.02393.2	16/34	K.KADGSM[147.04]DLQKWEAGIPGK.E	YDL064W	2.3101
0.9999	4248_T_HILIC8.02529.02529.3	31/68	K.KADGSM[147.04]DLQKWEAGIPGK.E	YDL064W	3.1811
0.9998	4248_T_HILIC8.02506.02506.3	33/68	K.KADGSM[147.04]DLQKWEAGIPGK.E	YDL064W	0.3592
0.9998	4248_T_HILIC9.02377.02377.3	32/68	K.KADGSM[147.04]DLQKWEAGIPGK.E	YDL064W	0.667
0.9999	4248_T_HILIC9.02397.02397.3	30/68	K.KADGSM[147.04]DLQKWEAGIPGK.E	YDL064W	1.334
1	4248_T_HILIC11.01458.01458.3	39/92	K.KANPSTNPTLNNNM[147.04]SAATTNSSSR.S	YLR256W	7.1309
0.9998	4248_T_HILIC11.01492.01492.3	35/92	K.KANPSTNPTLNNNM[147.04]SAATTNSSSR.S	YLR256W	398.812
1	4248_T_HILIC11.01535.01535.3	37/92	K.KANPSTNPTLNNNM[147.04]SAATTNSSSR.S	YLR256W	400.933
0.9992	4248_T_HILIC11.01466.01466.2	17/46	K.KANPSTNPTLNNNM[147.04]SAATTNSSSR.S	YLR256W	7.1738
0.9998	4248_T_HILIC11.01515.01515.3	37/92	K.KANPSTNPTLNNNM[147.04]SAATTNSSSR.S	YLR256W	397.291
0.9997	4248_T_HILIC9.01787.01787.3	26/52	K.KELNLYVGM[147.04]SSM[147.04]QK.K	YBR245C	5.2352
1	4248_T_HILIC5.05702.05702.3	38/84	K.KELQPIDFLDTGLLLPNTSFSR.I	YOR038C	6.0645
0.9936	4248_T_HILIC8.01476.01476.2	13/16	K.KENQVSIER.F	YLR256W	1.178
1	4248_T_HILIC5.05690.05690.3	31/76	K.KFPTLGAWYDVINEYEFQTR.C	YKL112W	3.6705
1	4248_T_HILIC5.05644.05644.3	32/76	K.KFPTLGAWYDVINEYEFQTR.C	YKL112W	2.1378
1	4248_T_HILIC5.05665.05665.3	36/76	K.KFPTLGAWYDVINEYEFQTR.C	YKL112W	3.8318
0.9987	4248_T_HILIC4.03767.03767.2	15/16	K.KFVFLLTTR.A	YBR245C	4.0864
1	4248_T_HILIC10.01624.01624.3	27/64	K.KGDDLPLNDKDIGENC[160.03]R.R	YKR010C	2.7538
0.999	4248_T_HILIC6.03320.03320.3	24/56	K.KGEIELHSQLLPYVK.V	YOL034W	3.4168
0.9995	4248_T_HILIC6.03300.03300.2	21/28	K.KGEIELHSQLLPYVK.V	YOL034W	2.1083
1	4248_T_HILIC6.03285.03285.3	30/56	K.KGEIELHSQLLPYVK.V	YOL034W	0.7973
0.9739	4248_T_HILIC6.01569.01569.2	2015-12-12	K.KIEIEQR.K	YBR083W	2.7277
0.9997	4248_T_HILIC5.04040.04040.2	19/22	K.KINYDAIDGLFR.-	YGR246C	1.8236
0.8848	4248_T_HILIC8.02058.02058.3	30/52	K.KINYEQEAQKLEEK.A	YFR037C	5.6509
0.9914	4248_T_HILIC5.02062.02062.2	2015-12-14	K.KISTIFDK.M	YNL088W	1.9946
0.9964	4248_T_HILIC7.03761.03761.3	31/76	K.KKPIASAFILPEEDLENDVK.A	YBR081C	6.4209
1	4248_T_HILIC5.04781.04781.2	22/34	K.KLAFPTNTIYPLLNPSLR.Y	YOR038C	2.3796
0.9997	4248_T_HILIC5.04769.04769.3	28/68	K.KLAFPTNTIYPLLNPSLR.Y	YOR038C	4.4656
0.9989	4248_T_HILIC5.04802.04802.3	25/68	K.KLAFPTNTIYPLLNPSLR.Y	YOR038C	2.427
0.9965	4248_T_HILIC7.01991.01991.3	30/52	K.KLDDLENTKDNLVK.E	YFL008W	4.7969
1	4248_T_HILIC7.01723.01723.3	23/40	K.KLDLPHESTTR.A	YLR256W	3.157
1	4248_T_HILIC7.03825.03825.3	35/68	K.KLVNEVENVLNKEGVLQK.-	YDR507C	6.2768
0.9994	4248_T_HILIC10.01554.01554.3	29/56	K.KNDNLEKLDSVTNNR.K	YNL027W	5.1081
1	4248_T_HILIC10.01867.01867.2	22/36	K.KQDEDGAETAATTPLPSAA.A	YOR344C	7.3109
0.9997	4248_T_HILIC11.01604.01604.3	41/92	K.KQDEDGAETAATTPLPSAAATSTK.L	YOR344C	8.8017
0.8232	4248_T_HILIC8.02536.02536.3	28/60	K.KQNGTGNPANLTPYLK.V	YOR156C	574.725
1	4248_T_HILIC4.03452.03452.3	26/40	K.KRPILIELALR.S	YNL039W	-1.8129
1	4248_T_HILIC4.03484.03484.3	25/40	K.KRPILIELALR.S	YNL039W	3.4746
0.9928	4248_T_HILIC4.03458.03458.2	14/20	K.KRPILIELALR.S	YNL039W	-2.6458
0.9945	4248_T_HILIC4.03485.03485.2	15/20	K.KRPILIELALR.S	YNL039W	2.3434
1	4248_T_HILIC9.01384.01384.3	24/52	K.KRPPTGTTTTTTIR.S	YJL076W	0.1305
1	4248_T_HILIC10.01466.01466.3	30/56	K.KRPVDTEISEAPSNK.R	YDR390C	4.543
1	4248_T_HILIC8.03367.03367.3	38/92	K.KSANELDDNALESGSISC[160.03]GPLLSR.L	YDR176W	4.1811
0.9995	4248_T_HILIC10.01285.01285.2	17/24	K.KSAVSESSVTNSK.I	YJL076W	4.9068
1	4248_T_HILIC8.01914.01914.3	34/60	K.KTVGSSNGGLIHVVTR.E	YDL140C	609.551
1	4248_T_HILIC8.01997.01997.3	30/76	K.KVINPTKDSALGDQSVIYSK.S	YIL036W	7.8515
1	4248_T_HILIC7.03805.03805.3	41/88	K.KVLENTEIGDSIFDKAGAEIVPK.L	YCR012W	0.3232
1	4248_T_HILIC7.03804.03804.4	57/132	K.KVLENTEIGDSIFDKAGAEIVPK.L	YCR012W	1.7768
1	4248_T_HILIC5.03977.03977.3	30/68	K.KYNPSALIEHLDVESALK.Y	YOR341W	4.3369
0.9995	4248_T_HILIC5.05111.05111.3	29/60	K.KYNSVNEILSEFYYVR.L	YNL088W	4.146
1	4248_T_HILIC6.05633.05633.3	49/136	K.LADDVDLEALAAETHGYVGADIASLC[160.03]SEAAM[147.04]QQIR.E	YDL126C	1.3703
0.9806	4248_T_HILIC6.03842.03842.3	21/60	K.LADLGLEKEFQSVDGK.E	YDL150W	1.028
0.999	4248_T_HILIC5.03725.03725.3	30/60	K.LADLGLEKEFQSVDGK.E	YDL150W	0.7996
0.9978	4248_T_HILIC5.03754.03754.3	22/60	K.LADLGLEKEFQSVDGK.E	YDL150W	4.2263
0.9895	4248_T_HILIC5.03729.03729.2	24/30	K.LADLGLEKEFQSVDGK.E	YDL150W	2.4001
1	4248_T_HILIC4.05316.05316.3	35/64	K.LAFPTNTIYPLLNPSLR.Y	YOR038C	5.538
1	4248_T_HILIC4.05307.05307.2	20/32	K.LAFPTNTIYPLLNPSLR.Y	YOR038C	4.1427
0.9999	4248_T_HILIC4.05341.05341.3	28/64	K.LAFPTNTIYPLLNPSLR.Y	YOR038C	4.5029
0.9998	4248_T_HILIC4.05322.05322.2	21/32	K.LAFPTNTIYPLLNPSLR.Y	YOR038C	5.4373
0.9248	4248_T_HILIC5.01704.01704.2	14/16	K.LAKLEIEM[147.04]K.T	YLR314C	-0.8245
0.9262	4248_T_HILIC4.01670.01670.2	14/16	K.LAKLEIEM[147.04]K.T	YLR314C	3.2978
1	4248_T_HILIC7.02894.02894.2	25/30	K.LALGLNDDSSVGENTR.L	YDR334W	4.3326
1	4248_T_HILIC6.05005.05005.3	40/76	K.LALVEAQDELQQLKEDINSR.Q	YLR383W	4.3643
0.911	4248_T_HILIC9.01516.01516.2	16/24	K.LAPPNKNC[160.03]PVC[160.03]SK.V	YDR390C	4.4422
0.9992	4248_T_HILIC6.02291.02291.2	19/26	K.LASSSGLPINQIHK.L	YNL042W	1.1598
0.9993	4248_T_HILIC7.02210.02210.3	24/52	K.LASSSGLPINQIHK.L	YNL042W	5.4539
0.9997	4248_T_HILIC7.02201.02201.2	19/26	K.LASSSGLPINQIHK.L	YNL042W	4.9801
0.9993	4248_T_HILIC6.02259.02259.2	17/26	K.LASSSGLPINQIHK.L	YNL042W	-0.8187
0.9982	4248_T_HILIC6.02310.02310.3	21/52	K.LASSSGLPINQIHK.L	YNL042W	4.2268
0.9997	4248_T_HILIC6.02275.02275.3	23/52	K.LASSSGLPINQIHK.L	YNL042W	-1.3635
0.9998	4248_T_HILIC9.05679.05679.3	25/160	K.LC[160.03]GIIPSSSSNSQFNVNVSTPSSSSPPSTSLIALLESSISR.S	YNL167C	2.8028
0.9972	4248_T_HILIC10.05518.05518.3	27/160	K.LC[160.03]GIIPSSSSNSQFNVNVSTPSSSSPPSTSLIALLESSISR.S	YNL167C	242.642
1	4248_T_HILIC4.05833.05833.2	27/40	K.LC[160.03]NIFSTEFILETADLNVGQK.Y	YNL088W	4.1024
1	4248_T_HILIC4.05811.05811.2	27/40	K.LC[160.03]NIFSTEFILETADLNVGQK.Y	YNL088W	4.0195
1	4248_T_HILIC4.05809.05809.3	38/80	K.LC[160.03]NIFSTEFILETADLNVGQK.Y	YNL088W	5.7161
0.9989	4248_T_HILIC4.05641.05641.3	34/56	K.LDFKDIINWTIVSER.M	YBR049C	5.0243
1	4248_T_HILIC5.06189.06189.3	38/104	K.LDTLLANDSVFVHLLQQIPM[147.04]GNSLLNK.L	YBL066C	6.9729
0.9151	4248_T_HILIC1.03723.03723.2	2015-11-12	K.LDVFIIR.A	YNL199C	4.7915
0.9118	4248_T_HILIC3.03943.03943.2	2015-11-12	K.LDVFIIR.A	YNL199C	5.1338
0.975	4248_T_HILIC2.03767.03767.2	2015-11-12	K.LDVFIIR.A	YNL199C	3.5366
0.9995	4248_T_HILIC5.02433.02433.3	21/40	K.LEC[160.03]QYTPIHLR.K	YDR213W	4.8891
0.9995	4248_T_HILIC4.02881.02881.2	17/20	K.LEEPLAEQIPK.S	YOR038C	3.392
1	4248_T_HILIC3.04350.04350.2	18/20	K.LEGPLFVC[160.03]EFR.Y	YLR357W	4.3138
0.9429	4248_T_HILIC6.03355.03355.3	39/64	K.LEITKEETLNPIIQDTK.K	YBR011C	5.7873
1	4248_T_HILIC5.03187.03187.2	21/26	K.LEM[147.04]DQPVDLTFGAK.Y	YBR088C	1.708
0.9943	4248_T_HILIC6.03414.03414.2	17/26	K.LEM[147.04]DQPVDLTFGAK.Y	YBR088C	3.9854
0.9997	4248_T_HILIC5.03215.03215.2	21/26	K.LEM[147.04]DQPVDLTFGAK.Y	YBR088C	-4.2384
0.9677	4248_T_HILIC6.03287.03287.3	34/76	K.LFAGADTDNAVTSHIQSVTR.L	YAL027W	1.2351
0.9677	4248_T_HILIC6.03287.03287.3	34/76	K.LFAGADTDNAVTSHIQSVTR.L	YAL027W	1.2351
0.879	4248_T_HILIC1.03125.03125.2	13/16	K.LFANPILDK.F	YOL034W	2.8112
0.9329	4248_T_HILIC1.03109.03109.2	2015-12-16	K.LFANPILDK.F	YOL034W	0.8724
0.9925	4248_T_HILIC3.03282.03282.2	14/16	K.LFANPILDK.F	YOL034W	4.9438
0.9494	4248_T_HILIC3.03845.03845.2	15/20	K.LFANPILDKFK.V	YOL034W	4.7445
0.9977	4248_T_HILIC3.03851.03851.3	27/40	K.LFANPILDKFK.V	YOL034W	2.9057
0.9518	4248_T_HILIC2.03736.03736.2	2015-11-12	K.LFDGLLR.Y	YNL262W	3.2355
1	4248_T_HILIC4.05473.05473.2	22/32	K.LFGYIVEM[147.04]ITPEQLLEK.V	YDR409W	1.9607
0.9993	4248_T_HILIC1.04969.04969.2	17/32	K.LFGYIVEM[147.04]ITPEQLLEK.V	YDR409W	3.8234
0.9984	4248_T_HILIC5.01317.01317.2	2015-12-14	K.LFHHYC[160.03]TK.V	YDR213W	3.163
0.8563	4248_T_HILIC4.02946.02946.2	13/14	K.LFIQDINK.L	YDR390C	-1.5128
0.952	4248_T_HILIC3.06054.06054.2	21/32	K.LFIQDINKLLAIENLWK.T	YDR390C	5.1153
0.9995	4248_T_HILIC3.05144.05144.2	20/26	K.LFSLDLAALTAGAK.Y	YLL026W	4.5983
0.9975	4248_T_HILIC1.04513.04513.2	15/20	K.LFVLLPPIDPK.D	YNL132W	3.5122
0.9951	4248_T_HILIC3.04863.04863.2	14/20	K.LFVLLPPIDPK.D	YNL132W	4.3902
0.9985	4248_T_HILIC3.04890.04890.2	17/20	K.LFVLLPPIDPK.D	YNL132W	5.9068
1	4248_T_HILIC4.04151.04151.2	22/28	K.LFYENDDVPLSDSFK.Q	YOR191W	4.8607
1	4248_T_HILIC5.02356.02356.2	18/22	K.LGETLGLGSTGK.V	YDR507C	4.3224
0.9998	4248_T_HILIC3.04742.04742.2	17/22	K.LGFYFDPVIDPK.T	YJR089W	0.7083
0.9997	4248_T_HILIC1.04409.04409.2	16/22	K.LGFYFDPVIDPK.T	YJR089W	3.7542
1	4248_T_HILIC3.04714.04714.2	17/22	K.LGFYFDPVIDPK.T	YJR089W	-0.3542
0.9993	4248_T_HILIC1.04396.04396.2	16/22	K.LGFYFDPVIDPK.T	YJR089W	4.1792
0.9091	4248_T_HILIC7.03703.03703.4	38/102	K.LGIKQDNSVFKEFDPISK.Q	YLR314C	6.7694
0.8057	4248_T_HILIC7.03715.03715.3	26/68	K.LGIKQDNSVFKEFDPISK.Q	YLR314C	6.0954
0.9606	4248_T_HILIC11.03188.03188.4	34/102	K.LGIKQDNSVFKEFDPISK.Q	YLR314C	3.2396
0.9579	4248_T_HILIC6.03834.03834.4	40/102	K.LGIKQDNSVFKEFDPISK.Q	YLR314C	5.1254
0.9754	4248_T_HILIC6.03802.03802.3	29/68	K.LGIKQDNSVFKEFDPISK.Q	YLR314C	5.3698
0.8389	4248_T_HILIC6.03808.03808.2	22/34	K.LGIKQDNSVFKEFDPISK.Q	YLR314C	4.5012
0.921	4248_T_HILIC6.03801.03801.4	39/102	K.LGIKQDNSVFKEFDPISK.Q	YLR314C	5.1254
0.9738	4248_T_HILIC6.03835.03835.3	29/68	K.LGIKQDNSVFKEFDPISK.Q	YLR314C	5.0312
0.9306	4248_T_HILIC9.02179.02179.4	39/126	K.LGTNQSDKVDDYTPEEVDKIER.E	YLR086W	4.3457
0.987	4248_T_HILIC9.02182.02182.3	33/84	K.LGTNQSDKVDDYTPEEVDKIER.E	YLR086W	4.4257
1	4248_T_HILIC4.05076.05076.2	20/30	K.LIDLTQFPAFVTPM[147.04]GK.G	YLR044C	5.0697
0.9998	4248_T_HILIC5.05107.05107.2	19/30	K.LIDLTQFPAFVTPM[147.04]GK.G	YLR044C	6.1282
0.9961	4248_T_HILIC6.02839.02839.4	35/84	K.LIDVSLKPLNEAKPK.I	YDR464W	0.6595
0.9958	4248_T_HILIC5.04394.04394.3	22/88	K.LIIEPNTLELNGLTEETPHDLPK.N	YHR084W	2.9362
0.973	4248_T_HILIC6.04312.04312.3	32/88	K.LIIEPNTLELNGLTEETPHDLPK.N	YHR084W	382.024
0.9991	4248_T_HILIC3.05161.05161.2	21/24	K.LILEESLNAIILK.L	YJL074C	5.1023
0.9987	4248_T_HILIC1.04731.04731.2	20/24	K.LILEESLNAIILK.L	YJL074C	3.2655
0.9204	4248_T_HILIC4.06016.06016.3	26/60	K.LILEESLNAIILKLEK.L	YJL074C	5.6487
1	4248_T_HILIC5.04979.04979.2	21/36	K.LISVSLVDEFPSELSDSDR.Q	YDR227W	6.0216
0.9987	4248_T_HILIC6.04908.04908.3	36/96	K.LISVSLVDEFPSELSDSDRQIINEK.M	YDR227W	2.0455
1	4248_T_HILIC3.03793.03793.2	18/20	K.LLADFDIVSTK.M	YBL034C	5.2344
0.9951	4248_T_HILIC4.04854.04854.2	14/16	K.LLAIENLWK.T	YDR390C	4.7244
0.9991	4248_T_HILIC3.04756.04756.2	14/16	K.LLAIENLWK.T	YDR390C	0.8177
0.9991	4248_T_HILIC3.04656.04656.2	14/16	K.LLAIENLWK.T	YDR390C	-0.636
0.9988	4248_T_HILIC3.04687.04687.2	14/16	K.LLAIENLWK.T	YDR390C	-0.2726
0.9989	4248_T_HILIC3.04720.04720.2	14/16	K.LLAIENLWK.T	YDR390C	0.3634
0.9997	4248_T_HILIC1.04967.04967.2	20/24	K.LLDGELDFDDFLK.L	YOR207C	4.6081
1	4248_T_HILIC3.05374.05374.2	22/24	K.LLDGELDFDDFLK.L	YOR207C	3.1802
0.989	4248_T_HILIC3.04298.04298.2	16/18	K.LLEIPVYLER.G	YOR110W	4.8967
0.9971	4248_T_HILIC1.04042.04042.2	15/18	K.LLEIPVYLER.G	YOR110W	3.2912
0.9663	4248_T_HILIC3.01726.01726.2	2015-11-12	K.LLEQELR.D	YDR485C	-0.3328
0.9996	4248_T_HILIC4.05379.05379.2	20/26	K.LLFQELLSM[147.04]NIAPR.L	YOR207C	4.8739
0.9997	4248_T_HILIC1.04864.04864.2	18/26	K.LLFQELLSM[147.04]NIAPR.L	YOR207C	3.0086
1	4248_T_HILIC1.04863.04863.3	31/52	K.LLFQELLSM[147.04]NIAPR.L	YOR207C	2.8263
1	4248_T_HILIC4.05373.05373.3	29/52	K.LLFQELLSM[147.04]NIAPR.L	YOR207C	1.8642
1	4248_T_HILIC3.05277.05277.3	28/52	K.LLFQELLSM[147.04]NIAPR.L	YOR207C	4.6905
1	4248_T_HILIC4.04215.04215.2	24/30	K.LLGSVSDFTSAADQLR.L	YJL092W	-0.4165
0.9996	4248_T_HILIC5.04243.04243.2	19/30	K.LLGSVSDFTSAADQLR.L	YJL092W	3.0936
0.8806	4248_T_HILIC5.05259.05259.4	48/168	K.LLIPVQELPLLLKPNKSDDVALEEGSYVR.I	YML010W	3.3212
0.95	4248_T_HILIC5.05394.05394.4	37/168	K.LLIPVQELPLLLKPNKSDDVALEEGSYVR.I	YML010W	307.147
0.8645	4248_T_HILIC5.05282.05282.4	47/168	K.LLIPVQELPLLLKPNKSDDVALEEGSYVR.I	YML010W	3.9977
0.9972	4248_T_HILIC5.05255.05255.3	48/112	K.LLIPVQELPLLLKPNKSDDVALEEGSYVR.I	YML010W	2.5532
0.9895	4248_T_HILIC5.05243.05243.4	51/168	K.LLIPVQELPLLLKPNKSDDVALEEGSYVR.I	YML010W	3.5365
0.8217	4248_T_HILIC5.04000.04000.2	21/24	K.LLIQIDELSNGQR.S	YFL008W	661.104
0.995	4248_T_HILIC1.04325.04325.2	2015-11-12	K.LLLEIFR.N	YBL034C	2.9848
1	4248_T_HILIC5.04949.04949.3	41/100	K.LLLLNTSAIQETASPLSQDELISLRK.I	YIL149C	3.747
1	4248_T_HILIC5.05877.05877.3	29/84	K.LLNDEYNYPQLTEDILKEISTR.V	YLR272C	3.8211
0.9956	4248_T_HILIC4.01674.01674.2	13/16	K.LLNHPNVLR.L	YDR507C	3.3437
0.9996	4248_T_HILIC3.04808.04808.2	20/24	K.LLPGAVFLGNITK.K	YMR229C	4.316
0.9997	4248_T_HILIC3.04831.04831.2	21/24	K.LLPGAVFLGNITK.K	YMR229C	5.5811
1	4248_T_HILIC6.04672.04672.3	38/92	K.LLQNSERDVELSSDELKVIEEQLK.H	YLR086W	2.3078
0.9995	4248_T_HILIC4.04398.04398.2	19/22	K.LLQSYVQSLIQR.L	YDL197C	4.8314
0.9991	4248_T_HILIC5.06241.06241.3	39/116	K.LLQTPIDM[147.04]SLKPNDAESEKEVIDTILALVK.D	YLR044C	4.6382
0.9991	4248_T_HILIC6.06293.06293.3	38/116	K.LLQTPIDM[147.04]SLKPNDAESEKEVIDTILALVK.D	YLR044C	6.0446
0.9994	4248_T_HILIC6.06311.06311.3	35/116	K.LLQTPIDM[147.04]SLKPNDAESEKEVIDTILALVK.D	YLR044C	5.9249
0.9826	4248_T_HILIC5.06249.06249.4	42/174	K.LLQTPIDM[147.04]SLKPNDAESEKEVIDTILALVK.D	YLR044C	4.906
0.9997	4248_T_HILIC4.03987.03987.2	19/22	K.LLSGEIIGYEIK.M	YDL197C	4.4169
1	4248_T_HILIC3.03777.03777.2	20/22	K.LLSGEIIGYEIK.M	YDL197C	4.1923
0.9662	4248_T_HILIC5.02159.02159.2	15/20	K.LLTPITASNEK.K	YBR083W	3.3679
0.949	4248_T_HILIC4.02354.02354.2	17/18	K.LLTTIADAAK.G	YLR044C	1.7689
0.8433	4248_T_HILIC5.01536.01536.2	2015-09-12	K.LM[147.04]C[160.03]LSSK.Y	YLR272C	3.507
0.9938	4248_T_HILIC2.03373.03373.2	14/18	K.LM[147.04]DIDADFLK.I	YBR088C	3.006
0.9976	4248_T_HILIC1.03365.03365.2	15/18	K.LM[147.04]DIDADFLK.I	YBR088C	-1.503
0.9877	4248_T_HILIC1.03331.03331.2	15/18	K.LM[147.04]DIDADFLK.I	YBR088C	0.334
0.9978	4248_T_HILIC4.03748.03748.2	15/18	K.LM[147.04]DIDADFLK.I	YBR088C	-0.4175
0.9971	4248_T_HILIC3.03538.03538.2	15/18	K.LM[147.04]DIDADFLK.I	YBR088C	2.672
1	4248_T_HILIC7.04276.04276.3	34/80	K.LM[147.04]EC[160.03]VNDAVQTLLQGDDKLGK.V	YFR037C	4.4394
0.9993	4248_T_HILIC5.05237.05237.3	34/60	K.LNDIEDVEKYFPGLLR.A	YBR011C	3.6921
0.9879	4248_T_HILIC4.05212.05212.3	31/60	K.LNDIEDVEKYFPGLLR.A	YBR011C	5.7721
0.9879	4248_T_HILIC4.05388.05388.2	16/30	K.LNGFTTPLEFPISTLR.K	YML010W	549.287
0.9898	4248_T_HILIC3.05274.05274.2	18/30	K.LNGFTTPLEFPISTLR.K	YML010W	548.679
0.9902	4248_T_HILIC3.05292.05292.2	16/30	K.LNGFTTPLEFPISTLR.K	YML010W	547.684
0.9536	4248_T_HILIC4.04719.04719.3	28/64	K.LNGFTTPLEFPISTLRK.I	YML010W	512.111
0.9918	4248_T_HILIC9.01826.01826.2	19/30	K.LNGSSSSINSLQQSTR.S	YDL225W	589.41
0.9766	4248_T_HILIC9.01236.01236.2	14/22	K.LNGSSSSSTTTR.R	YJR076C	822.882
0.9729	4248_T_HILIC9.01208.01208.2	17/22	K.LNGSSSSSTTTR.R	YJR076C	823.715
0.9855	4248_T_HILIC5.01834.01834.2	15/18	K.LNIYKEEYER.A	YOL034W	-1.6204
1	4248_T_HILIC11.02391.02391.3	42/124	K.LNLHPTPTPGTIIPNPDSSPSSGSPTSSAAQR.D	YBL066C	3.5147
0.9921	4248_T_HILIC7.05092.05092.2	19/38	K.LNLNVIDTEGFGDFLNNDQK.S	YLR314C	439.971
1	4248_T_HILIC6.05289.05289.3	40/76	K.LNLNVIDTEGFGDFLNNDQK.S	YLR314C	5.423
1	4248_T_HILIC7.05046.05046.3	41/76	K.LNLNVIDTEGFGDFLNNDQK.S	YLR314C	5.8198
0.9978	4248_T_HILIC6.05396.05396.2	25/38	K.LNLNVIDTEGFGDFLNNDQK.S	YLR314C	438.164
1	4248_T_HILIC6.05398.05398.3	29/76	K.LNLNVIDTEGFGDFLNNDQK.S	YLR314C	438.014
0.9991	4248_T_HILIC6.05331.05331.3	27/76	K.LNLNVIDTEGFGDFLNNDQK.S	YLR314C	436.56
1	4248_T_HILIC6.05361.05361.2	25/38	K.LNLNVIDTEGFGDFLNNDQK.S	YLR314C	438.561
0.9983	4248_T_HILIC6.05330.05330.2	28/38	K.LNLNVIDTEGFGDFLNNDQK.S	YLR314C	436.445
1	4248_T_HILIC8.04912.04912.3	33/76	K.LNLNVIDTEGFGDFLNNDQK.S	YLR314C	4.0562
1	4248_T_HILIC6.05375.05375.2	28/38	K.LNLNVIDTEGFGDFLNNDQK.S	YLR314C	439.002
1	4248_T_HILIC6.05286.05286.2	28/38	K.LNLNVIDTEGFGDFLNNDQK.S	YLR314C	5.9547
1	4248_T_HILIC7.05056.05056.2	28/38	K.LNLNVIDTEGFGDFLNNDQK.S	YLR314C	5.3372
0.9826	4248_T_HILIC8.04921.04921.2	1938-12-01	K.LNLNVIDTEGFGDFLNNDQK.S	YLR314C	3.7052
1	4248_T_HILIC6.05381.05381.3	32/76	K.LNLNVIDTEGFGDFLNNDQK.S	YLR314C	437.793
0.9999	4248_T_HILIC6.05650.05650.3	37/104	K.LNLNVIDTEGFGDFLNNDQKSWDPIIK.E	YLR314C	3.4754
0.9629	4248_T_HILIC6.05678.05678.3	29/104	K.LNLNVIDTEGFGDFLNNDQKSWDPIIK.E	YLR314C	5.1165
0.9827	4248_T_HILIC6.05720.05720.3	29/104	K.LNLNVIDTEGFGDFLNNDQKSWDPIIK.E	YLR314C	322.367
0.975	4248_T_HILIC6.05895.05895.4	43/186	K.LNLNVIDTEGFGDFLNNDQKSWDPIIKEIDSR.F	YLR314C	3.2355
0.9954	4248_T_HILIC11.02063.02063.2	18/44	K.LNNGSPQSVQPQQQIPSSSGVLR.I	YJL076W	404.707
0.9987	4248_T_HILIC10.02350.02350.3	34/88	K.LNNGSPQSVQPQQQIPSSSGVLR.I	YJL076W	411.053
0.9986	4248_T_HILIC11.02057.02057.3	31/88	K.LNNGSPQSVQPQQQIPSSSGVLR.I	YJL076W	416.867
0.9189	4248_T_HILIC5.03548.03548.2	18/26	K.LNNVGTGSFDVLAK.V	YOR341W	687.383
0.909	4248_T_HILIC4.03570.03570.2	18/26	K.LNNVGTGSFDVLAK.V	YOR341W	688.426
0.9981	4248_T_HILIC5.03361.03361.2	19/26	K.LNNVGTGSFDVLAK.V	YOR341W	706.927
0.9997	4248_T_HILIC5.03328.03328.2	21/26	K.LNNVGTGSFDVLAK.V	YOR341W	-0.4875
1	4248_T_HILIC7.02940.02940.2	19/34	K.LNPDGTM[147.04]AIDEETM[147.04]VVDR.H	YNL039W	2.8937
1	4248_T_HILIC7.02906.02906.2	25/34	K.LNPDGTM[147.04]AIDEETM[147.04]VVDR.H	YNL039W	5.1007
0.9808	4248_T_HILIC4.03148.03148.2	13/14	K.LNQLNLLR.E	YKR095W	3.3516
0.9992	4248_T_HILIC7.02030.02030.3	26/52	K.LNSDSEAFLKNPQR.M	YBR081C	1.9126
1	4248_T_HILIC7.02036.02036.2	18/26	K.LNSDSEAFLKNPQR.M	YBR081C	2.2842
0.9908	4248_T_HILIC8.01870.01870.3	23/52	K.LNSDSEAFLKNPQR.M	YBR081C	5.1825
0.8212	4248_T_HILIC3.03964.03964.2	13/16	K.LNSLLTYIK.S	YLR086W	924.783
0.9946	4248_T_HILIC3.03884.03884.2	14/16	K.LNSLLTYIK.S	YLR086W	2.909
0.9997	4248_T_HILIC6.05728.05728.3	29/80	K.LNTFENDLLQEFDSELSKEEK.E	YJL074C	4.9007
0.8372	4248_T_HILIC7.05245.05245.4	29/132	K.LNTFENDLLQEFDSELSKEEKER.L	YJL074C	6.2491
0.9887	4248_T_HILIC3.03194.03194.2	14/16	K.LNVLVDEIK.S	YIL149C	2.4913
1	4248_T_HILIC8.02459.02459.3	30/72	K.LPDILNHGQHNQNLYADGR.N	YLR256W	2.8019
1	4248_T_HILIC7.02725.02725.3	37/72	K.LPDILNHGQHNQNLYADGR.N	YLR256W	4.6392
1	4248_T_HILIC8.02430.02430.3	36/72	K.LPDILNHGQHNQNLYADGR.N	YLR256W	2.8938
0.9977	4248_T_HILIC8.02442.02442.4	38/108	K.LPDILNHGQHNQNLYADGR.N	YLR256W	9.32
0.8736	4248_T_HILIC8.02412.02412.4	34/108	K.LPDILNHGQHNQNLYADGR.N	YLR256W	1.9283
0.9954	4248_T_HILIC7.02696.02696.4	36/108	K.LPDILNHGQHNQNLYADGR.N	YLR256W	2.5711
1	4248_T_HILIC7.02697.02697.3	32/72	K.LPDILNHGQHNQNLYADGR.N	YLR256W	2.5263
0.9868	4248_T_HILIC7.02724.02724.4	36/108	K.LPDILNHGQHNQNLYADGR.N	YLR256W	4.0402
1	4248_T_HILIC6.04083.04083.3	41/92	K.LPPVSSPAAATAAAAAAVTSEM[147.04]NR.Q	YDR310C	5.9414
1	4248_T_HILIC6.04129.04129.2	27/46	K.LPPVSSPAAATAAAAAAVTSEM[147.04]NR.Q	YDR310C	5.5918
0.9956	4248_T_HILIC5.04022.04022.3	32/92	K.LPPVSSPAAATAAAAAAVTSEM[147.04]NR.Q	YDR310C	2.8607
1	4248_T_HILIC6.04114.04114.3	40/92	K.LPPVSSPAAATAAAAAAVTSEM[147.04]NR.Q	YDR310C	3.4328
1	4248_T_HILIC6.04094.04094.2	31/46	K.LPPVSSPAAATAAAAAAVTSEM[147.04]NR.Q	YDR310C	2.9941
0.9518	4248_T_HILIC6.04255.04255.3	39/84	K.LQKFDIEDQPLESEQEYDFIAK.S	YER064C	2.2327
0.8274	4248_T_HILIC5.02314.02314.2	13/16	K.LQLASLQQK.Q	YJL074C	2.1367
0.9987	4248_T_HILIC7.05696.05696.4	45/156	K.LQTM[147.04]AGESVVHLIQQLLENNKVNVSGK.I	YPL082C	3.8402
1	4248_T_HILIC8.05531.05531.4	44/156	K.LQTM[147.04]AGESVVHLIQQLLENNKVNVSGK.I	YPL082C	4.2781
0.9694	4248_T_HILIC8.05557.05557.4	40/156	K.LQTM[147.04]AGESVVHLIQQLLENNKVNVSGK.I	YPL082C	4.0086
0.9982	4248_T_HILIC8.05545.05545.3	24/104	K.LQTM[147.04]AGESVVHLIQQLLENNKVNVSGK.I	YPL082C	4.2795
1	4248_T_HILIC5.05887.05887.2	27/34	K.LQTQLSYLISSSLSNLSK.D	YLR272C	3.9332
1	4248_T_HILIC5.05885.05885.3	33/68	K.LQTQLSYLISSSLSNLSK.D	YLR272C	4.032
1	4248_T_HILIC5.05871.05871.2	27/34	K.LQTQLSYLISSSLSNLSK.D	YLR272C	4.1854
1	4248_T_HILIC5.05863.05863.3	32/68	K.LQTQLSYLISSSLSNLSK.D	YLR272C	4.1328
0.9995	4248_T_HILIC6.05903.05903.3	27/64	K.LQTVLETLLSDVNQNQR.N	YJL074C	3.193
1	4248_T_HILIC6.05883.05883.3	33/64	K.LQTVLETLLSDVNQNQR.N	YJL074C	4.4094
1	4248_T_HILIC6.05886.05886.2	23/32	K.LQTVLETLLSDVNQNQR.N	YJL074C	4.1581
1	4248_T_HILIC6.05628.05628.3	29/132	K.LQVVLVPPSLQATM[147.04]PIQFGYGPTIAESSQLLPNR.T	YJL076W	4.9959
1	4248_T_HILIC6.05651.05651.3	38/132	K.LQVVLVPPSLQATM[147.04]PIQFGYGPTIAESSQLLPNR.T	YJL076W	5.376
0.9563	4248_T_HILIC6.05623.05623.4	33/198	K.LQVVLVPPSLQATM[147.04]PIQFGYGPTIAESSQLLPNR.T	YJL076W	2.253
0.9536	4248_T_HILIC6.03395.03395.3	21/44	K.LRLDQLVIQQNR.T	YBR245C	2.4701
0.9847	4248_T_HILIC6.03396.03396.2	17/22	K.LRLDQLVIQQNR.T	YBR245C	1.2693
0.999	4248_T_HILIC1.03914.03914.2	15/16	K.LSDFVVLIR.E	YDR390C	3.7642
0.999	4248_T_HILIC1.03893.03893.2	15/16	K.LSDFVVLIR.E	YDR390C	2.5408
0.9988	4248_T_HILIC3.04128.04128.2	15/16	K.LSDFVVLIR.E	YDR390C	3.4819
0.9988	4248_T_HILIC2.03971.03971.2	15/16	K.LSDFVVLIR.E	YDR390C	3.4819
0.9986	4248_T_HILIC3.04162.04162.2	15/16	K.LSDFVVLIR.E	YDR390C	1.8821
0.9992	4248_T_HILIC2.04856.04856.2	20/28	K.LSDSC[160.03]NLGILIIILR.L	YLR256W	3.9389
0.9994	4248_T_HILIC2.04879.04879.2	21/28	K.LSDSC[160.03]NLGILIIILR.L	YLR256W	3.9389
0.9995	4248_T_HILIC3.06024.06024.3	31/56	K.LSDSC[160.03]NLGILIIILR.L	YLR256W	4.3478
0.9992	4248_T_HILIC3.06044.06044.2	21/28	K.LSDSC[160.03]NLGILIIILR.L	YLR256W	5.4674
0.9978	4248_T_HILIC3.06045.06045.3	29/56	K.LSDSC[160.03]NLGILIIILR.L	YLR256W	5.5229
0.9992	4248_T_HILIC3.06071.06071.2	17/28	K.LSDSC[160.03]NLGILIIILR.L	YLR256W	4.8795
0.9996	4248_T_HILIC3.06023.06023.2	21/28	K.LSDSC[160.03]NLGILIIILR.L	YLR256W	4.7031
0.9983	4248_T_HILIC6.01675.01675.2	16/20	K.LSEALENADKK.A	YAL032C	4.1029
0.999	4248_T_HILIC7.01690.01690.2	18/20	K.LSEALENADKK.A	YAL032C	4.8414
0.9968	4248_T_HILIC7.01689.01689.3	23/40	K.LSEALENADKK.A	YAL032C	5.1654
0.9988	4248_T_HILIC4.03154.03154.2	18/20	K.LSELSPGIM[147.04]LR.Q	YLR272C	3.4072
0.9986	4248_T_HILIC3.02964.02964.2	18/20	K.LSELSPGIM[147.04]LR.Q	YLR272C	4.4618
0.996	4248_T_HILIC4.03904.03904.3	24/44	K.LSEYKNPFFDLK.L	YBR245C	5.9888
0.995	4248_T_HILIC6.03014.03014.3	24/72	K.LSHIIGSSTSSPDGLLEPK.Y	YBL066C	6.5462
0.9995	4248_T_HILIC4.04978.04978.2	20/24	K.LSIFVDELNTFEK.T	YDR359C	2.1211
0.9994	4248_T_HILIC5.03096.03096.2	16/26	K.LSIIC[160.03]VGGHNVTIR.E	YLR442C	-0.1948
1	4248_T_HILIC6.03323.03323.2	19/26	K.LSQDSLTEQVNSLR.D	YKR095W	3.3945
1	4248_T_HILIC8.01817.01817.2	19/30	K.LSSVANAEEIGPNSTK.R	YDL225W	5.0685
1	4248_T_HILIC8.01791.01791.2	20/30	K.LSSVANAEEIGPNSTK.R	YDL225W	3.9559
0.9571	4248_T_HILIC8.01858.01858.2	19/30	K.LSSVANAEEIGPNSTK.R	YDL225W	611.375
0.993	4248_T_HILIC8.01842.01842.2	22/30	K.LSSVANAEEIGPNSTK.R	YDL225W	613.289
1	4248_T_HILIC8.01770.01770.2	20/30	K.LSSVANAEEIGPNSTK.R	YDL225W	2.7197
0.9681	4248_T_HILIC9.01637.01637.3	23/64	K.LSSVANAEEIGPNSTKR.Q	YDL225W	2.9297
0.9851	4248_T_HILIC9.01641.01641.2	14/32	K.LSSVANAEEIGPNSTKR.Q	YDL225W	2.424
1	4248_T_HILIC8.01648.01648.2	23/32	K.LSSVANAEEIGPNSTKR.Q	YDL225W	4.6225
0.992	4248_T_HILIC8.01647.01647.3	32/64	K.LSSVANAEEIGPNSTKR.Q	YDL225W	5.803
0.9996	4248_T_HILIC3.05634.05634.3	26/60	K.LSSVQSAILLAIGLQR.K	YNL132W	5.1465
0.9975	4248_T_HILIC3.05640.05640.2	17/30	K.LSSVQSAILLAIGLQR.K	YNL132W	5.988
0.966	4248_T_HILIC8.01698.01698.2	19/28	K.LSTIVNQSSPTPASR.N	YDR507C	5.3245
0.9994	4248_T_HILIC3.04528.04528.2	18/26	K.LSTLLLEM[147.04]GPLAIR.H	YDR169C	4.4044
1	4248_T_HILIC8.01816.01816.2	22/28	K.LSVNNSQPLTEEEEK.M	YBR245C	5.2391
0.9922	4248_T_HILIC4.03328.03328.2	15/16	K.LSVQDLDLK.D	YCR012W	4.9438
0.9866	4248_T_HILIC5.04584.04584.4	38/114	K.LTDEINTAQDKWHLLPAFLK.V	YOR207C	3.8196
0.999	4248_T_HILIC5.04587.04587.3	35/76	K.LTDEINTAQDKWHLLPAFLK.V	YOR207C	4.2458
0.9656	4248_T_HILIC4.03236.03236.2	2015-10-14	K.LTIAFPDK.S	YDR334W	2.6504
1	4248_T_HILIC4.04335.04335.3	36/60	K.LTYPEPVTAYNIAELR.Q	YOR341W	4.5357
1	4248_T_HILIC4.04311.04311.2	24/30	K.LTYPEPVTAYNIAELR.Q	YOR341W	4.9163
1	4248_T_HILIC4.04343.04343.2	25/30	K.LTYPEPVTAYNIAELR.Q	YOR341W	4.1059
1	4248_T_HILIC3.04481.04481.2	19/20	K.LVAAFIASLER.E	YDR325W	3.6113
1	4248_T_HILIC4.04267.04267.2	24/30	K.LVAVLNVSPVYDVDPR.I	YGL151W	3.0165
1	4248_T_HILIC8.02077.02077.2	26/32	K.LVDIDNEGSNANSDSLK.M	YDR310C	3.5159
1	4248_T_HILIC8.02062.02062.2	26/32	K.LVDIDNEGSNANSDSLK.M	YDR310C	4.5763
1	4248_T_HILIC4.04733.04733.2	22/32	K.LVDLIVDQTYPDSLTLR.K	YPL075W	7.2882
1	4248_T_HILIC6.02858.02858.2	20/24	K.LVEC[160.03]ENDLQTLTK.Q	YKR095W	5.2437
0.9956	4248_T_HILIC4.03024.03024.2	18/22	K.LVPLEAGIADPK.G	YPL082C	1.9612
0.9824	4248_T_HILIC3.04031.04031.2	14/16	K.LVSLFSNLR.H	YIL149C	1.1433
0.9979	4248_T_HILIC4.02893.02893.2	14/16	K.LVVNYYEYK.H	YKL112W	2.6015
0.9983	4248_T_HILIC3.03722.03722.2	16/18	K.LYAIIINYTK.D	YLR272C	4.4528
1	4248_T_HILIC6.02465.02465.2	22/26	K.LYNATLSSGSIDDR.S	YNL199C	0.0661
0.9993	4248_T_HILIC5.02591.02591.2	15/16	K.M[147.04]EDFIYDAR.L	YGR252W	3.2299
0.999	4248_T_HILIC6.02808.02808.2	16/20	K.M[147.04]EYPSIIAPQR.L	YDR507C	1.4376
1	4248_T_HILIC11.01917.01917.3	38/112	K.M[147.04]GEYNDLQPSSSSNNNNNNDGELSGTNLR.S	YKL112W	326.1
0.9992	4248_T_HILIC7.01918.01918.2	20/24	K.M[147.04]GLTISAADTVHK.V	YDR310C	2.5722
0.998	4248_T_HILIC11.01357.01357.3	27/84	K.M[147.04]GSTSATSKENTPEQDDVATKK.N	YNL088W	6.4444
0.9697	4248_T_HILIC5.02616.02616.2	2015-12-20	K.M[147.04]HLLIM[147.04]DNFPR.D	YBL034C	1.2679
1	4248_T_HILIC5.04361.04361.2	24/26	K.M[147.04]IEGDDTDLPQWFK.G	YJL076W	6.426
0.9973	4248_T_HILIC6.04039.04039.3	39/60	K.M[147.04]KELDQELIIDPLFKK.A	YBL097W	2.9827
1	4248_T_HILIC5.04515.04515.3	30/88	K.M[147.04]LSAISLQIENSTFSKPFSTISK.-	YER064C	4.2004
1	4248_T_HILIC6.04485.04485.3	36/88	K.M[147.04]LSAISLQIENSTFSKPFSTISK.-	YER064C	1.9628
0.9998	4248_T_HILIC6.05586.05586.4	43/132	K.M[147.04]NAHFFKPDIQEETELAFEILSK.T	YDR310C	4.934
0.9978	4248_T_HILIC11.02892.02892.3	30/120	K.M[147.04]QFTISAPNSRPSTSSSFQANEDNIPVIAQK.S	YMR190C	306.055
0.9999	4248_T_HILIC11.02874.02874.3	32/120	K.M[147.04]QFTISAPNSRPSTSSSFQANEDNIPVIAQK.S	YMR190C	305.966
0.9985	4248_T_HILIC10.02338.02338.4	41/144	K.M[147.04]SC[160.03]IGENPSM[147.04]PSIPLVPQEKDDPKK.S	YIL056W	4.9428
0.9848	4248_T_HILIC11.02066.02066.4	35/144	K.M[147.04]SC[160.03]IGENPSM[147.04]PSIPLVPQEKDDPKK.S	YIL056W	-2.5774
0.9802	4248_T_HILIC11.02044.02044.4	38/144	K.M[147.04]SC[160.03]IGENPSM[147.04]PSIPLVPQEKDDPKK.S	YIL056W	8.6499
0.9946	4248_T_HILIC6.05655.05655.4	42/162	K.M[147.04]SEVGDAFIFGLQDELKELQLEKESVEK.Q	YJL074C	4.0549
0.9992	4248_T_HILIC7.02787.02787.2	19/22	K.M[147.04]SYETTC[160.03]QFLTK.A	YOR341W	6.3578
1	4248_T_HILIC9.02523.02523.2	28/36	K.M[147.04]VC[160.03]ETDVPSEDDPTQLVSR.G	YDL140C	4.6925
0.9938	4248_T_HILIC7.01594.01594.2	14/14	K.M[147.04]VQEQLSK.Q	YFR031C	2.246
0.9879	4248_T_HILIC6.06120.06120.3	23/112	K.M[147.04]YPSLQEDIEILSLQDNSGC[160.03]DLDPDFLVK.D	YJL076W	3.4098
0.9887	4248_T_HILIC6.01561.01561.2	15/16	K.NAEIQAIKK.I	YNL088W	1.477
1	4248_T_HILIC4.05658.05658.2	24/32	K.NALDTLATDVSC[160.03]FQILK.D	YJL092W	4.2932
1	4248_T_HILIC8.05867.05867.3	30/160	K.NANGDYFTVNSILPLPYPNSPVSTSQELQEFQANLEGSSLK.V	YBL035C	224.319
1	4248_T_HILIC3.05917.05917.2	24/32	K.NAPAIIFIDEIDSIAPK.R	YDL126C	3.5558
1	4248_T_HILIC3.05982.05982.2	20/32	K.NAPAIIFIDEIDSIAPK.R	YDL126C	4.5405
1	4248_T_HILIC3.05936.05936.2	24/32	K.NAPAIIFIDEIDSIAPK.R	YDL126C	3.4464
1	4248_T_HILIC3.05944.05944.3	33/64	K.NAPAIIFIDEIDSIAPK.R	YDL126C	3.6085
1	4248_T_HILIC3.05968.05968.3	35/64	K.NAPAIIFIDEIDSIAPK.R	YDL126C	4.0459
1	4248_T_HILIC3.05956.05956.2	25/32	K.NAPAIIFIDEIDSIAPK.R	YDL126C	3.884
0.9959	4248_T_HILIC4.04113.04113.2	16/18	K.NAQFIVISLR.N	YLR086W	0.5165
0.9898	4248_T_HILIC8.03928.03928.3	41/108	K.NASIENEYKEKVDENPFANLYNYGSYGR.G	YNL039W	1.065
0.9812	4248_T_HILIC8.03948.03948.3	39/108	K.NASIENEYKEKVDENPFANLYNYGSYGR.G	YNL039W	3.9555
0.9982	4248_T_HILIC8.01682.01682.3	32/72	K.NASLLRDPSAPYAHGGDEK.L	YER064C	5.6
1	4248_T_HILIC6.03119.03119.3	26/52	K.NC[160.03]LTYNSDPSHFLR.G	YBR081C	5.157
1	4248_T_HILIC6.03115.03115.2	21/26	K.NC[160.03]LTYNSDPSHFLR.G	YBR081C	2.8409
0.9939	4248_T_HILIC8.01917.01917.3	25/56	K.NDDINREAHQLNEIR.K	YOL034W	4.0785
1	4248_T_HILIC7.03759.03759.3	34/64	K.NDTHYLLPDDFHFSTDR.I	YBL097W	6.2531
1	4248_T_HILIC7.04234.04234.3	33/100	K.NEAEDNINLIDTHPQFELVNTGLGAK.S	YBR083W	4.5193
1	4248_T_HILIC5.03590.03590.2	23/28	K.NEIDLDDSAPVSLYK.S	YJL076W	2.4407
0.9994	4248_T_HILIC3.06048.06048.2	18/20	K.NFFNDFLQVLK.E	YOL006C	7.1442
0.9988	4248_T_HILIC2.04871.04871.2	16/20	K.NFFNDFLQVLK.E	YOL006C	5.1958
0.9976	4248_T_HILIC3.06067.06067.2	15/20	K.NFFNDFLQVLK.E	YOL006C	4.1855
0.9621	4248_T_HILIC4.03486.03486.2	13/16	K.NFLSYESLK.K	YDL003W	2.9957
0.9401	4248_T_HILIC5.05514.05514.2	18/32	K.NGFSFNLLC[160.03]VGPDGIGK.T	YLR314C	553.457
0.9934	4248_T_HILIC5.05569.05569.2	19/32	K.NGFSFNLLC[160.03]VGPDGIGK.T	YLR314C	552.567
0.9359	4248_T_HILIC4.05404.05404.2	18/32	K.NGFSFNLLC[160.03]VGPDGIGK.T	YLR314C	550.843
0.98	4248_T_HILIC5.05598.05598.2	20/32	K.NGFSFNLLC[160.03]VGPDGIGK.T	YLR314C	552.957
0.8488	4248_T_HILIC11.04824.04824.2	16/32	K.NGFSFNLLC[160.03]VGPDGIGK.T	YLR314C	551.622
0.9973	4248_T_HILIC4.05367.05367.2	18/32	K.NGFSFNLLC[160.03]VGPDGIGK.T	YLR314C	552.957
0.9928	4248_T_HILIC5.05400.05400.2	19/32	K.NGFSFNLLC[160.03]VGPDGIGK.T	YLR314C	552.957
0.8683	4248_T_HILIC4.05557.05557.2	14/32	K.NGFSFNLLC[160.03]VGPDGIGK.T	YLR314C	552.289
0.9678	4248_T_HILIC4.05530.05530.2	19/32	K.NGFSFNLLC[160.03]VGPDGIGK.T	YLR314C	553.624
1	4248_T_HILIC5.05202.05202.2	23/32	K.NGFSFNLLC[160.03]VGPDGIGK.T	YLR314C	3.4523
0.9653	4248_T_HILIC6.03201.03201.3	25/52	K.NGGIYLDLSQRPAK.G	YDR485C	647.107
0.9313	4248_T_HILIC6.04368.04368.2	14/26	K.NGIPSYVSEFDPM[147.04]R.A	YDL225W	605.129
0.9012	4248_T_HILIC6.04396.04396.2	15/26	K.NGIPSYVSEFDPM[147.04]R.A	YDL225W	608.379
0.9388	4248_T_HILIC5.04352.04352.2	13/26	K.NGIPSYVSEFDPM[147.04]R.A	YDL225W	607.704
0.9991	4248_T_HILIC6.02463.02463.2	17/20	K.NIGTVADFNEK.L	YNL039W	-0.331
0.9987	4248_T_HILIC5.02365.02365.2	17/20	K.NIGTVADFNEK.L	YNL039W	3.3096
1	4248_T_HILIC6.03925.03925.3	28/76	K.NIGTVADFNEKLIELQNEHK.H	YNL039W	3.7162
0.9829	4248_T_HILIC1.03984.03984.2	2015-12-14	K.NILDTVFR.K	YOR341W	3.2701
0.9942	4248_T_HILIC5.02565.02565.2	2015-11-14	K.NIM[147.04]FDVER.Y	YDL225W	2.4988
0.9996	4248_T_HILIC7.02198.02198.2	23/26	K.NINTNDSQEAPILK.N	YNL103W	5.007
0.9987	4248_T_HILIC8.02072.02072.2	19/26	K.NINTNDSQEAPILK.N	YNL103W	4.8145
0.9994	4248_T_HILIC8.02045.02045.2	22/26	K.NINTNDSQEAPILK.N	YNL103W	4.6861
0.9931	4248_T_HILIC5.02566.02566.2	14/20	K.NIQPTVEELAR.F	YML010W	2.6757
0.9997	4248_T_HILIC3.05461.05461.2	21/24	K.NLATLLLTDYIQK.L	YDR071C	4.579
0.9998	4248_T_HILIC3.05463.05463.3	25/48	K.NLATLLLTDYIQK.L	YDR071C	4.1781
0.9999	4248_T_HILIC7.04534.04534.3	21/96	K.NLC[160.03]GFLC[160.03]VDTSEVPDFSVNAEYKEK.I	YPL082C	5.4731
0.9993	4248_T_HILIC4.04603.04603.2	16/20	K.NLGLC[160.03]C[160.03]LLDVK.L	YDR325W	4.1358
0.876	4248_T_HILIC3.04472.04472.2	13/14	K.NLIDLLTK.D	YDR334W	3.7611
0.8998	4248_T_HILIC2.04305.04305.2	13/14	K.NLIDLLTK.D	YDR334W	6.3401
0.9124	4248_T_HILIC5.05253.05253.3	32/92	K.NLIGKYDVEDPFIDDSELLWEEQR.A	YBR215W	3.3841
0.9781	4248_T_HILIC6.04173.04173.2	24/36	K.NLTYGTENVNDVVSSLINK.G	YLR256W	479.381
1	4248_T_HILIC6.04936.04936.3	42/72	K.NLTYGTENVNDVVSSLINK.G	YLR256W	5.4753
1	4248_T_HILIC6.04934.04934.2	28/36	K.NLTYGTENVNDVVSSLINK.G	YLR256W	5.0455
0.9874	4248_T_HILIC7.04044.04044.2	24/36	K.NLTYGTENVNDVVSSLINK.G	YLR256W	477.989
0.981	4248_T_HILIC6.05179.05179.2	22/36	K.NLTYGTENVNDVVSSLINK.G	YLR256W	477.989
0.9921	4248_T_HILIC6.05489.05489.2	16/36	K.NLTYGTENVNDVVSSLINK.G	YLR256W	477.269
0.9226	4248_T_HILIC8.01983.01983.2	20/30	K.NLYVSNNSSGLSVHSK.L	YBR083W	581.374
0.9334	4248_T_HILIC8.02005.02005.2	16/30	K.NLYVSNNSSGLSVHSK.L	YBR083W	579.326
0.9996	4248_T_HILIC8.01750.01750.2	21/30	K.NLYVSNNSSGLSVHSK.L	YBR083W	4.2183
0.9371	4248_T_HILIC8.01869.01869.2	20/30	K.NLYVSNNSSGLSVHSK.L	YBR083W	580.438
1	4248_T_HILIC6.05689.05689.2	25/40	K.NNM[147.04]FIFINC[160.03]LIENPAFTSQTK.E	YNL088W	2.342
0.9209	4248_T_HILIC5.02368.02368.2	13/20	K.NPNGYTVALER.R	YAL032C	798.387
0.9467	4248_T_HILIC7.03187.03187.2	14/28	K.NQVNTDILVNNLNER.L	YDR310C	2.4475
0.8008	4248_T_HILIC7.03050.03050.2	14/28	K.NQVNTDILVNNLNER.L	YDR310C	563.571
0.9916	4248_T_HILIC8.02025.02025.3	25/48	K.NSKNDSANVELFK.R	YLR272C	5.0417
0.9978	4248_T_HILIC6.03949.03949.3	30/60	K.NSLESGKETALEFLEK.E	YLR086W	-6.9007
0.9644	4248_T_HILIC7.04074.04074.3	24/68	K.NSLESGKETALEFLEKEK.Q	YLR086W	483.539
0.999	4248_T_HILIC7.03680.03680.3	36/68	K.NSLESGKETALEFLEKEK.Q	YLR086W	3.6513
1	4248_T_HILIC6.05597.05597.3	29/88	K.NSLM[147.04]ASISLVVENSFSHLPSSTK.Q	YER064C	4.1764
1	4248_T_HILIC6.05554.05554.3	30/88	K.NSLM[147.04]ASISLVVENSFSHLPSSTK.Q	YER064C	3.8114
1	4248_T_HILIC6.05579.05579.3	30/88	K.NSLM[147.04]ASISLVVENSFSHLPSSTK.Q	YER064C	3.5276
0.9961	4248_T_HILIC10.05331.05331.3	26/148	K.NSNNNALNNVTGIETQFLNPSTEEVSQKVDSYFM[147.04]ELSK.K	YPL075W	12.5699
0.9879	4248_T_HILIC10.03139.03139.4	39/204	K.NSPAFPTHSASITPQPLASPTPVVNYANITSAHPK.T	YGR056W	6.3332
0.8975	4248_T_HILIC10.03157.03157.4	45/204	K.NSPAFPTHSASITPQPLASPTPVVNYANITSAHPK.T	YGR056W	8.269
1	4248_T_HILIC6.03365.03365.2	20/26	K.NSPNVTDIEYIDAR.D	YOL034W	3.6696
0.9843	4248_T_HILIC1.05383.05383.2	2015-12-26	K.NTLDFDDLLM[147.04]YTFR.L	YJL092W	2.8077
1	4248_T_HILIC2.04569.04569.2	21/26	K.NTLDFDDLLM[147.04]YTFR.L	YJL092W	1.0669
1	4248_T_HILIC4.05928.05928.2	21/26	K.NTLDFDDLLM[147.04]YTFR.L	YJL092W	3.5938
1	4248_T_HILIC2.04595.04595.2	17/26	K.NTLDFDDLLM[147.04]YTFR.L	YJL092W	577.991
1	4248_T_HILIC2.04551.04551.2	21/26	K.NTLDFDDLLM[147.04]YTFR.L	YJL092W	3.7623
0.9941	4248_T_HILIC6.02872.02872.2	17/20	K.NTM[147.04]QYLTNFSR.F	YJL140W	7.9042
0.9996	4248_T_HILIC5.03967.03967.2	21/26	K.NVAC[160.03]IIQAGHDIFK.V	YML010W	4.9155
0.9986	4248_T_HILIC8.01390.01390.2	14/20	K.NVANVSGSTEK.A	YLR442C	2.8918
1	4248_T_HILIC6.03854.03854.3	27/88	K.NVFVIGATNRPDQIDPAILRPGR.L	YDL126C	5.4731
0.9622	4248_T_HILIC5.03475.03475.3	27/36	K.NVKLDDFIPK.R	YAL032C	3.0235
0.808	4248_T_HILIC5.03442.03442.2	15/18	K.NVKLDDFIPK.R	YAL032C	0.8406
0.9358	4248_T_HILIC5.03443.03443.3	22/36	K.NVKLDDFIPK.R	YAL032C	0.4199
0.9436	4248_T_HILIC5.03489.03489.2	15/18	K.NVKLDDFIPK.R	YAL032C	4.5391
0.9386	4248_T_HILIC6.03090.03090.3	21/40	K.NVKLDDFIPKR.Q	YAL032C	0.891
0.9294	4248_T_HILIC6.03057.03057.3	20/40	K.NVKLDDFIPKR.Q	YAL032C	3.3413
0.9996	4248_T_HILIC6.02874.02874.2	21/24	K.NVLENSLSEANAR.I	YKR095W	5.8545
1	4248_T_HILIC4.03363.03363.2	19/22	K.NVLFGSHLQEFK.D	YDL225W	4.4374
1	4248_T_HILIC6.04717.04717.3	40/92	K.NVLFGSHLQEFKDTTQNLLYENYR.S	YDL225W	0.7846
0.993	4248_T_HILIC6.04684.04684.4	38/138	K.NVLFGSHLQEFKDTTQNLLYENYR.S	YDL225W	-0.9207
0.9999	4248_T_HILIC6.04683.04683.3	41/92	K.NVLFGSHLQEFKDTTQNLLYENYR.S	YDL225W	0.8528
0.9966	4248_T_HILIC6.04699.04699.2	24/46	K.NVLFGSHLQEFKDTTQNLLYENYR.S	YDL225W	2.1498
0.9951	4248_T_HILIC4.03445.03445.2	16/22	K.NVNDVIAPAFVK.A	YGR254W	2.252
1	4248_T_HILIC6.06415.06415.3	31/120	K.NVTDIIGDANHSYSVGITEDSLWTLLTGYTK.K	YAL001C	3.0127
0.984	4248_T_HILIC3.03865.03865.2	2015-12-18	K.NVTIVPGLFK.I	YNL088W	3.6742
0.985	4248_T_HILIC4.04045.04045.2	2015-11-18	K.NVTIVPGLFK.I	YNL088W	4.3172
0.9608	4248_T_HILIC4.03255.03255.2	2015-12-14	K.NYFHDLLK.Y	YJR089W	2.8556
0.9986	4248_T_HILIC3.04885.04885.2	2015-12-16	K.NYFLALLSK.S	YJL092W	6.4509
0.9984	4248_T_HILIC1.04522.04522.2	2015-12-16	K.NYFLALLSK.S	YJL092W	3.2722
0.9954	4248_T_HILIC3.04909.04909.2	2015-12-16	K.NYFLALLSK.S	YJL092W	4.955
0.9993	4248_T_HILIC5.01966.01966.2	14/18	K.NYTHEILYER.Y	YJR076C	2.0169
0.9853	4248_T_HILIC5.01906.01906.2	2015-12-18	K.NYTHEILYER.Y	YJR076C	3.9592
0.9997	4248_T_HILIC5.01993.01993.2	15/18	K.NYTHEILYER.Y	YJR076C	-0.1494
0.9917	4248_T_HILIC3.03324.03324.2	13/14	K.NYVELYLK.S	YNL088W	4.6999
0.996	4248_T_HILIC5.03061.03061.2	19/22	K.QAIGAIAYNQFK.R	YOR207C	2.0382
0.9988	4248_T_HILIC5.04724.04724.3	23/56	K.QATFLLTDIKDTLTK.I	YDL003W	4.0351
1	4248_T_HILIC5.05087.05087.2	22/30	K.QDEWDYLFAQDGSFAR.C	YJR092W	1.8472
0.9679	4248_T_HILIC7.03702.03702.2	19/26	K.QDNSVFKEFDPISK.Q	YLR314C	6.8285
0.92	4248_T_HILIC11.03193.03193.3	22/52	K.QDNSVFKEFDPISK.Q	YLR314C	3.9859
0.9808	4248_T_HILIC6.03825.03825.2	20/26	K.QDNSVFKEFDPISK.Q	YLR314C	4.8948
0.9882	4248_T_HILIC7.03693.03693.3	26/52	K.QDNSVFKEFDPISK.Q	YLR314C	7.1867
0.9661	4248_T_HILIC7.03713.03713.3	25/52	K.QDNSVFKEFDPISK.Q	YLR314C	6.4016
0.9993	4248_T_HILIC4.05220.05220.2	17/22	K.QEFVDDIM[147.04]LIWK.N	YBR081C	4.1833
0.9999	4248_T_HILIC9.02814.02814.3	27/100	K.QESLLLSAPSSSRDDADM[147.04]SLTSVPQR.T	YDR310C	4.451
0.9994	4248_T_HILIC10.02816.02816.3	29/100	K.QESLLLSAPSSSRDDADM[147.04]SLTSVPQR.T	YDR310C	6.9079
0.9996	4248_T_HILIC6.03607.03607.4	35/90	K.QHLDSFNYFVDTDLKK.I	YOR207C	5.4232
0.9969	4248_T_HILIC6.03612.03612.3	25/60	K.QHLDSFNYFVDTDLKK.I	YOR207C	5.2231
1	4248_T_HILIC4.06359.06359.2	31/52	K.QIAGNIIPAIATTNAIVAGASSLISLR.V	YDR390C	5.5755
1	4248_T_HILIC4.06329.06329.3	39/104	K.QIAGNIIPAIATTNAIVAGASSLISLR.V	YDR390C	3.2985
1	4248_T_HILIC5.05857.05857.3	36/104	K.QIAGNIIPAIATTNAIVAGASSLISLR.V	YDR390C	375.741
1	4248_T_HILIC4.06217.06217.3	37/104	K.QIAGNIIPAIATTNAIVAGASSLISLR.V	YDR390C	2.4644
1	4248_T_HILIC4.06286.06286.3	41/104	K.QIAGNIIPAIATTNAIVAGASSLISLR.V	YDR390C	4.5497
1	4248_T_HILIC4.06238.06238.3	37/104	K.QIAGNIIPAIATTNAIVAGASSLISLR.V	YDR390C	-0.5308
1	4248_T_HILIC4.06327.06327.2	29/52	K.QIAGNIIPAIATTNAIVAGASSLISLR.V	YDR390C	4.6273
1	4248_T_HILIC4.06360.06360.3	36/104	K.QIAGNIIPAIATTNAIVAGASSLISLR.V	YDR390C	6.4833
1	4248_T_HILIC4.06262.06262.2	32/52	K.QIAGNIIPAIATTNAIVAGASSLISLR.V	YDR390C	0.7586
1	4248_T_HILIC4.06229.06229.2	25/52	K.QIAGNIIPAIATTNAIVAGASSLISLR.V	YDR390C	-3.7929
1	4248_T_HILIC4.06294.06294.2	29/52	K.QIAGNIIPAIATTNAIVAGASSLISLR.V	YDR390C	4.5514
1	4248_T_HILIC8.04760.04760.3	33/96	K.QIETIQADLNHVTEELQTQYATSQK.T	YFR031C	2.7331
1	4248_T_HILIC5.05999.05999.3	34/112	K.QITNPTVLDNLGHPVSGGLYDLALGAFLR.N	YOR341W	4.0935
1	4248_T_HILIC5.06018.06018.3	36/112	K.QITNPTVLDNLGHPVSGGLYDLALGAFLR.N	YOR341W	2.1613
1	4248_T_HILIC7.04791.04791.3	35/96	K.QIVLGVQDLLDSPNPNSPAQEPAWR.S	YDL064W	4.2601
1	4248_T_HILIC7.04826.04826.2	24/48	K.QIVLGVQDLLDSPNPNSPAQEPAWR.S	YDL064W	3.1325
1	4248_T_HILIC7.04824.04824.3	36/96	K.QIVLGVQDLLDSPNPNSPAQEPAWR.S	YDL064W	4.6606
1	4248_T_HILIC9.04476.04476.3	35/96	K.QIVLGVQDLLDSPNPNSPAQEPAWR.S	YDL064W	5.0975
1	4248_T_HILIC7.04794.04794.2	23/48	K.QIVLGVQDLLDSPNPNSPAQEPAWR.S	YDL064W	1.1656
1	4248_T_HILIC8.04672.04672.3	36/96	K.QIVLGVQDLLDSPNPNSPAQEPAWR.S	YDL064W	5.3888
1	4248_T_HILIC9.02516.02516.3	29/80	K.QLELSINSASPNVNHSPVPTK.K	YLR314C	5.5501
1	4248_T_HILIC9.02521.02521.2	17/40	K.QLELSINSASPNVNHSPVPTK.K	YLR314C	4.9257
0.9994	4248_T_HILIC10.02261.02261.3	30/84	K.QLELSINSASPNVNHSPVPTKK.K	YLR314C	419.801
0.9944	4248_T_HILIC10.02260.02260.4	36/126	K.QLELSINSASPNVNHSPVPTKK.K	YLR314C	420.214
0.9476	4248_T_HILIC10.02223.02223.4	34/126	K.QLELSINSASPNVNHSPVPTKK.K	YLR314C	3.0466
0.997	4248_T_HILIC10.02202.02202.4	38/126	K.QLELSINSASPNVNHSPVPTKK.K	YLR314C	7.4895
0.9914	4248_T_HILIC10.02277.02277.4	41/126	K.QLELSINSASPNVNHSPVPTKK.K	YLR314C	421.355
0.8921	4248_T_HILIC4.04096.04096.3	21/44	K.QLHTVLQPFLLR.R	YBR245C	4.4993
0.9968	4248_T_HILIC4.03140.03140.2	2015-12-18	K.QLIC[160.03]ETNFYR.R	YNL167C	2.9747
0.999	4248_T_HILIC4.05862.05862.2	21/24	K.QQIAVLIELLEER.F	YLR272C	4.8878
0.9998	4248_T_HILIC7.02461.02461.3	27/60	K.QSLDTIGGSDAAFEKR.Y	YDL140C	7.6023
0.9999	4248_T_HILIC5.05011.05011.3	35/68	K.QSNLDLTVNLGIENLSLK.H	YBR081C	4.9668
1	4248_T_HILIC5.05004.05004.2	24/34	K.QSNLDLTVNLGIENLSLK.H	YBR081C	6.0342
1	4248_T_HILIC5.04227.04227.2	22/28	K.QTNDYYILYNPALPR.E	YCR084C	1.7916
1	4248_T_HILIC10.01822.01822.2	20/28	K.QTNFYQGSIM[147.04]SNEQK.I	YOL034W	6.0832
0.9995	4248_T_HILIC10.01841.01841.2	18/28	K.QTNFYQGSIM[147.04]SNEQK.I	YOL034W	4.0741
0.9992	4248_T_HILIC6.06296.06296.3	26/112	K.QVNVNTVFGLPGDFNLSLLDKIYEVEGM[147.04]R.W	YLR044C	4.2913
0.9997	4248_T_HILIC4.03871.03871.2	16/18	K.RFDQLFLEYK.E	YBR081C	2.6476
0.9998	4248_T_HILIC6.03443.03443.3	25/48	K.RFDQLFLEYKEQK.A	YBR081C	0.1146
0.9978	4248_T_HILIC4.04463.04463.3	30/48	K.RFEHLLSLSGLFK.H	YBR245C	4.0674
0.9999	4248_T_HILIC7.04320.04320.4	52/126	K.RHEDQVYDNPLFVQQDIESIYK.T	YAL032C	6.0233
1	4248_T_HILIC7.04318.04318.3	44/84	K.RHEDQVYDNPLFVQQDIESIYK.T	YAL032C	6.0985
1	4248_T_HILIC7.04335.04335.2	21/42	K.RHEDQVYDNPLFVQQDIESIYK.T	YAL032C	2.338
0.9987	4248_T_HILIC5.02567.02567.2	15/22	K.RIEQLFPVRPVR.V	YDL150W	2.846
1	4248_T_HILIC5.02563.02563.3	24/44	K.RIEQLFPVRPVR.V	YDL150W	2.7118
0.9388	4248_T_HILIC6.03885.03885.5	41/168	K.RIHAC[160.03]LYFIEPTGHYLKPLDLK.F	YLR314C	5.3934
0.9581	4248_T_HILIC5.01501.01501.2	2015-12-12	K.RIQELER.K	YDL225W	2.6468
0.9923	4248_T_HILIC4.01658.01658.2	13/14	K.RLLSQIAR.R	YKL112W	2.193
0.9332	4248_T_HILIC4.01827.01827.2	2015-10-12	K.RLYELPR.K	YJR092W	0
0.9388	4248_T_HILIC7.02078.02078.2	16/22	K.RM[147.04]TNFLDDNQVR.E	YJL076W	2.4251
0.9996	4248_T_HILIC7.02077.02077.3	24/44	K.RM[147.04]TNFLDDNQVR.E	YJL076W	2.489
1	4248_T_HILIC11.02847.02847.3	37/128	K.RNYPSYAQPTQSSSTSLLNAPAVTAGGSVIASK.L	YBL034C	5.9235
1	4248_T_HILIC3.03891.03891.2	14/18	K.RPILIELALR.S	YNL039W	3.3479
1	4248_T_HILIC10.04458.04458.3	40/120	K.RQSNAPSLSNFASLISTGQFNSSQTLANNLR.A	YDL225W	8.4493
1	4248_T_HILIC9.04568.04568.3	37/120	K.RQSNAPSLSNFASLISTGQFNSSQTLANNLR.A	YDL225W	10.1031
0.9968	4248_T_HILIC9.03151.03151.4	48/132	K.RQSNFELSVPLPTKAEIQEC[160.03]TAR.T	YAL032C	5.4531
0.9998	4248_T_HILIC9.03157.03157.3	35/88	K.RQSNFELSVPLPTKAEIQEC[160.03]TAR.T	YAL032C	3.9606
0.9995	4248_T_HILIC9.03139.03139.3	38/88	K.RQSNFELSVPLPTKAEIQEC[160.03]TAR.T	YAL032C	6.7628
0.9277	4248_T_HILIC11.01319.01319.3	22/52	K.RSGSNAAASLPSKK.L	YPR190C	7.7774
0.9186	4248_T_HILIC10.01467.01467.2	20/28	K.SAEDSPSSNGGTVVK.G	YAL001C	689.373
0.9931	4248_T_HILIC4.02133.02133.2	13/14	K.SAIELYQR.F	YNL199C	-2.1417
1	4248_T_HILIC4.04736.04736.2	25/32	K.SAILQYSGLETDAPLFR.I	YOR110W	3.3475
0.9995	4248_T_HILIC3.04887.04887.2	21/26	K.SAILTAITIGLGAK.A	YLR383W	5.9406
0.9997	4248_T_HILIC3.04867.04867.2	22/26	K.SAILTAITIGLGAK.A	YLR383W	4.5119
0.9646	4248_T_HILIC8.02850.02850.4	35/138	K.SALDHLEHPDLNRTEC[160.03]FTGSM[147.04]TIR.I	YCR042C	-1.1705
0.9989	4248_T_HILIC9.01234.01234.2	15/20	K.SAPAQVTQHSK.F	YPL049C	2.4251
0.9536	4248_T_HILIC7.01251.01251.2	14/16	K.SASAALGKK.K	YJL076W	-0.3599
0.9991	4248_T_HILIC11.02442.02442.3	37/116	K.SASNDLTTLTNTNNTGM[147.04]ANPGHDSESHQIL.L	YLR256W	9.7199
0.9997	4248_T_HILIC10.03946.03946.2	22/48	K.SASNQGAPFSPVNITLPTAVVQTSK.S	YDR310C	3.0215
1	4248_T_HILIC9.04002.04002.3	42/96	K.SASNQGAPFSPVNITLPTAVVQTSK.S	YDR310C	6.12
1	4248_T_HILIC9.04012.04012.2	26/48	K.SASNQGAPFSPVNITLPTAVVQTSK.S	YDR310C	5.049
1	4248_T_HILIC9.03987.03987.3	42/96	K.SASNQGAPFSPVNITLPTAVVQTSK.S	YDR310C	3.4971
1	4248_T_HILIC11.03848.03848.3	39/96	K.SASNQGAPFSPVNITLPTAVVQTSK.S	YDR310C	0
1	4248_T_HILIC9.03990.03990.2	23/48	K.SASNQGAPFSPVNITLPTAVVQTSK.S	YDR310C	5.3273
1	4248_T_HILIC9.04024.04024.3	38/96	K.SASNQGAPFSPVNITLPTAVVQTSK.S	YDR310C	5.1662
1	4248_T_HILIC10.03950.03950.3	38/96	K.SASNQGAPFSPVNITLPTAVVQTSK.S	YDR310C	2.2652
1	4248_T_HILIC10.03931.03931.3	41/96	K.SASNQGAPFSPVNITLPTAVVQTSK.S	YDR310C	4.0138
0.9818	4248_T_HILIC9.04071.04071.2	19/48	K.SASNQGAPFSPVNITLPTAVVQTSK.S	YDR310C	392.161
0.9303	4248_T_HILIC8.01285.01285.2	14/18	K.SDDLKSPSAK.A	YBR083W	-0.3815
0.8295	4248_T_HILIC1.05033.05033.2	16/22	K.SDILTDEEILSF.K	YLR314C	3.6885
0.9997	4248_T_HILIC4.04595.04595.2	20/24	K.SDILTDEEILSFK.K	YLR314C	5.2953
0.9996	4248_T_HILIC3.04430.04430.2	19/24	K.SDILTDEEILSFK.K	YLR314C	3.9053
0.9989	4248_T_HILIC4.04573.04573.2	20/24	K.SDILTDEEILSFK.K	YLR314C	4.17
1	4248_T_HILIC3.04392.04392.2	20/24	K.SDILTDEEILSFK.K	YLR314C	4.8981
1	4248_T_HILIC5.03853.03853.2	22/26	K.SDILTDEEILSFKK.T	YLR314C	4.3322
0.9997	4248_T_HILIC5.03887.03887.2	20/26	K.SDILTDEEILSFKK.T	YLR314C	4.4543
0.9777	4248_T_HILIC11.03318.03318.3	22/52	K.SDILTDEEILSFKK.T	YLR314C	6.3419
0.965	4248_T_HILIC5.03850.03850.3	22/52	K.SDILTDEEILSFKK.T	YLR314C	4.6345
0.9461	4248_T_HILIC6.03961.03961.3	22/52	K.SDILTDEEILSFKK.T	YLR314C	5.3052
1	4248_T_HILIC4.03847.03847.2	22/26	K.SDILTDEEILSFKK.T	YLR314C	3.539
1	4248_T_HILIC4.03880.03880.2	21/26	K.SDILTDEEILSFKK.T	YLR314C	2.9899
1	4248_T_HILIC9.02807.02807.3	42/96	K.SEASSSIFSKPISTSSPAGLAAAQR.V	YDR169C	4.7711
0.9995	4248_T_HILIC3.05567.05567.2	14/16	K.SEFLSFLFR.N	YHR084W	4.4479
0.9996	4248_T_HILIC1.05173.05173.2	14/16	K.SEFLSFLFR.N	YHR084W	1.7443
0.9993	4248_T_HILIC3.05553.05553.2	15/16	K.SEFLSFLFR.N	YHR084W	5.32
1	4248_T_HILIC9.01650.01650.2	23/28	K.SEGASGSHGPIQFTK.A	YAL032C	0.532
0.9997	4248_T_HILIC9.01649.01649.3	23/56	K.SEGASGSHGPIQFTK.A	YAL032C	1.595
0.9953	4248_T_HILIC8.01505.01505.2	15/20	K.SEGSGSSLVQK.G	YDL150W	-4.2611
0.9901	4248_T_HILIC5.02289.02289.2	13/14	K.SETELFAR.H	YLR314C	3.3561
0.9296	4248_T_HILIC4.02264.02264.2	13/14	K.SETELFAR.H	YLR314C	2.9366
0.9943	4248_T_HILIC11.01961.01961.2	2015-12-14	K.SETELFAR.H	YLR314C	4.9293
0.9741	4248_T_HILIC4.02297.02297.2	2015-12-14	K.SETELFAR.H	YLR314C	0.7342
0.98	4248_T_HILIC7.02419.02419.2	2015-11-14	K.SETELFAR.H	YLR314C	3.8805
0.9751	4248_T_HILIC11.01976.01976.2	2015-12-14	K.SETELFAR.H	YLR314C	5.7683
0.9225	4248_T_HILIC7.02444.02444.2	13/14	K.SETELFAR.H	YLR314C	4.0903
0.9429	4248_T_HILIC8.00847.00847.2	2015-12-14	K.SFM[147.04]ESNKK.L	YDR310C	3.5444
0.9984	4248_T_HILIC6.03040.03040.2	17/24	K.SFPEGEWNPQTTK.A	YGR186W	4.7315
0.9691	4248_T_HILIC6.03095.03095.2	16/24	K.SFPEGEWNPQTTK.A	YGR186W	1.38
0.9932	4248_T_HILIC6.03007.03007.2	15/24	K.SFPEGEWNPQTTK.A	YGR186W	2.5629
1	4248_T_HILIC8.02059.02059.3	33/80	K.SFPLTQEEEHHGAVSPAVDTR.S	YBR081C	6.3227
0.8458	4248_T_HILIC8.02051.02051.4	30/120	K.SFPLTQEEEHHGAVSPAVDTR.S	YBR081C	4.6751
0.9824	4248_T_HILIC8.02040.02040.3	35/80	K.SFPLTQEEEHHGAVSPAVDTR.S	YBR081C	6.0196
0.9983	4248_T_HILIC8.02019.02019.3	30/80	K.SFPLTQEEEHHGAVSPAVDTR.S	YBR081C	5.4566
0.9468	4248_T_HILIC8.02024.02024.4	28/120	K.SFPLTQEEEHHGAVSPAVDTR.S	YBR081C	4.6751
0.9983	4248_T_HILIC5.02848.02848.2	18/22	K.SFQDEAELVEEK.T	YPR190C	-4.5625
1	4248_T_HILIC6.05086.05086.2	20/48	K.SFQDEAELVEEKTPGLTFNAIDLAR.H	YPR190C	0.501
1	4248_T_HILIC6.05069.05069.3	45/96	K.SFQDEAELVEEKTPGLTFNAIDLAR.H	YPR190C	1.896
0.9982	4248_T_HILIC10.01392.01392.2	15/24	K.SFTNSQTDSTTSK.T	YCL061C	5.4818
0.9983	4248_T_HILIC8.01717.01717.2	18/24	K.SGDNSSNITAIPK.E	YJR089W	2.7593
0.9993	4248_T_HILIC6.05733.05733.2	15/20	K.SGFLQFFLAPK.F	YBR088C	4.6986
0.9996	4248_T_HILIC5.05680.05680.2	16/20	K.SGFLQFFLAPK.F	YBR088C	3.5837
0.9996	4248_T_HILIC1.05127.05127.2	16/20	K.SGFLQFFLAPK.F	YBR088C	3.6633
0.9997	4248_T_HILIC4.05636.05636.2	17/20	K.SGFLQFFLAPK.F	YBR088C	5.0171
0.9996	4248_T_HILIC1.05105.05105.2	16/20	K.SGFLQFFLAPK.F	YBR088C	3.3447
0.9995	4248_T_HILIC3.05609.05609.2	16/20	K.SGFLQFFLAPK.F	YBR088C	4.1411
1	4248_T_HILIC4.05651.05651.2	16/20	K.SGFLQFFLAPK.F	YBR088C	5.256
0.9968	4248_T_HILIC2.04516.04516.2	14/20	K.SGFLQFFLAPK.F	YBR088C	3.9818
0.9994	4248_T_HILIC11.04934.04934.2	15/20	K.SGFLQFFLAPK.F	YBR088C	4.1411
1	4248_T_HILIC3.05501.05501.2	17/20	K.SGFLQFFLAPK.F	YBR088C	2.9466
0.9995	4248_T_HILIC7.05482.05482.2	16/20	K.SGFLQFFLAPK.F	YBR088C	3.1855
0.9994	4248_T_HILIC3.05546.05546.2	16/20	K.SGFLQFFLAPK.F	YBR088C	5.7338
1	4248_T_HILIC3.05468.05468.2	16/20	K.SGFLQFFLAPK.F	YBR088C	4.6986
1	4248_T_HILIC6.03508.03508.2	18/22	K.SGGSSFM[147.04]LGNWK.H	YLR256W	4.4269
0.9377	4248_T_HILIC8.02171.02171.3	21/56	K.SGGSSFM[147.04]LGNWKHPK.V	YLR256W	5.5124
1	4248_T_HILIC7.03128.03128.2	19/32	K.SGLPEPNSQIVSPELAK.N	YLL021W	4.0748
1	4248_T_HILIC7.04707.04707.2	26/44	K.SGSATQFDATDFATNEDLVELVK.E	YKL142W	4.2291
1	4248_T_HILIC10.03740.03740.3	33/116	K.SGTSTGSAGTPEPGSGEKGDDIDLDELLLK.S	YBR245C	5.257
0.9998	4248_T_HILIC10.03721.03721.3	36/116	K.SGTSTGSAGTPEPGSGEKGDDIDLDELLLK.S	YBR245C	4.6465
0.9576	4248_T_HILIC11.03640.03640.3	25/116	K.SGTSTGSAGTPEPGSGEKGDDIDLDELLLK.S	YBR245C	2.4759
0.9528	4248_T_HILIC11.03198.03198.4	45/198	K.SGTSTGSAGTPEPGSGEKGDDIDLDELLLKSENK.T	YBR245C	4.6073
0.9918	4248_T_HILIC7.01827.01827.3	29/48	K.SGYRHELSELASK.N	YOL034W	660.456
0.9999	4248_T_HILIC5.04921.04921.3	36/68	K.SHLWEIDIPLDEQAFYNK.D	YKR025W	2.5224
0.9886	4248_T_HILIC4.05193.05193.2	19/22	K.SIDKWFFISGSV.-	YBR011C	5.4805
0.9979	4248_T_HILIC5.04546.04546.3	28/84	K.SIDTTATSSEYALHDIVELSAK.N	YML010W	1.1899
1	4248_T_HILIC5.04847.04847.3	34/84	K.SIEDHGATLDVGLPGFTGFIAK.K	YMR229C	4.717
0.9961	4248_T_HILIC6.02765.02765.2	23/28	K.SIESLKLENSDLEGK.I	YFR031C	0.6615
0.9856	4248_T_HILIC5.04801.04801.2	24/36	K.SIIVEIVNNAIPLPEQIQR.D	YER064C	461.219
1	4248_T_HILIC5.05457.05457.3	40/72	K.SIIVEIVNNAIPLPEQIQR.D	YER064C	5.5394
1	4248_T_HILIC6.05526.05526.2	26/36	K.SIIVEIVNNAIPLPEQIQR.D	YER064C	3.0271
0.9997	4248_T_HILIC5.05455.05455.2	27/36	K.SIIVEIVNNAIPLPEQIQR.D	YER064C	4.6106
0.9999	4248_T_HILIC8.02611.02611.3	26/60	K.SKTTSNPSSILHDLPR.K	YJL076W	4.6155
1	4248_T_HILIC8.02589.02589.3	33/60	K.SKTTSNPSSILHDLPR.K	YJL076W	6.211
0.9997	4248_T_HILIC5.03603.03603.2	20/24	K.SLEDDLTLEEYNK.Y	YDR334W	2.5482
0.9997	4248_T_HILIC10.03504.03504.3	27/124	K.SLELASLISTNGDPNAEDSNTTDTVHNNVEGK.V	YDR310C	300.964
0.9991	4248_T_HILIC11.03328.03328.3	32/124	K.SLELASLISTNGDPNAEDSNTTDTVHNNVEGK.V	YDR310C	302.279
0.9973	4248_T_HILIC8.01186.01186.2	16/22	K.SLGAASSTSHAK.D	YKR010C	4.295
1	4248_T_HILIC4.05247.05247.2	23/28	K.SLGLSQEEVIALFEK.C	YLR383W	4.5676
0.9988	4248_T_HILIC8.01532.01532.3	22/40	K.SLKAEYEDAKK.L	YLR383W	31.0036
0.9986	4248_T_HILIC5.04196.04196.2	20/26	K.SLLLNTLNIDNTAR.V	YBL097W	5.0678
0.9989	4248_T_HILIC4.04179.04179.2	19/26	K.SLLLNTLNIDNTAR.V	YBL097W	0.8339
0.9991	4248_T_HILIC4.04212.04212.2	18/26	K.SLLLNTLNIDNTAR.V	YBL097W	3.2716
0.9991	4248_T_HILIC1.05268.05268.2	17/20	K.SLLNLFSNVLK.A	YDR227W	3.8439
0.9994	4248_T_HILIC3.05658.05658.2	17/20	K.SLLNLFSNVLK.A	YDR227W	4.4845
0.9993	4248_T_HILIC3.05678.05678.2	17/20	K.SLLNLFSNVLK.A	YDR227W	3.6036
0.999	4248_T_HILIC2.04547.04547.2	16/20	K.SLLNLFSNVLK.A	YDR227W	4.004
0.9943	4248_T_HILIC1.03697.03697.2	13/20	K.SLPLLITVM[147.04]EK.S	YLR272C	2.1416
0.9988	4248_T_HILIC1.03729.03729.2	16/20	K.SLPLLITVM[147.04]EK.S	YLR272C	3.5693
1	4248_T_HILIC5.06350.06350.2	23/46	K.SLSTFPTAGIGGVSYDFQELLGIK.F	YDR213W	5.3572
1	4248_T_HILIC5.06330.06330.2	26/46	K.SLSTFPTAGIGGVSYDFQELLGIK.F	YDR213W	5.2372
1	4248_T_HILIC5.06342.06342.3	37/92	K.SLSTFPTAGIGGVSYDFQELLGIK.F	YDR213W	1.5186
0.9977	4248_T_HILIC7.06163.06163.4	47/192	K.SLSTFPTAGIGGVSYDFQELLGIKFPINNGNSR.A	YDR213W	287.344
0.9998	4248_T_HILIC7.06130.06130.3	32/128	K.SLSTFPTAGIGGVSYDFQELLGIKFPINNGNSR.A	YDR213W	286.057
0.9996	4248_T_HILIC7.06147.06147.3	35/128	K.SLSTFPTAGIGGVSYDFQELLGIKFPINNGNSR.A	YDR213W	283.859
0.9986	4248_T_HILIC7.06168.06168.3	33/128	K.SLSTFPTAGIGGVSYDFQELLGIKFPINNGNSR.A	YDR213W	283.231
1	4248_T_HILIC8.03864.03864.3	39/84	K.SLTADTLQQISDKYDGVVAENK.L	YDR110W	6.5492
1	4248_T_HILIC7.04016.04016.2	23/42	K.SLTADTLQQISDKYDGVVAENK.L	YDR110W	4.0063
1	4248_T_HILIC7.04012.04012.3	41/84	K.SLTADTLQQISDKYDGVVAENK.L	YDR110W	3.0869
0.9997	4248_T_HILIC7.03048.03048.3	38/68	K.SLTTTDKIGILNQDQDLK.E	YOL034W	4.0397
0.9991	4248_T_HILIC1.04030.04030.2	15/18	K.SLVYSSILFR.T	YCR042C	4.3857
0.9997	4248_T_HILIC1.04004.04004.2	16/18	K.SLVYSSILFR.T	YCR042C	3.7953
0.9995	4248_T_HILIC3.04250.04250.2	16/18	K.SLVYSSILFR.T	YCR042C	3.1206
1	4248_T_HILIC6.06151.06151.3	43/124	K.SNAILPEEYILDSNHDAALGYFYQIYQSELSK.K	YJL092W	5.604
0.9892	4248_T_HILIC6.05887.05887.4	35/192	K.SNAILPEEYILDSNHDAALGYFYQIYQSELSKK.N	YJL092W	1.3864
0.9995	4248_T_HILIC8.01582.01582.2	18/22	K.SNASISSNPEVK.V	YDL225W	6.4849
1	4248_T_HILIC5.05340.05340.2	27/38	K.SNATIFEAPLLSNNSIIC[160.03]LK.S	YAL027W	4.2608
1	4248_T_HILIC5.05352.05352.3	27/76	K.SNATIFEAPLLSNNSIIC[160.03]LK.S	YAL027W	4.0776
1	4248_T_HILIC5.05340.05340.2	27/38	K.SNATIFEAPLLSNNSIIC[160.03]LK.S	YAL027W	4.2608
1	4248_T_HILIC5.05352.05352.3	27/76	K.SNATIFEAPLLSNNSIIC[160.03]LK.S	YAL027W	4.0776
0.9935	4248_T_HILIC4.03632.03632.2	2015-12-14	K.SNFFAAIR.F	YJL074C	4.6411
1	4248_T_HILIC11.03332.03332.3	32/128	K.SNGAPTNASPAPPPVILQPTLQPNDQGNPLNTR.I	YBR112C	300.17
0.9995	4248_T_HILIC2.04268.04268.2	20/26	K.SNM[147.04]M[147.04]DAISFVLGVR.S	YFL008W	3.497
1	4248_T_HILIC2.04283.04283.2	20/26	K.SNM[147.04]M[147.04]DAISFVLGVR.S	YFL008W	3.1155
0.9935	4248_T_HILIC5.02479.02479.2	15/16	K.SNTDVSFLK.Q	YDR485C	3.0647
1	4248_T_HILIC4.05478.05478.2	21/26	K.SNVIDSM[147.04]LFVFGFR.A	YLR086W	5.9436
1	4248_T_HILIC1.04931.04931.2	21/26	K.SNVIDSM[147.04]LFVFGFR.A	YLR086W	2.0621
1	4248_T_HILIC1.04954.04954.2	22/26	K.SNVIDSM[147.04]LFVFGFR.A	YLR086W	3.5783
0.9834	4248_T_HILIC9.02840.02840.3	36/108	K.SPEENIINGSEIGVDHGEAAEVNEPLAK.T	YJR092W	346.064
1	4248_T_HILIC5.03608.03608.3	25/48	K.SPNDFKPFLSIEK.F	YBL034C	4.6594
1	4248_T_HILIC11.03530.03530.3	38/100	K.SPSHDNEAGSVDNSEISQLLQSAATK.A	YBR049C	5.954
0.9999	4248_T_HILIC11.03550.03550.3	33/100	K.SPSHDNEAGSVDNSEISQLLQSAATK.A	YBR049C	5.6563
0.9976	4248_T_HILIC10.03747.03747.3	25/100	K.SPSHDNEAGSVDNSEISQLLQSAATK.A	YBR049C	371.019
1	4248_T_HILIC10.03643.03643.3	41/100	K.SPSHDNEAGSVDNSEISQLLQSAATK.A	YBR049C	5.9912
0.989	4248_T_HILIC4.03106.03106.2	16/18	K.SPYLQEQLIR.Q	YBR156C	3.1258
0.9961	4248_T_HILIC8.01655.01655.2	15/22	K.SQAEPSGIVEPK.R	YJL076W	4.426
0.9993	4248_T_HILIC5.03029.03029.2	16/20	K.SQLGISDYELK.H	YBR081C	-3.5895
0.9997	4248_T_HILIC9.01425.01425.2	19/24	K.SQTAAGATPEEAR.K	YDR464W	4.8076
1	4248_T_HILIC9.02019.02019.2	29/38	K.SSAAGNTVIIGGGDTATVAK.K	YCR012W	4.2994
1	4248_T_HILIC9.01989.01989.2	29/38	K.SSAAGNTVIIGGGDTATVAK.K	YCR012W	5.0253
1	4248_T_HILIC10.01575.01575.3	27/80	K.SSAAGNTVIIGGGDTATVAKK.Y	YCR012W	3.9582
0.9988	4248_T_HILIC9.04271.04271.4	40/162	K.SSDSASNITAQDVLDKIPSLDLSNVHVK.E	YOR217W	3.3485
0.9993	4248_T_HILIC6.03729.03729.2	18/28	K.SSIIDNELIKPLQTR.V	YDR334W	0.4051
0.9409	4248_T_HILIC5.03621.03621.3	29/56	K.SSIIDNELIKPLQTR.V	YDR334W	4.3956
0.9833	4248_T_HILIC6.03714.03714.3	29/56	K.SSIIDNELIKPLQTR.V	YDR334W	2.487
0.9971	4248_T_HILIC5.02508.02508.2	18/20	K.SSIVEEDIVSR.S	YJL076W	2.5918
0.9981	4248_T_HILIC5.04247.04247.2	18/22	K.SSLTAFDNILNR.I	YIL056W	2.5893
1	4248_T_HILIC11.01794.01794.3	35/84	K.SSNDTIEHAADITDGNNTELTK.T	YDR325W	1.0221
0.9993	4248_T_HILIC10.01732.01732.3	30/68	K.SSNDTSDISSKPLLEDSK.F	YGR047C	3.6884
0.9992	4248_T_HILIC11.01273.01273.2	16/20	K.SSQGNVPTGNK.Q	YHR084W	8.3521
1	4248_T_HILIC5.04841.04841.3	33/68	K.SSVYEYVIASTLGPSAM[147.04]R.L	YPR190C	5.5927
1	4248_T_HILIC5.04846.04846.2	24/34	K.SSVYEYVIASTLGPSAM[147.04]R.L	YPR190C	4.2095
1	4248_T_HILIC4.04850.04850.3	27/68	K.SSVYEYVIASTLGPSAM[147.04]R.L	YPR190C	5.5414
1	4248_T_HILIC5.04138.04138.3	32/76	K.STFVC[160.03]AVC[160.03]LGLAGKPEYIGR.S	YOL034W	3.4089
1	4248_T_HILIC4.04947.04947.2	22/26	K.STGFFVSLLDTPSK.K	YLR256W	5.6008
1	4248_T_HILIC4.04969.04969.2	22/26	K.STGFFVSLLDTPSK.K	YLR256W	5.2007
1	4248_T_HILIC5.04982.04982.2	22/26	K.STGFFVSLLDTPSK.K	YLR256W	5.3341
1	4248_T_HILIC5.04410.04410.2	21/28	K.STGFFVSLLDTPSKK.S	YLR256W	4.3615
0.9999	4248_T_HILIC5.04389.04389.3	27/56	K.STGFFVSLLDTPSKK.S	YLR256W	3.4993
1	4248_T_HILIC7.04143.04143.3	37/92	K.STGLHPFEVAQLGSLAC[160.03]DTADEAK.T	YJL140W	3.7313
1	4248_T_HILIC8.02553.02553.2	24/32	K.STQDPIGDTEISVANAK.G	YPL049C	5.0948
0.9929	4248_T_HILIC4.03583.03583.2	14/16	K.SVFEDIDIK.R	YOL034W	4.5942
0.9673	4248_T_HILIC9.01169.01169.2	2015-12-16	K.SVNDPSQNR.L	YKR025W	2.457
1	4248_T_HILIC5.03614.03614.2	22/28	K.SVTIASEIYYDPDPR.S	YDL140C	3.9378
0.985	4248_T_HILIC5.03773.03773.3	24/44	K.SWDPIIKEIDSR.F	YLR314C	3.7651
0.9262	4248_T_HILIC5.03739.03739.3	21/44	K.SWDPIIKEIDSR.F	YLR314C	4.7235
0.9879	4248_T_HILIC5.03761.03761.2	19/22	K.SWDPIIKEIDSR.F	YLR314C	4.4527
0.9969	4248_T_HILIC6.05578.05578.4	42/126	K.SWDPIIKEIDSRFDQYLDAENK.I	YLR314C	3.9101
0.9952	4248_T_HILIC6.05584.05584.3	31/84	K.SWDPIIKEIDSRFDQYLDAENK.I	YLR314C	3.39
0.9229	4248_T_HILIC6.02505.02505.2	17/22	K.SYESVIEENGVK.L	YLR314C	730.277
0.8922	4248_T_HILIC5.02586.02586.2	17/22	K.SYESVIEENGVK.L	YLR314C	729.687
0.9998	4248_T_HILIC3.05320.05320.3	41/124	K.SYESVIEENGVKLNLNVIDTEGFGDFLNNDQK.S	YLR314C	277.877
0.9998	4248_T_HILIC7.05251.05251.3	26/124	K.SYESVIEENGVKLNLNVIDTEGFGDFLNNDQK.S	YLR314C	-0.4719
0.9997	4248_T_HILIC7.05376.05376.3	36/124	K.SYESVIEENGVKLNLNVIDTEGFGDFLNNDQK.S	YLR314C	279.098
0.8773	4248_T_HILIC8.05137.05137.4	36/186	K.SYESVIEENGVKLNLNVIDTEGFGDFLNNDQK.S	YLR314C	274.887
0.9998	4248_T_HILIC8.05129.05129.3	39/124	K.SYESVIEENGVKLNLNVIDTEGFGDFLNNDQK.S	YLR314C	278.571
0.9967	4248_T_HILIC4.03468.03468.2	13/16	K.SYNIPIDIR.V	YGR047C	3.2979
0.9759	4248_T_HILIC1.03316.03316.2	13/18	K.TAEIM[147.04]ALFVK.D	YOL004W	6.0546
0.9994	4248_T_HILIC4.03121.03121.2	17/20	K.TAFANNLLETK.I	YDL225W	4.0894
1	4248_T_HILIC10.01922.01922.2	21/38	K.TAGLLSPTEENETTNAGQSK.G	YOR110W	4.1484
0.9987	4248_T_HILIC4.04348.04348.2	21/26	K.TALALAISQELGPK.V	YDR190C	0.3539
1	4248_T_HILIC6.05748.05748.3	39/84	K.TALLSKDTSLTDSVQDLFNSLK.V	YDR310C	5.1287
0.9745	4248_T_HILIC9.05154.05154.2	17/48	K.TAQSASNSVGTIQEQISNFINITQK.L	YDR390C	367.8
1	4248_T_HILIC10.03840.03840.3	36/96	K.TAQSASNSVGTIQEQISNFINITQK.L	YDR390C	374.407
1	4248_T_HILIC9.05085.05085.2	23/48	K.TAQSASNSVGTIQEQISNFINITQK.L	YDR390C	0.2985
0.992	4248_T_HILIC8.05399.05399.3	32/96	K.TAQSASNSVGTIQEQISNFINITQK.L	YDR390C	371.463
0.9994	4248_T_HILIC10.05020.05020.3	31/96	K.TAQSASNSVGTIQEQISNFINITQK.L	YDR390C	372.133
1	4248_T_HILIC10.04974.04974.3	38/96	K.TAQSASNSVGTIQEQISNFINITQK.L	YDR390C	7.5707
1	4248_T_HILIC9.05101.05101.3	43/96	K.TAQSASNSVGTIQEQISNFINITQK.L	YDR390C	2.2377
0.9975	4248_T_HILIC9.05181.05181.3	28/96	K.TAQSASNSVGTIQEQISNFINITQK.L	YDR390C	370.307
0.9997	4248_T_HILIC9.05136.05136.3	32/96	K.TAQSASNSVGTIQEQISNFINITQK.L	YDR390C	370.494
0.9921	4248_T_HILIC10.03843.03843.2	21/48	K.TAQSASNSVGTIQEQISNFINITQK.L	YDR390C	372.05
1	4248_T_HILIC9.05080.05080.3	40/96	K.TAQSASNSVGTIQEQISNFINITQK.L	YDR390C	2.4987
1	4248_T_HILIC11.04911.04911.3	39/96	K.TAQSASNSVGTIQEQISNFINITQK.L	YDR390C	4.6245
0.9997	4248_T_HILIC9.05158.05158.3	33/96	K.TAQSASNSVGTIQEQISNFINITQK.L	YDR390C	370.643
1	4248_T_HILIC9.05103.05103.2	23/48	K.TAQSASNSVGTIQEQISNFINITQK.L	YDR390C	-0.7089
0.9993	4248_T_HILIC5.03028.03028.2	19/24	K.TC[160.03]SPENLALLSQR.L	YIL056W	-1.8795
0.9994	4248_T_HILIC6.03219.03219.2	20/24	K.TC[160.03]SPENLALLSQR.L	YIL056W	3.9604
0.9994	4248_T_HILIC7.02870.02870.3	26/48	K.TDDSFEDKVFASK.G	YBL097W	5.2324
0.9993	4248_T_HILIC9.01828.01828.3	25/60	K.TEGIENLSHNVPQETK.S	YDR485C	4.6165
1	4248_T_HILIC6.03768.03768.2	23/28	K.TEPVGTGLQSYLEER.E	YDL150W	4.1075
0.9952	4248_T_HILIC5.03101.03101.3	21/48	K.TEVVLGTIDDLKR.K	YNL039W	2.0536
0.9997	4248_T_HILIC5.03823.03823.2	19/26	K.TFDYVSDHLDAIYR.E	YFL008W	-0.2331
0.9988	4248_T_HILIC5.03820.03820.3	23/52	K.TFDYVSDHLDAIYR.E	YFL008W	3.4366
0.9999	4248_T_HILIC7.02096.02096.3	29/56	K.TGQYRDHLVSNLVGK.C	YLR357W	-1.0658
1	4248_T_HILIC5.02554.02554.2	19/22	K.TGSTYILSTEVK.N	YOR341W	3.7701
0.9582	4248_T_HILIC11.01672.01672.4	32/144	K.THTEQNNPPKPQKPVPLNVLQDQYK.E	YOR290C	350.498
0.9971	4248_T_HILIC5.04342.04342.2	17/34	K.TIC[160.03]NLLISDTESNELIQK.L	YIL026C	0.717
1	4248_T_HILIC4.04195.04195.2	21/28	K.TIITYKPDPISYFYK.Q	YDR334W	1.027
0.9998	4248_T_HILIC4.04238.04238.2	19/28	K.TIITYKPDPISYFYK.Q	YDR334W	0.2162
1	4248_T_HILIC8.04151.04151.3	47/124	K.TIM[147.04]NQLIQSNIELFKPPIYSNDDAENSHLSER.L	YLR314C	3.4272
1	4248_T_HILIC9.03968.03968.4	59/186	K.TIM[147.04]NQLIQSNIELFKPPIYSNDDAENSHLSER.L	YLR314C	6.3707
0.9997	4248_T_HILIC9.04060.04060.4	51/186	K.TIM[147.04]NQLIQSNIELFKPPIYSNDDAENSHLSER.L	YLR314C	268.034
1	4248_T_HILIC9.03904.03904.4	54/186	K.TIM[147.04]NQLIQSNIELFKPPIYSNDDAENSHLSER.L	YLR314C	5.5409
0.9993	4248_T_HILIC8.04284.04284.4	46/186	K.TIM[147.04]NQLIQSNIELFKPPIYSNDDAENSHLSER.L	YLR314C	265.091
1	4248_T_HILIC9.04005.04005.3	43/124	K.TIM[147.04]NQLIQSNIELFKPPIYSNDDAENSHLSER.L	YLR314C	7.5505
0.9996	4248_T_HILIC11.03835.03835.4	44/186	K.TIM[147.04]NQLIQSNIELFKPPIYSNDDAENSHLSER.L	YLR314C	7.8161
1	4248_T_HILIC9.03949.03949.3	40/124	K.TIM[147.04]NQLIQSNIELFKPPIYSNDDAENSHLSER.L	YLR314C	0.1874
0.9999	4248_T_HILIC9.04001.04001.4	55/186	K.TIM[147.04]NQLIQSNIELFKPPIYSNDDAENSHLSER.L	YLR314C	6.3171
0.9996	4248_T_HILIC9.04043.04043.3	41/124	K.TIM[147.04]NQLIQSNIELFKPPIYSNDDAENSHLSER.L	YLR314C	268.106
1	4248_T_HILIC9.03969.03969.3	45/124	K.TIM[147.04]NQLIQSNIELFKPPIYSNDDAENSHLSER.L	YLR314C	3.1327
1	4248_T_HILIC9.03925.03925.4	54/186	K.TIM[147.04]NQLIQSNIELFKPPIYSNDDAENSHLSER.L	YLR314C	5.0858
1	4248_T_HILIC11.03813.03813.4	52/186	K.TIM[147.04]NQLIQSNIELFKPPIYSNDDAENSHLSER.L	YLR314C	10.2252
1	4248_T_HILIC8.04156.04156.4	57/186	K.TIM[147.04]NQLIQSNIELFKPPIYSNDDAENSHLSER.L	YLR314C	4.604
1	4248_T_HILIC8.04133.04133.4	60/186	K.TIM[147.04]NQLIQSNIELFKPPIYSNDDAENSHLSER.L	YLR314C	5.2732
1	4248_T_HILIC9.03947.03947.4	54/186	K.TIM[147.04]NQLIQSNIELFKPPIYSNDDAENSHLSER.L	YLR314C	5.3268
1	4248_T_HILIC10.03939.03939.4	49/186	K.TIM[147.04]NQLIQSNIELFKPPIYSNDDAENSHLSER.L	YLR314C	5.648
1	4248_T_HILIC3.04253.04253.4	55/186	K.TIM[147.04]NQLIQSNIELFKPPIYSNDDAENSHLSER.L	YLR314C	4.604
0.9994	4248_T_HILIC8.04221.04221.4	55/186	K.TIM[147.04]NQLIQSNIELFKPPIYSNDDAENSHLSER.L	YLR314C	265.76
0.9933	4248_T_HILIC10.03968.03968.4	42/186	K.TIM[147.04]NQLIQSNIELFKPPIYSNDDAENSHLSER.L	YLR314C	265.358
0.9965	4248_T_HILIC9.04162.04162.4	41/186	K.TIM[147.04]NQLIQSNIELFKPPIYSNDDAENSHLSER.L	YLR314C	271.298
0.9985	4248_T_HILIC9.04080.04080.4	50/186	K.TIM[147.04]NQLIQSNIELFKPPIYSNDDAENSHLSER.L	YLR314C	267.659
1	4248_T_HILIC8.04180.04180.3	41/124	K.TIM[147.04]NQLIQSNIELFKPPIYSNDDAENSHLSER.L	YLR314C	5.3014
0.9998	4248_T_HILIC10.03895.03895.4	56/186	K.TIM[147.04]NQLIQSNIELFKPPIYSNDDAENSHLSER.L	YLR314C	3.3192
0.9998	4248_T_HILIC8.04109.04109.4	49/186	K.TIM[147.04]NQLIQSNIELFKPPIYSNDDAENSHLSER.L	YLR314C	4.6843
1	4248_T_HILIC8.04188.04188.4	53/186	K.TIM[147.04]NQLIQSNIELFKPPIYSNDDAENSHLSER.L	YLR314C	6.906
0.9966	4248_T_HILIC9.04183.04183.4	45/186	K.TIM[147.04]NQLIQSNIELFKPPIYSNDDAENSHLSER.L	YLR314C	272.207
0.9993	4248_T_HILIC10.03916.03916.4	51/186	K.TIM[147.04]NQLIQSNIELFKPPIYSNDDAENSHLSER.L	YLR314C	3.105
1	4248_T_HILIC8.04206.04206.3	43/124	K.TIM[147.04]NQLIQSNIELFKPPIYSNDDAENSHLSER.L	YLR314C	4.7927
1	4248_T_HILIC8.04250.04250.4	55/186	K.TIM[147.04]NQLIQSNIELFKPPIYSNDDAENSHLSER.L	YLR314C	266.348
0.9956	4248_T_HILIC10.03819.03819.4	44/186	K.TIM[147.04]NQLIQSNIELFKPPIYSNDDAENSHLSER.L	YLR314C	271.378
0.9999	4248_T_HILIC8.02136.02136.3	24/72	K.TIVTGGNGPEDFQQHEQIR.R	YPR187W	4.7931
0.9989	4248_T_HILIC8.02156.02156.3	24/72	K.TIVTGGNGPEDFQQHEQIR.R	YPR187W	3.7593
0.8559	4248_T_HILIC9.01840.01840.4	30/114	K.TIVTGGNGPEDFQQHEQIRR.K	YPR187W	435.187
0.9238	4248_T_HILIC4.04897.04897.2	20/28	K.TIVWNGPPGVFEFEK.F	YCR012W	577.684
0.9997	4248_T_HILIC4.04797.04797.2	19/28	K.TIVWNGPPGVFEFEK.F	YCR012W	2.2082
1	4248_T_HILIC4.04827.04827.2	20/28	K.TIVWNGPPGVFEFEK.F	YCR012W	5.1136
0.9992	4248_T_HILIC4.04862.04862.2	20/28	K.TIVWNGPPGVFEFEK.F	YCR012W	5.5204
0.9878	4248_T_HILIC1.03620.03620.2	2015-12-14	K.TLDELFLK.L	YBL035C	5.0022
0.9865	4248_T_HILIC3.03843.03843.2	13/14	K.TLDELFLK.L	YBL035C	4.696
1	4248_T_HILIC8.01456.01456.2	19/22	K.TLDKM[147.04]EDASVDR.M	YBR081C	2.2196
1	4248_T_HILIC5.03937.03937.2	22/26	K.TLFNNDDIEANLVK.D	YLR314C	4.5431
1	4248_T_HILIC4.04796.04796.2	22/28	K.TLILIQNPENLLSEK.I	YLR442C	1.854
1	4248_T_HILIC4.04761.04761.2	23/28	K.TLILIQNPENLLSEK.I	YLR442C	4.9826
0.9987	4248_T_HILIC5.03429.03429.2	20/28	K.TLNEDNFVALNNTVR.F	YAL001C	6.334
1	4248_T_HILIC3.04512.04512.2	21/24	K.TLSSLALVFALHK.Y	YLR086W	2.784
0.9926	4248_T_HILIC3.04511.04511.3	22/48	K.TLSSLALVFALHK.Y	YLR086W	4.7794
1	4248_T_HILIC5.03885.03885.2	21/28	K.TLTYPEVVTPYNIDR.L	YDL140C	3.8161
1	4248_T_HILIC5.03856.03856.2	23/28	K.TLTYPEVVTPYNIDR.L	YDL140C	4.0967
1	4248_T_HILIC5.06487.06487.3	32/104	K.TLVAQLNIQLDNLC[160.03]QFLSQERVEEFAR.L	YOL034W	4.9124
0.9981	4248_T_HILIC2.03726.03726.2	2015-11-14	K.TLYALLYR.F	YDR507C	3.4531
0.9994	4248_T_HILIC3.03895.03895.2	13/14	K.TLYALLYR.F	YDR507C	5.1303
1	4248_T_HILIC6.03754.03754.2	22/28	K.TNISNNETFDTILSK.S	YOR191W	3.5339
0.996	4248_T_HILIC4.04017.04017.2	17/22	K.TNLIVAPVSVLR.V	YOR191W	4.4434
1	4248_T_HILIC7.02196.02196.2	20/24	K.TNYEKLDEAVNVK.S	YAL032C	5.5782
0.9998	4248_T_HILIC7.02195.02195.3	25/48	K.TNYEKLDEAVNVK.S	YAL032C	5.3778
1	4248_T_HILIC5.04679.04679.2	24/34	K.TPGLPIDLEIGYVPPSTR.G	YPR010C	4.0497
1	4248_T_HILIC5.04708.04708.2	23/34	K.TPGLPIDLEIGYVPPSTR.G	YPR010C	3.9459
0.9996	4248_T_HILIC4.04026.04026.2	21/26	K.TPLEPGLELTAIAK.A	YDL126C	4.0582
0.9687	4248_T_HILIC2.01829.01829.2	2015-10-12	K.TPLIYAK.H	YBR083W	1.7359
0.9724	4248_T_HILIC3.01648.01648.2	2015-11-12	K.TPLIYAK.H	YBR083W	4.3398
1	4248_T_HILIC8.03386.03386.3	40/104	K.TPLNVTAVDNSSHLISPDVSVSSPTPR.N	YDR409W	2.4709
1	4248_T_HILIC8.02961.02961.3	35/76	K.TPSLTVYLEPGHAADQEQAK.L	YDL140C	2.6888
0.9999	4248_T_HILIC9.02865.02865.3	32/76	K.TPSLTVYLEPGHAADQEQAK.L	YDL140C	3.2915
1	4248_T_HILIC8.03045.03045.3	36/76	K.TPSLTVYLEPGHAADQEQAK.L	YDL140C	5.0067
1	4248_T_HILIC8.03070.03070.3	31/76	K.TPSLTVYLEPGHAADQEQAK.L	YDL140C	6.8611
1	4248_T_HILIC8.03023.03023.3	37/76	K.TPSLTVYLEPGHAADQEQAK.L	YDL140C	6.1193
1	4248_T_HILIC8.03003.03003.3	37/76	K.TPSLTVYLEPGHAADQEQAK.L	YDL140C	7.1392
1	4248_T_HILIC8.02980.02980.3	36/76	K.TPSLTVYLEPGHAADQEQAK.L	YDL140C	6.2121
1	4248_T_HILIC7.04081.04081.3	34/72	K.TQIDTVAQTLQDEVPHTLK.I	YCL061C	5.563
1	4248_T_HILIC6.03214.03214.3	37/68	K.TSSKEQEAGVLALEALHK.Q	YPL082C	3.7114
1	4248_T_HILIC8.03239.03239.2	23/34	K.TSSPVNLDVESTAQSLGK.F	YBR215W	5.9435
1	4248_T_HILIC11.02111.02111.3	34/100	K.TSYNTINSSNFNEDNNNNNLLTSKPK.I	YNL027W	7.3335
0.9993	4248_T_HILIC11.02218.02218.3	38/100	K.TSYNTINSSNFNEDNNNNNLLTSKPK.I	YNL027W	345.336
0.9974	4248_T_HILIC11.02153.02153.3	27/100	K.TSYNTINSSNFNEDNNNNNLLTSKPK.I	YNL027W	8.8952
0.9985	4248_T_HILIC11.02192.02192.3	31/100	K.TSYNTINSSNFNEDNNNNNLLTSKPK.I	YNL027W	339.026
1	4248_T_HILIC11.02130.02130.3	33/100	K.TSYNTINSSNFNEDNNNNNLLTSKPK.I	YNL027W	6.1452
0.999	4248_T_HILIC4.03653.03653.2	17/18	K.TTLVSLTQLR.C	YPR190C	3.6197
0.9999	4248_T_HILIC6.03353.03353.3	24/52	K.TTSNPSSILHDLPR.K	YJL076W	5.7799
0.9996	4248_T_HILIC7.03166.03166.3	20/52	K.TTSNPSSILHDLPR.K	YJL076W	2.4678
0.9007	4248_T_HILIC8.02380.02380.4	24/84	K.TTSNPSSILHDLPRK.V	YJL076W	3.1158
1	4248_T_HILIC7.05877.05877.3	35/160	K.TVFHSILPSPPQSSVPSPTVDISLDLSALANFPSFGEYDKK.I	YDR485C	6.9699
1	4248_T_HILIC7.05863.05863.5	64/320	K.TVFHSILPSPPQSSVPSPTVDISLDLSALANFPSFGEYDKK.I	YDR485C	5.3731
1	4248_T_HILIC5.05604.05604.3	29/68	K.TVNQAHAILSFIDAISEK.T	YNL132W	5.5128
0.9999	4248_T_HILIC9.02756.02756.3	33/84	K.TVTDKEGIPAGWQGLDNGPESR.K	YCR012W	7.8998
1	4248_T_HILIC5.06247.06247.3	34/100	K.VADEEANIELTWAEGTFEQFKDTIVK.E	YKR025W	5.1583
1	4248_T_HILIC6.06573.06573.3	39/120	K.VAM[147.04]ANGFETAHPSAINM[147.04]LTEIAGDYLSNLIK.T	YBR081C	301.505
0.9978	4248_T_HILIC7.01903.01903.2	18/22	K.VAQGNNQLEAIR.K	YKR095W	4.1866
0.9952	4248_T_HILIC4.04202.04202.2	17/24	K.VASLDVEAC[160.03]FLER.T	YJR092W	0.6624
1	4248_T_HILIC5.04645.04645.2	23/32	K.VDENPFANLYNYGSYGR.G	YNL039W	4.0406
1	4248_T_HILIC5.04678.04678.2	24/32	K.VDENPFANLYNYGSYGR.G	YNL039W	4.3436
0.8524	4248_T_HILIC8.05436.05436.4	39/186	K.VDLNPSNSM[147.04]GPIDTEAVIRPLKEAYDAIISEK.G	YNL199C	5.9347
0.9594	4248_T_HILIC8.05418.05418.4	39/186	K.VDLNPSNSM[147.04]GPIDTEAVIRPLKEAYDAIISEK.G	YNL199C	5.4496
0.9889	4248_T_HILIC10.05501.05501.4	41/204	K.VDSNSDNNSSNKAPNITVPDYSIIPTSVLVTLLPR.V	YNL103W	266.946
1	4248_T_HILIC10.05390.05390.4	49/204	K.VDSNSDNNSSNKAPNITVPDYSIIPTSVLVTLLPR.V	YNL103W	5.9829
0.897	4248_T_HILIC11.05323.05323.4	33/204	K.VDSNSDNNSSNKAPNITVPDYSIIPTSVLVTLLPR.V	YNL103W	7.9861
0.999	4248_T_HILIC10.05369.05369.4	42/204	K.VDSNSDNNSSNKAPNITVPDYSIIPTSVLVTLLPR.V	YNL103W	5.9028
0.9789	4248_T_HILIC10.05344.05344.4	43/204	K.VDSNSDNNSSNKAPNITVPDYSIIPTSVLVTLLPR.V	YNL103W	267.266
1	4248_T_HILIC10.05380.05380.3	39/136	K.VDSNSDNNSSNKAPNITVPDYSIIPTSVLVTLLPR.V	YNL103W	4.4884
1	4248_T_HILIC5.02028.02028.3	22/40	K.VEDPDVIIGHR.L	YNL102W	1.1185
0.9786	4248_T_HILIC4.04117.04117.2	14/18	K.VEEAFLEALR.L	YBR083W	-0.0849
0.9995	4248_T_HILIC3.03932.03932.2	17/18	K.VEEAFLEALR.L	YBR083W	3.4815
0.9957	4248_T_HILIC7.01950.01950.2	20/30	K.VEPGLGM[147.04]GITSSQSEK.G	YLR314C	-0.2444
0.9986	4248_T_HILIC8.01786.01786.2	20/30	K.VEPGLGM[147.04]GITSSQSEK.G	YLR314C	4.1544
1	4248_T_HILIC10.02228.02228.2	27/46	K.VETKPATQASSFPVVGGSPSVATK.G	YJL076W	1.236
1	4248_T_HILIC10.02222.02222.3	36/92	K.VETKPATQASSFPVVGGSPSVATK.G	YJL076W	1.4485
0.9955	4248_T_HILIC10.02249.02249.3	31/92	K.VETKPATQASSFPVVGGSPSVATK.G	YJL076W	-0.1278
1	4248_T_HILIC5.03104.03104.2	22/26	K.VGAENDGDSSLFLR.T	YBR081C	-0.0675
0.9474	4248_T_HILIC6.04217.04217.2	21/36	K.VGFGESNFTSIIGPNGSGK.S	YFL008W	526.817
0.9994	4248_T_HILIC4.03330.03330.2	18/22	K.VGGVVLGYEGLK.I	YOR340C	6.3775
0.9971	4248_T_HILIC4.03303.03303.2	19/22	K.VGGVVLGYEGLK.I	YOR340C	841.209
0.9997	4248_T_HILIC7.02897.02897.2	22/30	K.VGIQSM[147.04]LNSGEEAITK.E	YDR310C	4.9591
0.9996	4248_T_HILIC4.04092.04092.2	20/24	K.VIAIDINDPLAPK.L	YBR011C	3.3338
0.9997	4248_T_HILIC4.03862.03862.2	20/26	K.VIC[160.03]GAWEPAITIEK.L	YLR442C	1.3855
0.9985	4248_T_HILIC4.03443.03443.2	16/18	K.VIELIEVDGK.K	YDR213W	1.2549
1	4248_T_HILIC7.03402.03402.3	35/88	K.VIFDGKPLNSEDEISNSGYLGNK.L	YPR010C	3.4824
1	4248_T_HILIC8.03320.03320.3	38/88	K.VIFDGKPLNSEDEISNSGYLGNK.L	YPR010C	4.0829
0.9995	4248_T_HILIC4.02397.02397.2	16/18	K.VILVQEQLSK.N	YOR207C	2.9368
0.9998	4248_T_HILIC10.01189.01189.2	19/22	K.VISQDTQPHQQK.S	YBR049C	4.398
0.9998	4248_T_HILIC7.02878.02878.3	32/56	K.VKDEDPNEYNEFPLR.A	YGR186W	5.785
1	4248_T_HILIC7.02884.02884.2	19/28	K.VKDEDPNEYNEFPLR.A	YGR186W	5.413
1	4248_T_HILIC9.04169.04169.3	37/124	K.VKEGPLQSQTSETTLNSDAATLQADALSQLSK.M	YDR213W	5.9393
1	4248_T_HILIC7.04859.04859.5	55/280	K.VKFPAGFYHPNVYPSGTIC[160.03]LSILNEDQDWRPAITLK.Q	YDL064W	5.902
1	4248_T_HILIC7.04837.04837.4	54/210	K.VKFPAGFYHPNVYPSGTIC[160.03]LSILNEDQDWRPAITLK.Q	YDL064W	5.9998
0.9718	4248_T_HILIC8.04674.04674.5	57/280	K.VKFPAGFYHPNVYPSGTIC[160.03]LSILNEDQDWRPAITLK.Q	YDL064W	7.516
1	4248_T_HILIC6.05047.05047.4	52/210	K.VKFPAGFYHPNVYPSGTIC[160.03]LSILNEDQDWRPAITLK.Q	YDL064W	5.301
1	4248_T_HILIC7.04851.04851.3	37/140	K.VKFPAGFYHPNVYPSGTIC[160.03]LSILNEDQDWRPAITLK.Q	YDL064W	3.808
1	4248_T_HILIC7.04802.04802.4	44/210	K.VKFPAGFYHPNVYPSGTIC[160.03]LSILNEDQDWRPAITLK.Q	YDL064W	3.6384
1	4248_T_HILIC7.04825.04825.5	57/280	K.VKFPAGFYHPNVYPSGTIC[160.03]LSILNEDQDWRPAITLK.Q	YDL064W	6.0465
0.9779	4248_T_HILIC3.04970.04970.5	50/280	K.VKFPAGFYHPNVYPSGTIC[160.03]LSILNEDQDWRPAITLK.Q	YDL064W	-0.1445
1	4248_T_HILIC6.05077.05077.5	55/280	K.VKFPAGFYHPNVYPSGTIC[160.03]LSILNEDQDWRPAITLK.Q	YDL064W	3.2521
1	4248_T_HILIC7.04813.04813.3	36/140	K.VKFPAGFYHPNVYPSGTIC[160.03]LSILNEDQDWRPAITLK.Q	YDL064W	2.3137
1	4248_T_HILIC6.05045.05045.5	53/280	K.VKFPAGFYHPNVYPSGTIC[160.03]LSILNEDQDWRPAITLK.Q	YDL064W	5.372
0.9985	4248_T_HILIC6.05078.05078.4	46/210	K.VKFPAGFYHPNVYPSGTIC[160.03]LSILNEDQDWRPAITLK.Q	YDL064W	2.5782
1	4248_T_HILIC7.04861.04861.4	55/210	K.VKFPAGFYHPNVYPSGTIC[160.03]LSILNEDQDWRPAITLK.Q	YDL064W	6.4817
1	4248_T_HILIC6.05053.05053.3	37/140	K.VKFPAGFYHPNVYPSGTIC[160.03]LSILNEDQDWRPAITLK.Q	YDL064W	4.1695
0.9165	4248_T_HILIC8.01254.01254.2	15/16	K.VKLEEESKR.G	YDL150W	1.4303
1	4248_T_HILIC4.05249.05249.2	21/28	K.VLDQDQVLFQDFIPK.L	YOR038C	6.1463
0.9997	4248_T_HILIC4.05296.05296.2	18/28	K.VLDQDQVLFQDFIPK.L	YOR038C	5.4265
1	4248_T_HILIC4.05266.05266.2	20/28	K.VLDQDQVLFQDFIPK.L	YOR038C	5.0389
1	4248_T_HILIC4.05787.05787.3	33/68	K.VLDVLEQFLNYHGYLYM[147.04]R.L	YDR334W	5.1066
0.9909	4248_T_HILIC1.04197.04197.2	2015-12-14	K.VLEIDFFK.T	YBL097W	1.5817
0.9947	4248_T_HILIC3.04456.04456.2	13/14	K.VLEIDFFK.T	YBL097W	4.844
0.9997	4248_T_HILIC5.03746.03746.2	21/26	K.VLENTEIGDSIFDK.A	YCR012W	-4.0486
1	4248_T_HILIC4.03796.03796.2	21/26	K.VLENTEIGDSIFDK.A	YCR012W	4.3649
1	4248_T_HILIC5.04246.04246.3	37/84	K.VLENTEIGDSIFDKAGAEIVPK.L	YCR012W	4.1751
0.9999	4248_T_HILIC6.04265.04265.3	41/84	K.VLENTEIGDSIFDKAGAEIVPK.L	YCR012W	4.5159
1	4248_T_HILIC6.04268.04268.2	26/42	K.VLENTEIGDSIFDKAGAEIVPK.L	YCR012W	3.7507
0.993	4248_T_HILIC3.03118.03118.2	15/16	K.VLLSEVIDK.V	YOR341W	-0.0984
0.9996	4248_T_HILIC6.05455.05455.3	27/76	K.VLNM[147.04]KPSEILSLIEEAAGTK.M	YFR031C	6.5242
1	4248_T_HILIC5.05387.05387.3	30/76	K.VLNM[147.04]KPSEILSLIEEAAGTK.M	YFR031C	7.1257
1	4248_T_HILIC5.05405.05405.3	34/76	K.VLNM[147.04]KPSEILSLIEEAAGTK.M	YFR031C	5.46
0.9965	4248_T_HILIC8.02135.02135.4	45/102	K.VLSHNQSVLENKLDDVM[147.04]K.N	YDR310C	5.0764
0.9993	4248_T_HILIC7.02265.02265.3	30/68	K.VLSHNQSVLENKLDDVM[147.04]K.N	YDR310C	5.1747
0.9984	4248_T_HILIC8.02137.02137.3	32/68	K.VLSHNQSVLENKLDDVM[147.04]K.N	YDR310C	4.7914
0.9974	4248_T_HILIC3.03325.03325.2	14/16	K.VLTTSLLIR.D	YOR341W	4.7213
0.8944	4248_T_HILIC3.03358.03358.2	13/16	K.VLTTSLLIR.D	YOR341W	956.731
0.9996	4248_T_HILIC5.01870.01870.2	16/20	K.VLTYYGSPQQR.K	YDR334W	1.7521
1	4248_T_HILIC8.03187.03187.3	30/68	K.VM[147.04]QNC[160.03]FEVSNPLHQLQTK.L	YDR334W	-0.0456
0.8985	4248_T_HILIC9.04238.04238.3	25/80	K.VNSSSDNGTQYLKDLIEQETK.E	YLR383W	418.059
0.9527	4248_T_HILIC8.01218.01218.2	15/18	K.VNVEENKTEK.E	YDR310C	1.0919
1	4248_T_HILIC4.04802.04802.3	30/64	K.VPFC[160.03]PLVGSELYSVEVK.K	YDR190C	2.961
1	4248_T_HILIC4.04795.04795.2	25/32	K.VPFC[160.03]PLVGSELYSVEVK.K	YDR190C	2.8586
0.9937	4248_T_HILIC6.01836.01836.2	15/18	K.VQSGQIYINK.S	YOR207C	1.3905
1	4248_T_HILIC5.03664.03664.3	27/52	K.VRPSLSSLSDLVSR.G	YJL076W	3.6235
0.9975	4248_T_HILIC7.01553.01553.2	13/20	K.VRPTPGEVASK.A	YDL003W	-0.6132
0.9997	4248_T_HILIC8.03569.03569.3	28/104	K.VSDDPDNLEDVDDEELNAHLLNEEASK.L	YGR246C	-320.812
0.9994	4248_T_HILIC5.03769.03769.2	17/20	K.VSENFEAVFER.L	YJL074C	3.6154
0.9792	4248_T_HILIC5.05533.05533.3	27/76	K.VSGFADLDAFQQWFGRPVDK.I	YDR334W	9.6711
1	4248_T_HILIC8.01947.01947.3	27/64	K.VSNM[147.04]SGFLAGDKDQLQK.C	YLR256W	0.7005
0.9879	4248_T_HILIC9.01894.01894.2	16/32	K.VSNM[147.04]SGFLAGDKDQLQK.C	YLR256W	5.1754
0.993	4248_T_HILIC8.01936.01936.2	16/32	K.VSNM[147.04]SGFLAGDKDQLQK.C	YLR256W	3.5581
0.9995	4248_T_HILIC7.02076.02076.3	24/64	K.VSNM[147.04]SGFLAGDKDQLQK.C	YLR256W	2.5863
1	4248_T_HILIC9.01880.01880.3	26/64	K.VSNM[147.04]SGFLAGDKDQLQK.C	YLR256W	4.9571
0.9952	4248_T_HILIC7.02081.02081.2	18/32	K.VSNM[147.04]SGFLAGDKDQLQK.C	YLR256W	2.1025
0.9999	4248_T_HILIC8.01922.01922.3	27/64	K.VSNM[147.04]SGFLAGDKDQLQK.C	YLR256W	1.1854
1	4248_T_HILIC10.03120.03120.3	41/92	K.VSVQTYLSREPQLLQANQGSNTNK.F	YBL066C	8.7024
0.843	4248_T_HILIC7.03045.03045.3	30/64	K.VTFQPGDRIEVLNGEQR.G	YML010W	506.931
0.9961	4248_T_HILIC4.06185.06185.2	16/36	K.VTLDFGNIFADLLPNSFAK.L	YFR031C	2.4963
0.9754	4248_T_HILIC4.03239.03239.2	2015-12-16	K.VTVSFDELK.A	YKR095W	3.5626
0.9976	4248_T_HILIC5.01998.01998.2	15/18	K.VVDTGILNSK.I	YLR383W	-1.2421
0.9996	4248_T_HILIC3.04923.04923.2	20/22	K.VVIDSIIDNIVK.L	YIL026C	5.5689
0.9995	4248_T_HILIC4.05008.05008.2	19/22	K.VVIDSIIDNIVK.L	YIL026C	6.0205
0.9994	4248_T_HILIC4.03115.03115.2	17/18	K.VVNFGGFSAR.S	YAL001C	2.4655
0.9993	4248_T_HILIC4.01943.01943.2	19/20	K.VVVYAGGPTVR.L	YPL082C	2.4136
0.9997	4248_T_HILIC7.02357.02357.2	22/28	K.VYAPQYVSTTNVPSR.Q	YJL092W	4.5161
0.9843	4248_T_HILIC8.03891.03891.4	49/198	K.WEAGIPGKEGTNWAGGVYPITVEYPNEYPSKPPK.V	YDL064W	266.954
1	4248_T_HILIC8.03848.03848.3	41/132	K.WEAGIPGKEGTNWAGGVYPITVEYPNEYPSKPPK.V	YDL064W	7.1775
1	4248_T_HILIC9.03616.03616.4	50/198	K.WEAGIPGKEGTNWAGGVYPITVEYPNEYPSKPPK.V	YDL064W	5.6227
1	4248_T_HILIC9.03628.03628.3	44/132	K.WEAGIPGKEGTNWAGGVYPITVEYPNEYPSKPPK.V	YDL064W	2.7585
0.9964	4248_T_HILIC9.03638.03638.4	48/198	K.WEAGIPGKEGTNWAGGVYPITVEYPNEYPSKPPK.V	YDL064W	4.7659
0.9989	4248_T_HILIC8.03837.03837.4	50/198	K.WEAGIPGKEGTNWAGGVYPITVEYPNEYPSKPPK.V	YDL064W	7.3095
0.9978	4248_T_HILIC8.03858.03858.4	43/198	K.WEAGIPGKEGTNWAGGVYPITVEYPNEYPSKPPK.V	YDL064W	7.8449
0.9739	4248_T_HILIC9.03735.03735.4	48/198	K.WEAGIPGKEGTNWAGGVYPITVEYPNEYPSKPPK.V	YDL064W	267.917
0.9997	4248_T_HILIC4.04325.04325.2	18/20	K.WGLINYQIDPR.T	YFR037C	4.7248
0.9993	4248_T_HILIC4.05614.05614.2	18/24	K.WNDIDQIATSLFK.G	YIR008C	5.2842
0.9962	4248_T_HILIC4.04909.04909.2	21/26	K.WSEKVEEAFLEALR.L	YBR083W	4.3914
0.9947	4248_T_HILIC4.04903.04903.3	31/52	K.WSEKVEEAFLEALR.L	YBR083W	5.091
0.9812	4248_T_HILIC5.04252.04252.2	21/26	K.WSVNNGEENLFEVR.D	YPR010C	583.316
0.9977	4248_T_HILIC5.02021.02021.2	15/22	K.YATLTIDEAEKR.M	YGR186W	-0.4253
1	4248_T_HILIC10.03092.03092.3	45/116	K.YDGKEVTNEPEFEEGTM[147.04]DPLADVAPDGGGR.A	YGR186W	10.0204
0.9968	4248_T_HILIC10.03119.03119.3	26/116	K.YDGKEVTNEPEFEEGTM[147.04]DPLADVAPDGGGR.A	YGR186W	7.6242
1	4248_T_HILIC9.03115.03115.3	38/116	K.YDGKEVTNEPEFEEGTM[147.04]DPLADVAPDGGGR.A	YGR186W	5.3525
1	4248_T_HILIC9.03092.03092.3	39/116	K.YDGKEVTNEPEFEEGTM[147.04]DPLADVAPDGGGR.A	YGR186W	3.9833
0.956	4248_T_HILIC3.01564.01564.2	2015-11-12	K.YDPVLAK.Y	YOR341W	4.588
0.999	4248_T_HILIC5.03216.03216.2	17/20	K.YETLGLDDLQK.F	YBR245C	-1.3121
1	4248_T_HILIC6.05125.05125.3	45/112	K.YFIDEENFTM[147.04]AELC[160.03]KPNFPIGQISENFEK.S	YNL039W	4.7043
1	4248_T_HILIC7.04890.04890.3	50/112	K.YFIDEENFTM[147.04]AELC[160.03]KPNFPIGQISENFEK.S	YNL039W	4.4776
1	4248_T_HILIC7.04928.04928.3	36/112	K.YFIDEENFTM[147.04]AELC[160.03]KPNFPIGQISENFEK.S	YNL039W	-0.3968
1	4248_T_HILIC3.05080.05080.2	23/28	K.YFLTYADNYAIGYFK.K	YGR252W	2.4866
1	4248_T_HILIC3.05051.05051.2	26/28	K.YFLTYADNYAIGYFK.K	YGR252W	4.1083
0.9999	4248_T_HILIC4.04585.04585.3	26/60	K.YFLTYADNYAIGYFKK.Q	YGR252W	3.6887
0.9983	4248_T_HILIC3.03797.03797.2	17/20	K.YGLAVSTILGK.N	YFL008W	-0.1781
0.9987	4248_T_HILIC4.03997.03997.2	14/20	K.YGLAVSTILGK.N	YFL008W	3.8302
0.9944	4248_T_HILIC5.02510.02510.2	14/16	K.YGLSLPENK.I	YMR111C	2.6431
0.9999	4248_T_HILIC7.03429.03429.3	41/92	K.YGVTDKISHVSTGGGASLELLEGK.E	YCR012W	-4.545
1	4248_T_HILIC4.04663.04663.2	24/26	K.YIEESQAIIQELVK.L	YFR037C	2.4641
0.9998	4248_T_HILIC4.05182.05182.3	35/92	K.YIIPDSLQFDKTYDPEVNPFIIPK.L	YDR176W	4.5192
1	4248_T_HILIC5.05196.05196.3	34/92	K.YIIPDSLQFDKTYDPEVNPFIIPK.L	YDR176W	5.395
0.9998	4248_T_HILIC4.05160.05160.3	34/92	K.YIIPDSLQFDKTYDPEVNPFIIPK.L	YDR176W	5.1498
0.9999	4248_T_HILIC6.04176.04176.3	34/84	K.YINNNDATLANDKDGDLAFLIK.Q	YJR089W	4.7946
1	4248_T_HILIC4.05293.05293.3	34/72	K.YKPTPLYVM[147.04]DEIDAALDFR.N	YLR086W	5.2744
1	4248_T_HILIC5.05274.05274.3	27/72	K.YKPTPLYVM[147.04]DEIDAALDFR.N	YLR086W	1.8021
1	4248_T_HILIC4.05248.05248.3	30/72	K.YKPTPLYVM[147.04]DEIDAALDFR.N	YLR086W	0.5714
1	4248_T_HILIC4.02892.02892.2	20/22	K.YLDSELSAM[147.04]GIR.L	YPR010C	3.062
0.9293	4248_T_HILIC7.04619.04619.3	29/84	K.YLGSVSENFQDKLESFLDKNSK.L	YOR341W	3.1761
1	4248_T_HILIC11.02224.02224.4	45/186	K.YLISPDVHPAQNQNIQENKETVEPVVQDSEPK.E	YER120W	12.3326
0.9976	4248_T_HILIC7.03617.03617.3	36/84	K.YLNNTHVISSGPLAAGNFVSEK.G	YDL150W	431.072
1	4248_T_HILIC7.03211.03211.2	28/42	K.YLNNTHVISSGPLAAGNFVSEK.G	YDL150W	428.975
0.992	4248_T_HILIC7.03656.03656.2	21/42	K.YLNNTHVISSGPLAAGNFVSEK.G	YDL150W	428.372
0.999	4248_T_HILIC7.03726.03726.3	36/84	K.YLNNTHVISSGPLAAGNFVSEK.G	YDL150W	428.617
1	4248_T_HILIC7.03346.03346.3	37/84	K.YLNNTHVISSGPLAAGNFVSEK.G	YDL150W	-1.1637
0.9999	4248_T_HILIC6.03774.03774.3	39/84	K.YLNNTHVISSGPLAAGNFVSEK.G	YDL150W	428.531
1	4248_T_HILIC7.03414.03414.3	25/84	K.YLNNTHVISSGPLAAGNFVSEK.G	YDL150W	3.1032
0.9995	4248_T_HILIC7.03636.03636.3	37/84	K.YLNNTHVISSGPLAAGNFVSEK.G	YDL150W	430.124
1	4248_T_HILIC7.03373.03373.3	39/84	K.YLNNTHVISSGPLAAGNFVSEK.G	YDL150W	4.4393
0.9994	4248_T_HILIC7.03551.03551.3	36/84	K.YLNNTHVISSGPLAAGNFVSEK.G	YDL150W	430.038
1	4248_T_HILIC7.03391.03391.3	40/100	K.YLNNTHVISSGPLAAGNFVSEKGDLR.R	YDL150W	4.1283
1	4248_T_HILIC7.03618.03618.4	43/150	K.YLNNTHVISSGPLAAGNFVSEKGDLR.R	YDL150W	361.688
0.9977	4248_T_HILIC7.03532.03532.4	41/150	K.YLNNTHVISSGPLAAGNFVSEKGDLR.R	YDL150W	360.349
1	4248_T_HILIC8.02897.02897.4	43/156	K.YLNNTHVISSGPLAAGNFVSEKGDLRR.G	YDL150W	4.1116
1	4248_T_HILIC8.02893.02893.5	59/208	K.YLNNTHVISSGPLAAGNFVSEKGDLRR.G	YDL150W	5.2063
0.9993	4248_T_HILIC5.02615.02615.2	18/22	K.YLTEGGSILEEK.I	YFL008W	1.7915
0.9993	4248_T_HILIC4.04518.04518.3	31/64	K.YNPSALIEHLDVESALK.Y	YOR341W	4.9447
0.9822	4248_T_HILIC4.05770.05770.2	15/28	K.YNSVNEILSEFYYVR.L	YNL088W	521.046
1	4248_T_HILIC4.05644.05644.2	21/28	K.YNSVNEILSEFYYVR.L	YNL088W	2.0032
1	4248_T_HILIC4.05654.05654.3	31/56	K.YNSVNEILSEFYYVR.L	YNL088W	4.9527
1	4248_T_HILIC3.06195.06195.2	28/38	K.YPWGILDVEDSSISDFVILR.N	YJR076C	4.5588
0.983	4248_T_HILIC7.02193.02193.2	16/22	K.YQTIQYDPPETK.L	YBR289W	5.3918
0.9971	4248_T_HILIC5.04867.04867.2	20/30	K.YSFELPDIPSESDYLK.V	YNL102W	4.3069
0.9977	4248_T_HILIC7.01834.01834.2	17/20	K.YSLNSGANISK.S	YNL167C	4.1573
0.9992	4248_T_HILIC4.03971.03971.2	19/26	K.YSPINNPNLILDVK.N	YOR038C	0.4373
0.9993	4248_T_HILIC5.03986.03986.2	21/26	K.YSPINNPNLILDVK.N	YOR038C	4.4975
0.9991	4248_T_HILIC4.04004.04004.2	21/26	K.YSPINNPNLILDVK.N	YOR038C	3.7479
0.9222	4248_T_HILIC9.02983.02983.4	37/156	K.YSPINNPNLILDVKNGSGNEQRPTIVK.L	YOR038C	333.914
0.9961	4248_T_HILIC4.03958.03958.2	14/16	K.YSTLWETLK.T	YOR156C	5.0806
0.999	4248_T_HILIC6.03863.03863.2	17/30	K.YSYPQDISLLDASNQR.L	YDR390C	5.345
1	4248_T_HILIC6.03832.03832.3	28/60	K.YSYPQDISLLDASNQR.L	YDR390C	4.2737
1	4248_T_HILIC6.03824.03824.2	23/30	K.YSYPQDISLLDASNQR.L	YDR390C	4.0087
1	4248_T_HILIC7.03719.03719.2	24/30	K.YSYPQDISLLDASNQR.L	YDR390C	5.1312
0.9986	4248_T_HILIC3.03040.03040.2	13/14	K.YSYVLLC[160.03]R.D	YDR110W	2.6057
0.9991	4248_T_HILIC5.02509.02509.2	18/20	K.YTDLNM[147.04]AFTAK.A	YDR390C	3.0195
1	4248_T_HILIC5.02476.02476.2	18/20	K.YTDLNM[147.04]AFTAK.A	YDR390C	2.3227
0.9994	4248_T_HILIC4.03715.03715.2	16/18	K.YTNVLPIITR.A	YDL225W	5.7109
0.9992	4248_T_HILIC4.03671.03671.2	14/18	K.YTNVLPIITR.A	YDL225W	2.0156
1	4248_T_HILIC1.05555.05555.3	29/48	K.YVNSLEYFLM[147.04]EFR.W	YDR310C	2.95
0.9619	4248_T_HILIC1.05420.05420.2	14/24	K.YVNSLEYFLM[147.04]EFR.W	YDR310C	574.729
1	4248_T_HILIC1.05552.05552.2	17/24	K.YVNSLEYFLM[147.04]EFR.W	YDR310C	0.7524
0.9355	4248_T_HILIC4.05975.05975.2	15/24	K.YVNSLEYFLM[147.04]EFR.W	YDR310C	572.532
0.9997	4248_T_HILIC3.05941.05941.2	20/24	K.YVNSLEYFLM[147.04]EFR.W	YDR310C	2.7202
1	4248_T_HILIC3.05949.05949.3	29/48	K.YVNSLEYFLM[147.04]EFR.W	YDR310C	2.95
0.9993	4248_T_HILIC4.05778.05778.3	30/68	K.YVQGAEIILEYLEFTHSR.Y	YAL011W	2.9031
0.9994	4248_T_HILIC4.05753.05753.3	33/68	K.YVQGAEIILEYLEFTHSR.Y	YAL011W	2.4883
0.8883	4248_T_HILIC3.04750.04750.2	2015-10-14	K.YVWYELLK.M	YGL090W	0.1794
0.8874	4248_T_HILIC4.03444.03444.2	18/20	L.EIGVEAFQEYR.C	YBR088C	1.5652
0.9246	4248_T_HILIC5.05976.05976.2	23/30	L.PC[160.03]NTC[160.03]SLPDVEVPLIK.A	YDR390C	3.7983
0.9229	4248_T_HILIC5.03896.03896.2	21/30	L.SILNEDQDWRPAITLK.Q	YDL064W	5.6842
1	4248_T_HILIC7.05500.05500.3	44/104	L.SLQDNSGC[160.03]DLDPDFLVKDVFNVNNIVR.V	YJL076W	6.3317
0.8067	4248_T_HILIC5.04649.04649.2	20/24	L.SSEAPALFQFDLK.S	YBR088C	3.8521
1	4248_T_HILIC7.04831.04831.2	23/40	L.SSSVPLQLLTTQFQTVDGETK.V	YBR081C	5.3504
0.8628	4248_T_HILIC7.02223.02223.2	19/24	L.SYTVLEDDANDEK.-	YLR256W	4.7344
0.922	4248_T_HILIC7.03924.03924.3	30/72	M.AELC[160.03]KPNFPIGQISENFEK.S	YNL039W	5.6227
0.9998	4248_T_HILIC11.01916.01916.3	32/88	M.PNFQKPFSGSSDGNSVM[147.04]NDLGNK.V	YOR032C	7.2005
1	4248_T_HILIC10.01644.01644.3	39/76	M.PSGHNDKNANQESVEEAVLK.Y	YBR049C	6.3651
0.856	4248_T_HILIC9.03522.03522.4	43/150	M.TASEEYLENLKPFQVGLPPHDPESNK.K	YBR245C	6.661
1	4248_T_HILIC4.05411.05411.2	24/30	M.VLTIYPDELVQIVSDK.I	YAL001C	4.4735
0.8694	4248_T_HILIC4.03302.03302.2	15/18	N.GYVGFANLPK.Q	YLR314C	2.1564
0.9996	4248_T_HILIC3.06294.06294.3	30/84	N.IIPAIATTNAIVAGASSLISLR.V	YDR390C	2.878
1	4248_T_HILIC6.04839.04839.2	28/34	N.LNVIDTEGFGDFLNNDQK.S	YLR314C	2.6471
1	4248_T_HILIC7.04822.04822.2	14/20	N.PNSPAQEPAWR.S	YDL064W	3.2705
0.972	4248_T_HILIC6.05580.05580.3	25/68	N.SVGTIQEQISNFINITQK.L	YDR390C	3.4123
0.8748	4248_T_HILIC5.05029.05029.3	27/96	N.VYPSGTIC[160.03]LSILNEDQDWRPAITLK.Q	YDL064W	4.9109
0.9996	4248_T_HILIC7.03747.03747.3	38/84	N.WAGGVYPITVEYPNEYPSKPPK.V	YDL064W	6.134
1	4248_T_HILIC6.05060.05060.4	47/186	P.AGFYHPNVYPSGTIC[160.03]LSILNEDQDWRPAITLK.Q	YDL064W	3.4793
probability	spectrum	ions	peptide	protein	ppm
1	4248_T_HILIC5.06155.06155.2	25/52	Q.LNIIDTPGFGDSLDNSPSFEIISDYIR.H	YJR076C	5.6343
1	4248_T_HILIC5.06149.06149.3	44/104	Q.LNIIDTPGFGDSLDNSPSFEIISDYIR.H	YJR076C	7.8653
1	4248_T_HILIC8.03270.03270.3	32/92	Q.SNIELFKPPIYSNDDAENSHLSER.L	YLR314C	2.3044
0.9993	4248_T_HILIC5.05329.05329.3	25/84	R.AAAALGLFNEEGLESTGEDFLK.K	YDR176W	3.8527
1	4248_T_HILIC5.05321.05321.2	28/42	R.AAAALGLFNEEGLESTGEDFLK.K	YDR176W	3.1098
0.9949	4248_T_HILIC4.03026.03026.2	2015-12-16	R.AAALFDYTR.G	YJL092W	1.5556
0.9972	4248_T_HILIC4.05965.05965.3	25/64	R.AAAPTVVFLDELDSIAK.A	YDL126C	5.3917
1	4248_T_HILIC4.05909.05909.2	23/32	R.AAAPTVVFLDELDSIAK.A	YDL126C	5.8491
1	4248_T_HILIC4.05962.05962.2	24/32	R.AAAPTVVFLDELDSIAK.A	YDL126C	5.9059
1	4248_T_HILIC4.05940.05940.2	24/32	R.AAAPTVVFLDELDSIAK.A	YDL126C	3.9751
1	4248_T_HILIC4.05942.05942.3	34/64	R.AAAPTVVFLDELDSIAK.A	YDL126C	4.9944
1	4248_T_HILIC4.05924.05924.3	33/64	R.AAAPTVVFLDELDSIAK.A	YDL126C	4.8809
0.9987	4248_T_HILIC8.05800.05800.4	54/180	R.AAPESEKDTSATSGIVPTLQNIVATVTLGC[160.03]R.L	YER148W	4.4205
1	4248_T_HILIC8.05779.05779.4	62/180	R.AAPESEKDTSATSGIVPTLQNIVATVTLGC[160.03]R.L	YER148W	3.7935
1	4248_T_HILIC9.05561.05561.3	45/120	R.AAPESEKDTSATSGIVPTLQNIVATVTLGC[160.03]R.L	YER148W	1.7876
1	4248_T_HILIC8.05764.05764.3	50/120	R.AAPESEKDTSATSGIVPTLQNIVATVTLGC[160.03]R.L	YER148W	3.4184
1	4248_T_HILIC8.05783.05783.3	51/120	R.AAPESEKDTSATSGIVPTLQNIVATVTLGC[160.03]R.L	YER148W	5.3627
0.9977	4248_T_HILIC5.01681.01681.2	15/16	R.AAQLLAGAK.K	YJL076W	0.5928
0.9993	4248_T_HILIC1.04228.04228.2	18/24	R.AASVIGM[147.04]LVALGR.L	YPR190C	2.1965
1	4248_T_HILIC4.04684.04684.2	19/24	R.AASVIGM[147.04]LVALGR.L	YPR190C	4.0793
0.9991	4248_T_HILIC4.04762.04762.2	18/24	R.AASVIGM[147.04]LVALGR.L	YPR190C	5.4129
0.9996	4248_T_HILIC4.04738.04738.2	19/24	R.AASVIGM[147.04]LVALGR.L	YPR190C	3.9224
0.9996	4248_T_HILIC3.04563.04563.2	17/24	R.AASVIGM[147.04]LVALGR.L	YPR190C	4.393
0.9997	4248_T_HILIC3.04505.04505.2	18/24	R.AASVIGM[147.04]LVALGR.L	YPR190C	2.3534
0.9996	4248_T_HILIC9.01264.01264.2	17/22	R.AATGGTPTPKPR.T	YNL039W	4.3303
0.9999	4248_T_HILIC6.02987.02987.3	27/48	R.ADSFTKEELTQFR.K	YDL225W	5.2739
1	4248_T_HILIC6.02991.02991.2	19/24	R.ADSFTKEELTQFR.K	YDL225W	4.0056
1	4248_T_HILIC7.02393.02393.3	26/52	R.ADSFTKEELTQFRK.N	YDL225W	5.2295
1	4248_T_HILIC7.02354.02354.3	24/52	R.ADSFTKEELTQFRK.N	YDL225W	4.0543
0.8581	4248_T_HILIC7.02453.02453.4	23/78	R.ADSFTKEELTQFRK.N	YDL225W	3.8758
1	4248_T_HILIC7.02437.02437.3	26/52	R.ADSFTKEELTQFRK.N	YDL225W	4.4656
0.9975	4248_T_HILIC7.02365.02365.4	30/78	R.ADSFTKEELTQFRK.N	YDL225W	4.3455
0.9892	4248_T_HILIC7.02382.02382.4	28/78	R.ADSFTKEELTQFRK.N	YDL225W	5.6962
1	4248_T_HILIC7.02372.02372.3	24/52	R.ADSFTKEELTQFRK.N	YDL225W	5.347
0.9834	4248_T_HILIC7.02390.02390.2	17/26	R.ADSFTKEELTQFRK.N	YDL225W	5.3502
0.9958	4248_T_HILIC7.02413.02413.2	17/26	R.ADSFTKEELTQFRK.N	YDL225W	3.116
0.992	4248_T_HILIC7.02404.02404.4	23/78	R.ADSFTKEELTQFRK.N	YDL225W	4.5217
0.9853	4248_T_HILIC7.02426.02426.4	23/78	R.ADSFTKEELTQFRK.N	YDL225W	4.1106
1	4248_T_HILIC8.03397.03397.2	27/44	R.AEALNLANTDSQYLTPTSGSPVR.G	YOR341W	4.5299
1	4248_T_HILIC8.03410.03410.3	36/88	R.AEALNLANTDSQYLTPTSGSPVR.G	YOR341W	5.2758
0.989	4248_T_HILIC5.04240.04240.2	23/32	R.AFPVLQTNYNGSIPVVR.A	YLR033W	527.808
0.99	4248_T_HILIC4.03357.03357.2	16/20	R.AGDIQLQYGWK.V	YDL140C	6.6424
0.9989	4248_T_HILIC10.03748.03748.4	44/210	R.AGVTIPSIPNPIANHTVTNSPNPTLQPVIPGGAASK.S	YBR289W	2.2921
0.9997	4248_T_HILIC7.02314.02314.2	20/24	R.AHSSM[147.04]VGFDLPQR.A	YCR012W	3.968
0.9996	4248_T_HILIC8.02169.02169.3	29/48	R.AHSSM[147.04]VGFDLPQR.A	YCR012W	4.854
0.9934	4248_T_HILIC8.02190.02190.3	25/48	R.AHSSM[147.04]VGFDLPQR.A	YCR012W	5.0591
0.999	4248_T_HILIC8.02183.02183.2	19/24	R.AHSSM[147.04]VGFDLPQR.A	YCR012W	5.4046
0.9918	4248_T_HILIC5.02241.02241.2	14/22	R.AILLAGGPSTGK.T	YDR190C	2.1186
0.9295	4248_T_HILIC1.03898.03898.2	2015-12-20	R.ALFPFM[147.04]SDSLR.S	YPL082C	4.1518
0.9643	4248_T_HILIC1.03857.03857.2	14/20	R.ALFPFM[147.04]SDSLR.S	YPL082C	3.8442
0.9793	4248_T_HILIC1.03874.03874.2	15/20	R.ALFPFM[147.04]SDSLR.S	YPL082C	3.7673
0.9082	4248_T_HILIC1.03919.03919.2	2015-12-20	R.ALFPFM[147.04]SDSLR.S	YPL082C	3.5367
0.9932	4248_T_HILIC3.03371.03371.2	13/14	R.ALIFC[160.03]QLK.D	YPL082C	4.6298
0.9925	4248_T_HILIC5.03017.03017.2	14/24	R.ALLRPTLQELSER.N	YBR081C	-0.5894
0.9992	4248_T_HILIC4.03123.03123.2	14/24	R.ALLRPTLQELSER.N	YBR081C	3.9951
0.9996	4248_T_HILIC4.03158.03158.3	23/48	R.ALLRPTLQELSER.N	YBR081C	12.4353
0.9991	4248_T_HILIC5.02981.02981.2	14/24	R.ALLRPTLQELSER.N	YBR081C	-2.0958
0.9981	4248_T_HILIC4.03160.03160.2	13/24	R.ALLRPTLQELSER.N	YBR081C	3.2092
1	4248_T_HILIC5.05987.05987.3	34/108	R.ALPSLIIC[160.03]PPSLTGHWENEFDQYAPFLK.V	YPL082C	2.8654
1	4248_T_HILIC5.04973.04973.2	26/42	R.ALQISM[147.04]NAPVFVDLEGETDPLR.I	YPR187W	6.2905
1	4248_T_HILIC5.04976.04976.3	34/84	R.ALQISM[147.04]NAPVFVDLEGETDPLR.I	YPR187W	5.9591
1	4248_T_HILIC6.05034.05034.2	27/42	R.ALQISM[147.04]NAPVFVDLEGETDPLR.I	YPR187W	4.687
1	4248_T_HILIC6.05035.05035.3	36/84	R.ALQISM[147.04]NAPVFVDLEGETDPLR.I	YPR187W	6.2879
1	4248_T_HILIC7.03819.03819.3	35/96	R.ALQPSQFGM[147.04]LC[160.03]TADTPEGEAC[160.03]GLVK.N	YOR207C	4.7809
1	4248_T_HILIC8.03683.03683.3	43/96	R.ALQPSQFGM[147.04]LC[160.03]TADTPEGEAC[160.03]GLVK.N	YOR207C	4.5214
1	4248_T_HILIC7.03974.03974.3	31/88	R.AM[147.04]EYDALLSINVHSNNITSGLNR.A	YOR207C	5.9994
1	4248_T_HILIC5.06388.06388.2	26/38	R.ANC[160.03]VDEITPSFIAEAYDLLR.Q	YGL201C	2.3497
0.9999	4248_T_HILIC9.03663.03663.4	40/144	R.ANHSKPIPPFLLDLDSQSVPDALKK.Q	YCR084C	4.8655
1	4248_T_HILIC8.03883.03883.3	39/96	R.ANHSKPIPPFLLDLDSQSVPDALKK.Q	YCR084C	5.2333
0.9355	4248_T_HILIC8.03871.03871.5	51/192	R.ANHSKPIPPFLLDLDSQSVPDALKK.Q	YCR084C	5.3026
1	4248_T_HILIC8.03869.03869.4	49/144	R.ANHSKPIPPFLLDLDSQSVPDALKK.Q	YCR084C	5.1216
1	4248_T_HILIC9.03132.03132.3	38/92	R.APPPTNPDASSSSSSFAVPTIHFK.E	YDR409W	5.9733
1	4248_T_HILIC10.03143.03143.3	29/92	R.APPPTNPDASSSSSSFAVPTIHFK.E	YDR409W	-2.332
0.999	4248_T_HILIC5.03759.03759.2	17/24	R.APPQLFNPTM[147.04]ALR.L	YML010W	9.2342
1	4248_T_HILIC7.05979.05979.3	47/108	R.APQQSVLQLFQSVQLNINNPNFLIM[147.04]QGK.I	YFR031C	4.6428
1	4248_T_HILIC7.05980.05980.4	63/162	R.APQQSVLQLFQSVQLNINNPNFLIM[147.04]QGK.I	YFR031C	4.3905
1	4248_T_HILIC6.06246.06246.3	47/108	R.APQQSVLQLFQSVQLNINNPNFLIM[147.04]QGK.I	YFR031C	7.4034
1	4248_T_HILIC6.06249.06249.4	63/162	R.APQQSVLQLFQSVQLNINNPNFLIM[147.04]QGK.I	YFR031C	4.1396
0.9774	4248_T_HILIC6.01532.01532.2	2015-12-16	R.AQVVTM[147.04]SVK.S	YKR025W	-3.2669
0.9561	4248_T_HILIC8.01255.01255.2	2015-12-16	R.ARDTNLC[160.03]SR.C	YFR037C	1.4632
0.9941	4248_T_HILIC7.03589.03589.2	18/32	R.ASELDESKDSIQDLIVK.L	YJL074C	3.173
0.9997	4248_T_HILIC4.05988.05988.2	17/30	R.ASFAANFAAVANNLFK.G	YCR088W	5.2509
0.9997	4248_T_HILIC4.05988.05988.2	17/30	R.ASFAANFAAVANNLFK.G	YCR088W	5.2509
0.9891	4248_T_HILIC4.03525.03525.2	14/18	R.ASSLQDLIYK.R	YFR031C	5.6208
0.9986	4248_T_HILIC6.05368.05368.3	33/108	R.ATYAIVFDNGENVVQTPWESLPYDGNIR.I	YJR092W	311.994
1	4248_T_HILIC6.05402.05402.3	39/108	R.ATYAIVFDNGENVVQTPWESLPYDGNIR.I	YJR092W	4.1633
1	4248_T_HILIC3.06218.06218.2	23/38	R.AVSTVLYM[147.04]IALQEFTSAPFR.V	YOL034W	0.796
1	4248_T_HILIC3.06254.06254.2	19/38	R.AVSTVLYM[147.04]IALQEFTSAPFR.V	YOL034W	3.4053
1	4248_T_HILIC4.05776.05776.3	34/80	R.AVSYALHIPEYITDAAFQWYK.L	YGR246C	3.7375
1	4248_T_HILIC5.05816.05816.3	27/80	R.AVSYALHIPEYITDAAFQWYK.L	YGR246C	4.5413
1	4248_T_HILIC6.03171.03171.3	30/60	R.C[160.03]DHPVTLGM[147.04]DLTSLSK.I	YBR088C	3.181
1	4248_T_HILIC6.03202.03202.3	27/60	R.C[160.03]DHPVTLGM[147.04]DLTSLSK.I	YBR088C	4.5762
1	4248_T_HILIC7.03080.03080.2	20/30	R.C[160.03]DHPVTLGM[147.04]DLTSLSK.I	YBR088C	4.9697
1	4248_T_HILIC7.03075.03075.3	32/60	R.C[160.03]DHPVTLGM[147.04]DLTSLSK.I	YBR088C	6.2504
0.9973	4248_T_HILIC4.03456.03456.2	14/18	R.C[160.03]EIPLEYINK.I	YNL088W	-1.5629
0.9987	4248_T_HILIC6.06207.06207.3	32/116	R.C[160.03]GNNTDTLTLIADNTPDSIILLFEDTKKDR.I	YBR088C	-299.851
1	4248_T_HILIC4.04486.04486.2	25/28	R.C[160.03]LLVGAGGIGSELLK.D	YDR390C	4.0999
0.9999	4248_T_HILIC5.03711.03711.3	29/56	R.DALIGHGTSFLLQDR.L	YPR010C	1.0335
0.9999	4248_T_HILIC7.04222.04222.3	29/76	R.DANYYIM[147.04]IANPISLQDINKK.V	YLR357W	5.166
0.9996	4248_T_HILIC2.04503.04503.2	16/20	R.DAVTLFC[160.03]C[160.03]LLR.S	YDL140C	4.3837
0.9988	4248_T_HILIC1.05069.05069.2	15/20	R.DAVTLFC[160.03]C[160.03]LLR.S	YDL140C	2.338
0.9995	4248_T_HILIC3.05457.05457.2	17/20	R.DAVTLFC[160.03]C[160.03]LLR.S	YDL140C	6.0642
0.9985	4248_T_HILIC6.02705.02705.2	19/24	R.DC[160.03]GGLPVM[147.04]LQSNR.C	YPR010C	-0.6149
0.9991	4248_T_HILIC3.05905.05905.2	17/22	R.DC[160.03]PLFELDFYFR.S	YBR245C	7.0867
0.9835	4248_T_HILIC1.05512.05512.2	16/22	R.DC[160.03]PLFELDFYFR.S	YBR245C	6.3472
1	4248_T_HILIC7.02132.02132.2	19/26	R.DDLGEYATSDDC[160.03]PR.Y	YLR357W	3.7779
0.998	4248_T_HILIC7.02032.02032.3	22/44	R.DEVKEQLGILKK.K	YLR086W	2.0687
0.981	4248_T_HILIC5.03646.03646.2	16/22	R.DFFNEEEKDLYR.S	YBR114W	4.733
0.9593	4248_T_HILIC7.01910.01910.2	19/22	R.DFSDTKLPSASR.I	YLR256W	4.0765
0.9906	4248_T_HILIC7.01932.01932.2	19/22	R.DFSDTKLPSASR.I	YLR256W	1.6608
0.9832	4248_T_HILIC7.01933.01933.3	21/44	R.DFSDTKLPSASR.I	YLR256W	2.5647
0.9996	4248_T_HILIC7.01887.01887.2	20/22	R.DGQSVVSGSLDR.S	YCR084C	5.571
0.8875	4248_T_HILIC8.05778.05778.4	43/186	R.DHEPDLESQISKAEM[147.04]EADSLASELTLAEQQVK.E	YLR086W	4.3531
1	4248_T_HILIC4.03993.03993.2	19/24	R.DIISPLLLNPTKR.E	YBR245C	3.849
0.9944	4248_T_HILIC4.03260.03260.2	16/18	R.DIIVTTFTNK.A	YJL092W	3.557
1	4248_T_HILIC4.04794.04794.2	26/30	R.DIPDVPITTGAYLEFK.F	YDR310C	1.9102
1	4248_T_HILIC4.04826.04826.2	24/30	R.DIPDVPITTGAYLEFK.F	YDR310C	4.7193
0.9987	4248_T_HILIC8.01691.01691.3	28/52	R.DKLLNADIPESDRK.A	YNL039W	5.6935
0.981	4248_T_HILIC5.03644.03644.2	17/24	R.DLADLDGLEPATK.L	YOR032C	4.6368
0.9996	4248_T_HILIC5.03609.03609.2	20/24	R.DLADLDGLEPATK.L	YOR032C	4.7104
1	4248_T_HILIC5.05639.05639.2	26/32	R.DLGFEGYLSDFITGDKR.V	YOL034W	1.3444
0.9999	4248_T_HILIC5.05635.05635.3	31/64	R.DLGFEGYLSDFITGDKR.V	YOL034W	3.0492
0.9981	4248_T_HILIC5.02644.02644.3	25/44	R.DLKPENLLLDHK.Y	YDR507C	-0.1392
0.8458	4248_T_HILIC6.03243.03243.4	35/90	R.DLKPENLLLDHKYNIK.I	YDR507C	0.1022
0.8353	4248_T_HILIC8.03530.03530.3	34/116	R.DLLGSELPENASGGDKPLIADADVAAKDPR.Q	YDR334W	5.0057
1	4248_T_HILIC9.02806.02806.2	26/36	R.DLPIESSAFQDSETQNNSK.N	YOR191W	0.0947
0.9997	4248_T_HILIC7.01942.01942.2	18/22	R.DLSNANNDLVC[160.03]K.A	YGR246C	-0.2933
1	4248_T_HILIC2.03782.03782.2	19/22	R.DLSQLSDSINIM[147.04].I	YBR088C	7.5407
0.9988	4248_T_HILIC6.04377.04377.2	20/28	R.DLSQLSDSINIM[147.04]ITK.E	YBR088C	-0.118
0.9942	4248_T_HILIC11.03013.03013.3	29/136	R.DNSATPTPSNSTGTEDTILISPDTDIKGEPEPC[160.03]LK.T	YDR485C	4.6992
0.972	4248_T_HILIC11.01624.01624.5	48/232	R.DQQQPLSQPLPPPPQQQQDLHTHNLHTIPR.K	YNL042W	5.3252
0.9913	4248_T_HILIC11.01623.01623.4	41/174	R.DQQQPLSQPLPPPPQQQQDLHTHNLHTIPR.K	YNL042W	8.3337
0.9151	4248_T_HILIC11.02441.02441.3	25/92	R.DSFVHLTEPSQPLSDNSSSEQVQK.Q	YOR032C	372.654
0.9928	4248_T_HILIC10.02647.02647.3	33/92	R.DSFVHLTEPSQPLSDNSSSEQVQK.Q	YOR032C	5.2982
1	4248_T_HILIC11.02383.02383.3	34/92	R.DSFVHLTEPSQPLSDNSSSEQVQK.Q	YOR032C	4.7721
1	4248_T_HILIC6.06163.06163.3	44/120	R.DTIPSDLSSDTFYHVFGGNSNIFESFVIQNR.I	YNL102W	5.8426
0.9986	4248_T_HILIC6.03047.03047.2	14/18	R.DTPEFQSWM[147.04]R.E	YOL034W	1.5987
1	4248_T_HILIC7.04854.04854.2	21/46	R.DTSM[147.04]NLDVFNSATDDIPGPFVVTK.I	YKL112W	5.2303
0.9991	4248_T_HILIC4.02857.02857.2	14/16	R.DYYGC[160.03]YPLR.G	YNL088W	2.9813
1	4248_T_HILIC5.06288.06288.3	33/88	R.DYYTATNFIETLEDDNQLIDIAK.K	YJR089W	3.7306
1	4248_T_HILIC5.06284.06284.2	24/44	R.DYYTATNFIETLEDDNQLIDIAK.K	YJR089W	3.8429
1	4248_T_HILIC5.05860.05860.3	34/92	R.DYYTATNFIETLEDDNQLIDIAKK.M	YJR089W	2.7509
1	4248_T_HILIC8.02621.02621.3	39/88	R.EAAAEVTNLDKDTPADDPELLKR.L	YOR341W	4.9338
0.9971	4248_T_HILIC4.04060.04060.2	17/20	R.EAC[160.03]GVIVDLIK.A	YDR190C	3.285
0.9991	4248_T_HILIC8.01680.01680.2	18/22	R.EADENENYVISK.V	YNL039W	5.3129
0.9991	4248_T_HILIC7.01806.01806.2	18/22	R.EADENENYVISK.V	YNL039W	2.9044
1	4248_T_HILIC7.02275.02275.2	21/26	R.EC[160.03]GSILTTQQSVPR.I	YPR010C	4.5662
0.9961	4248_T_HILIC6.04291.04291.3	27/80	R.EFVSLVDYDPTHFNDSESFQK.F	YDR334W	3.3518
0.9965	4248_T_HILIC7.04164.04164.3	27/80	R.EFVSLVDYDPTHFNDSESFQK.F	YDR334W	5.9853
1	4248_T_HILIC6.03230.03230.2	20/26	R.EGGEGITYDELVNR.R	YML010W	3.0269
1	4248_T_HILIC9.01848.01848.3	27/64	R.EGQNQKIPDNVIVINHK.I	YLR442C	2.772
1	4248_T_HILIC10.02495.02495.3	33/92	R.EHSNLQNVTM[147.04]NYNNQFSNANAIGR.S	YBL066C	4.8289
1	4248_T_HILIC5.06203.06203.3	38/96	R.EIGLLPEDALVNDFSDITSDQLLQR.L	YJL074C	4.1378
0.9907	4248_T_HILIC5.01775.01775.2	15/18	R.EITETIAEAK.K	YDL140C	-0.9045
0.9922	4248_T_HILIC8.03290.03290.3	29/68	R.EKYSYPQDISLLDASNQR.L	YDR390C	466.094
1	4248_T_HILIC10.02975.02975.3	28/68	R.EKYSYPQDISLLDASNQR.L	YDR390C	3.9924
1	4248_T_HILIC8.03242.03242.3	33/68	R.EKYSYPQDISLLDASNQR.L	YDR390C	6.9044
1	4248_T_HILIC8.03220.03220.3	29/68	R.EKYSYPQDISLLDASNQR.L	YDR390C	8.6892
1	4248_T_HILIC8.03226.03226.2	29/34	R.EKYSYPQDISLLDASNQR.L	YDR390C	6.8607
1	4248_T_HILIC8.03245.03245.2	25/34	R.EKYSYPQDISLLDASNQR.L	YDR390C	4.7931
0.9993	4248_T_HILIC11.02728.02728.3	24/68	R.EKYSYPQDISLLDASNQR.L	YDR390C	5.2605
1	4248_T_HILIC9.02969.02969.3	30/68	R.EKYSYPQDISLLDASNQR.L	YDR390C	-1.7848
1	4248_T_HILIC6.06446.06446.4	47/186	R.ELGLEKEFGVLSSSVPLQLLTTQFQTVDGETK.V	YBR081C	4.8901
1	4248_T_HILIC6.06441.06441.3	40/124	R.ELGLEKEFGVLSSSVPLQLLTTQFQTVDGETK.V	YBR081C	4.1478
0.9994	4248_T_HILIC7.04843.04843.3	29/84	R.ELKTEAAVLSNLQGDLQAIQEK.L	YGL133W	3.7495
0.8257	4248_T_HILIC6.01973.01973.2	13/18	R.ELLNFNDEKK.W	YIL056W	-18.9505
0.9998	4248_T_HILIC6.06194.06194.4	48/228	R.ELNVIIDQLAVSPEQIDASPDSLEALIDLC[160.03]HDFPHLTPK.L	YLR272C	5.6241
1	4248_T_HILIC7.02313.02313.2	24/32	R.ELSSADTTPPVPAETVR.D	YOL034W	4.2351
1	4248_T_HILIC7.02342.02342.2	23/32	R.ELSSADTTPPVPAETVR.D	YOL034W	3.5575
1	4248_T_HILIC9.02243.02243.2	23/32	R.ENTFENSSPAAQVVSQR.D	YDR485C	4.6115
1	4248_T_HILIC9.02225.02225.2	22/32	R.ENTFENSSPAAQVVSQR.D	YDR485C	4.1289
1	4248_T_HILIC9.02238.02238.3	28/64	R.ENTFENSSPAAQVVSQR.D	YDR485C	3.2692
0.9997	4248_T_HILIC10.01656.01656.2	18/28	R.EPQLLQANQGSNTNK.F	YBL066C	4.9305
0.9952	4248_T_HILIC8.05726.05726.4	40/162	R.EQKPINEVYAQVTHLFQNAPDLLEDFKK.F	YOL004W	4.8226
0.9998	4248_T_HILIC9.02542.02542.4	35/114	R.EQYQQYIYGC[160.03]IRPEDGHTTR.S	YOR341W	5.4029
0.9985	4248_T_HILIC6.04787.04787.3	26/100	R.ESPAYVNGQLRPYQIQGVNWLVSLHK.N	YBR245C	332.579
0.986	4248_T_HILIC10.02593.02593.2	15/44	R.ESSIITNGTSSGFNSSVEDEDVK.V	YLR256W	413.255
0.9997	4248_T_HILIC7.02602.02602.3	25/56	R.ETAQLAIDKINSYKR.S	YKL112W	3.1393
1	4248_T_HILIC7.04918.04918.3	39/100	R.ETNKQLQEEFGEASFLNFQDANQYFK.Y	YDR334W	4.3805
0.9981	4248_T_HILIC3.04302.04302.2	16/20	R.ETPIFLESLTR.Q	YDR110W	5.3569
0.998	4248_T_HILIC4.04496.04496.2	17/20	R.ETPIFLESLTR.Q	YDR110W	5.51
0.999	4248_T_HILIC5.04076.04076.2	19/26	R.ETSLVTIIGEDSYK.K	YDR390C	1.9925
0.9982	4248_T_HILIC5.04108.04108.2	18/26	R.ETSLVTIIGEDSYK.K	YDR390C	0.0643
0.8554	4248_T_HILIC5.04021.04021.3	24/64	R.EVDIGIPDATGRLEVLR.I	YDL126C	1.7789
1	4248_T_HILIC4.04939.04939.2	23/32	R.EVFVDGEANWPLPVNIR.R	YDL140C	4.8568
1	4248_T_HILIC5.04985.04985.2	23/32	R.EVFVDGEANWPLPVNIR.R	YDL140C	4.4478
1	4248_T_HILIC5.04549.04549.2	21/32	R.EYFEGLPGQPSVLSLER.R	YMR111C	3.2779
1	4248_T_HILIC5.04478.04478.2	25/32	R.EYFEGLPGQPSVLSLER.R	YMR111C	4.1103
1	4248_T_HILIC5.04509.04509.2	25/32	R.EYFEGLPGQPSVLSLER.R	YMR111C	4.4225
1	4248_T_HILIC4.04471.04471.2	23/32	R.EYFEGLPGQPSVLSLER.R	YMR111C	4.8908
0.9956	4248_T_HILIC5.04784.04784.2	25/34	R.EYPWGIISIDDDKISDLK.V	YDL225W	2.9885
0.9996	4248_T_HILIC5.02555.02555.2	20/22	R.FALGNSNPSALR.E	YDL126C	3.6067
1	4248_T_HILIC8.01716.01716.2	23/28	R.FAPDNQVTDSSQLNK.L	YLR442C	4.0245
0.9979	4248_T_HILIC4.03207.03207.2	16/18	R.FC[160.03]IEDSIEAR.I	YBR114W	-1.3703
0.9898	4248_T_HILIC3.03122.03122.2	13/14	R.FC[160.03]SAILLR.S	YBL034C	-0.102
0.9994	4248_T_HILIC4.02891.02891.2	15/20	R.FDEGTTLLSPK.D	YDL140C	2.8958
0.999	4248_T_HILIC3.03877.03877.2	14/16	R.FDQLFLEYK.E	YBR081C	2.3263
0.9995	4248_T_HILIC6.02256.02256.2	16/18	R.FDQYLDAENK.I	YLR314C	-0.7237
0.9994	4248_T_HILIC5.02052.02052.2	16/18	R.FDQYLDAENK.I	YLR314C	0.0804
0.9997	4248_T_HILIC5.02080.02080.2	16/18	R.FDQYLDAENK.I	YLR314C	3.2969
1	4248_T_HILIC8.02184.02184.3	28/48	R.FDQYLDAENKINR.H	YLR314C	4.1774
1	4248_T_HILIC7.02311.02311.2	20/24	R.FDQYLDAENKINR.H	YLR314C	3.135
0.9999	4248_T_HILIC7.02306.02306.3	26/48	R.FDQYLDAENKINR.H	YLR314C	4.1774
0.9982	4248_T_HILIC11.01695.01695.3	21/48	R.FDQYLDAENKINR.H	YLR314C	5.5289
1	4248_T_HILIC6.02361.02361.2	21/24	R.FDQYLDAENKINR.H	YLR314C	2.5818
0.9986	4248_T_HILIC8.01625.01625.3	30/60	R.FIDHTGENVTPQEAAR.V	YMR111C	5.9881
1	4248_T_HILIC8.01628.01628.2	22/30	R.FIDHTGENVTPQEAAR.V	YMR111C	4.8156
0.942	4248_T_HILIC3.02942.02942.2	14/14	R.FIGNLSLK.I	YBR081C	2.913
0.9555	4248_T_HILIC3.02972.02972.2	14/14	R.FIGNLSLK.I	YBR081C	2.3528
1	4248_T_HILIC6.03886.03886.3	32/76	R.FKLDDKPTPSQTALDSLLTK.S	YPL075W	4.1888
0.9703	4248_T_HILIC3.03835.03835.2	2015-12-12	R.FKWFGFK.N	YDR485C	4.789
0.9989	4248_T_HILIC3.05158.05158.3	29/60	R.FLHPNWYALPTTVWLK.Y	YLR033W	4.2755
0.9997	4248_T_HILIC3.05271.05271.2	24/28	R.FLLPSVDTATIWGVR.C	YML010W	4.5348
1	4248_T_HILIC5.05411.05411.3	40/84	R.FLQEYDISNAIPDIVYEGVNTK.T	YBR081C	4.624
1	4248_T_HILIC5.05391.05391.3	37/84	R.FLQEYDISNAIPDIVYEGVNTK.T	YBR081C	3.4779
1	4248_T_HILIC5.05412.05412.2	25/42	R.FLQEYDISNAIPDIVYEGVNTK.T	YBR081C	3.6374
1	4248_T_HILIC5.05397.05397.2	25/42	R.FLQEYDISNAIPDIVYEGVNTK.T	YBR081C	3.163
1	4248_T_HILIC6.05466.05466.3	40/84	R.FLQEYDISNAIPDIVYEGVNTK.T	YBR081C	6.6396
1	4248_T_HILIC6.05471.05471.2	25/42	R.FLQEYDISNAIPDIVYEGVNTK.T	YBR081C	3.242
0.8565	4248_T_HILIC1.03101.03101.2	13/14	R.FLTTDLIK.A	YJL092W	2.9425
0.9722	4248_T_HILIC3.03270.03270.2	13/14	R.FLTTDLIK.A	YJL092W	3.5731
0.9982	4248_T_HILIC4.03419.03419.2	15/16	R.FLYDDFM[147.04]SR.A	YDR334W	-0.2478
0.9954	4248_T_HILIC2.03048.03048.2	14/16	R.FLYDDFM[147.04]SR.A	YDR334W	3.3043
0.9941	4248_T_HILIC2.03076.03076.2	14/16	R.FLYDDFM[147.04]SR.A	YDR334W	3.1391
0.994	4248_T_HILIC3.03217.03217.2	15/16	R.FLYDDFM[147.04]SR.A	YDR334W	3.6348
0.9995	4248_T_HILIC1.03036.03036.2	15/16	R.FLYDDFM[147.04]SR.A	YDR334W	1.9
0.9995	4248_T_HILIC4.03946.03946.2	15/16	R.FM[147.04]VFQLPTR.L	YDL150W	4.3267
0.9996	4248_T_HILIC3.03763.03763.2	15/16	R.FM[147.04]VFQLPTR.L	YDL150W	4.8459
0.9972	4248_T_HILIC11.03387.03387.2	2015-11-16	R.FM[147.04]VFQLPTR.L	YDL150W	5.9708
0.9819	4248_T_HILIC8.02489.02489.2	19/30	R.FNDGYIDNNSNNDIPR.G	YLR256W	526.149
0.9592	4248_T_HILIC8.02530.02530.2	20/30	R.FNDGYIDNNSNNDIPR.G	YLR256W	528.929
0.9768	4248_T_HILIC7.02829.02829.2	20/30	R.FNDGYIDNNSNNDIPR.G	YLR256W	532.136
1	4248_T_HILIC8.02446.02446.2	22/30	R.FNDGYIDNNSNNDIPR.G	YLR256W	9.3106
0.9796	4248_T_HILIC2.05274.05274.2	15/24	R.FNDLLDDILFEIK.R	YLL021W	5.9529
0.9996	4248_T_HILIC4.04314.04314.2	21/24	R.FPFGGIVSSNYYR.V	YNL102W	4.4437
0.9991	4248_T_HILIC2.04535.04535.2	15/16	R.FPVLLTFLR.S	YPL082C	2.9819
0.9995	4248_T_HILIC5.04564.04564.3	31/56	R.FRDQETVGAVIQLLK.S	YJL140W	4.6539
0.9899	4248_T_HILIC4.03497.03497.2	13/14	R.FSLTEFNR.T	YCR042C	5.2242
0.9906	4248_T_HILIC6.01592.01592.2	2015-11-14	R.FTNPQQPR.E	YPL075W	2.9337
0.9992	4248_T_HILIC5.04495.04495.3	23/68	R.FTTDSDGQDIFFWHGELK.I	YAL001C	0.6061
1	4248_T_HILIC5.02912.02912.2	21/24	R.FVSEHTIESNILK.K	YDR334W	-2.306
0.8119	4248_T_HILIC4.03116.03116.2	2015-12-16	R.FYGIPSVSK.G	YGR140W	2.9042
1	4248_T_HILIC6.05929.05929.3	40/124	R.FYGIPSVSKGDGFPNLNADENGSLLQDIPILR.G	YGR140W	286.165
1	4248_T_HILIC5.03494.03494.2	23/26	R.FYPLQNQTYDIADK.S	YAL001C	4.3102
0.9776	4248_T_HILIC8.00637.00637.2	2015-12-18	R.GAHGSELSSK.I	YLR442C	3.4926
0.9984	4248_T_HILIC8.00602.00602.2	14/18	R.GAHGSELSSK.I	YLR442C	5.2389
0.9995	4248_T_HILIC6.02355.02355.2	15/22	R.GASYSHYGIQIR.S	YPR010C	2.5874
0.9867	4248_T_HILIC6.01476.01476.2	2015-12-14	R.GC[160.03]VGTSYK.L	YMR111C	2.751
0.9984	4248_T_HILIC5.02401.02401.2	17/18	R.GDVSSGLFEK.S	YBL097W	2.0202
0.9833	4248_T_HILIC5.03901.03901.3	26/52	R.GERETPIFLESLTR.Q	YDR110W	4.667
0.9999	4248_T_HILIC6.04037.04037.4	42/126	R.GFEIIDALHEHPAVTAPVVLKR.L	YOL004W	4.0159
0.8076	4248_T_HILIC4.03808.03808.2	17/28	R.GFGFVTYDSADAVDR.V	YOL123W	659.387
0.9979	4248_T_HILIC8.01464.01464.2	17/24	R.GGSLGDAGGASDR.V	YDL126C	2.3204
1	4248_T_HILIC5.03626.03626.2	22/30	R.GITYTM[147.04]LLC[160.03]GPAGTGK.T	YDL225W	0.845
1	4248_T_HILIC5.03656.03656.2	20/30	R.GITYTM[147.04]LLC[160.03]GPAGTGK.T	YDL225W	3.7421
1	4248_T_HILIC6.03726.03726.2	24/30	R.GITYTM[147.04]LLC[160.03]GPAGTGK.T	YDL225W	-0.3621
1	4248_T_HILIC6.03760.03760.2	20/30	R.GITYTM[147.04]LLC[160.03]GPAGTGK.T	YDL225W	9.3552
0.9999	4248_T_HILIC10.01439.01439.3	21/44	R.GKC[160.03]DNC[160.03]GM[147.04]FSPK.F	YOR341W	2.8902
1	4248_T_HILIC4.03927.03927.3	30/60	R.GLIQDHISAGVWLTSK.D	YOR341W	7.1802
0.9988	4248_T_HILIC5.01995.01995.2	15/22	R.GLQVIAGPGTGK.T	YJL092W	-1.5474
0.9996	4248_T_HILIC5.04569.04569.2	20/26	R.GNEPIQFPFPNELR.C	YDR409W	5.0035
1	4248_T_HILIC5.05409.05409.2	25/42	R.GNLGNIM[147.04]IDAASSFVLPISITK.N	YLR357W	3.8626
1	4248_T_HILIC7.05168.05168.3	37/84	R.GPSTPLLPAVLQNLTNQTEAQR.N	YOR156C	5.4887
0.9997	4248_T_HILIC5.03767.03767.2	18/26	R.GQYPGLYLFGGHSR.M	YPR010C	4.508
0.9896	4248_T_HILIC10.02968.02968.3	30/104	R.GRPM[147.04]YPRPAEDAYNANYIQGLPQYQTS.Y	YBR083W	9.3314
0.9989	4248_T_HILIC9.04108.04108.3	33/124	R.GRPM[147.04]YPRPAEDAYNANYIQGLPQYQTSYFSQL.L	YBR083W	6.069
0.9993	4248_T_HILIC5.03745.03745.2	18/24	R.GRPPIIDLPYIQR.M	YLR357W	3.379
0.8736	4248_T_HILIC5.03733.03733.3	22/48	R.GRPPIIDLPYIQR.M	YLR357W	2.7274
0.9905	4248_T_HILIC7.04233.04233.4	37/132	R.GRSYPWGVIEVDNDNHSDFNLLK.N	YLR314C	5.4512
1	4248_T_HILIC10.01691.01691.3	33/84	R.GRVPAPLNLSDSNTNTHGGNIK.D	YPL049C	3.445
0.9999	4248_T_HILIC6.05993.05993.3	38/80	R.GSTTFANISKEEQQLLEQFLK.S	YML069W	2.1548
0.9717	4248_T_HILIC6.06006.06006.2	16/40	R.GSTTFANISKEEQQLLEQFLK.S	YML069W	4.5186
0.9993	4248_T_HILIC3.05426.05426.2	18/22	R.GSYSSVLTLLLR.L	YOR191W	4.5046
0.9988	4248_T_HILIC5.03753.03753.2	19/26	R.GSYTDPWTVEEM[147.04]IK.F	YNL039W	43.6982
0.9989	4248_T_HILIC6.03293.03293.3	31/68	R.GTEDVISPHGVPPDLIDR.L	YDR190C	0.0521
0.9999	4248_T_HILIC6.06318.06318.3	30/124	R.GTNVEM[147.04]LQTTLLENGINRPDDLFSYVESEFGK.K	YBR081C	278.318
0.9895	4248_T_HILIC7.05551.05551.4	39/192	R.GTNVEM[147.04]LQTTLLENGINRPDDLFSYVESEFGKK.T	YBR081C	262.72
0.9792	4248_T_HILIC8.05398.05398.4	43/192	R.GTNVEM[147.04]LQTTLLENGINRPDDLFSYVESEFGKK.T	YBR081C	264.26
0.9999	4248_T_HILIC7.05643.05643.4	44/192	R.GTNVEM[147.04]LQTTLLENGINRPDDLFSYVESEFGKK.T	YBR081C	0.3985
0.87	4248_T_HILIC7.05762.05762.4	42/192	R.GTNVEM[147.04]LQTTLLENGINRPDDLFSYVESEFGKK.T	YBR081C	266.464
1	4248_T_HILIC11.02081.02081.3	34/140	R.GTSTTHGSISPQEESVSPNISSASPSALTSPTDSSK.I	YLR442C	3.1412
0.9697	4248_T_HILIC4.03072.03072.2	2015-12-14	R.GVLFWDKK.S	YCR084C	-0.2013
1	4248_T_HILIC11.01933.01933.3	41/104	R.GVLNDENSDDYDNEGAASSNPQSAYVK.A	YFL008W	-0.0699
0.9986	4248_T_HILIC4.04222.04222.2	19/24	R.GWTGTIEEIEPLR.Y	YNL088W	0.4661
0.9988	4248_T_HILIC4.04207.04207.2	17/24	R.GWTGTIEEIEPLR.Y	YNL088W	-2.1308
0.9988	4248_T_HILIC4.04030.04030.2	17/20	R.GYILHQLNLFK.I	YGR140W	4.8263
1	4248_T_HILIC6.04376.04376.3	45/76	R.HELSSLADVYINDAFGTAHR.A	YCR012W	-0.9918
1	4248_T_HILIC6.02890.02890.3	34/52	R.HELVEIVDKVPVGK.S	YJR092W	3.261
1	4248_T_HILIC6.03324.03324.3	31/60	R.HFTYKNEDYIDGYLYK.S	YML010W	1.7383
0.9992	4248_T_HILIC11.01219.01219.3	27/40	R.HHVQIQQQQQK.Q	YBR289W	6.6251
0.9994	4248_T_HILIC11.01258.01258.3	22/48	R.HNEEDDVHTQM[147.04]TK.N	YKL112W	5.3693
0.9318	4248_T_HILIC6.03025.03025.3	22/44	R.HQYDEILLEESR.V	YJR076C	5.8027
0.9995	4248_T_HILIC3.02748.02748.2	16/22	R.HQYDEILLEESR.V	YJR076C	-6.7853
0.9993	4248_T_HILIC5.02635.02635.2	19/22	R.HQYDEILLEESR.V	YJR076C	0.7177
1	4248_T_HILIC6.03022.03022.2	20/22	R.HQYDEILLEESR.V	YJR076C	5.937
0.9777	4248_T_HILIC8.00555.00555.2	2015-12-12	R.HSINDKR.I	YLR314C	1.953
0.9984	4248_T_HILIC4.03467.03467.2	16/20	R.HTLALETVLIK.M	YLR442C	3.3098
0.9985	4248_T_HILIC4.02919.02919.2	16/20	R.HVAQLLLYSPK.D	YPL228W	5.4341
0.9437	4248_T_HILIC1.03235.03235.2	13/14	R.IAFGFVDR.T	YDL140C	2.8093
0.998	4248_T_HILIC2.03241.03241.2	13/14	R.IAFGFVDR.T	YDL140C	6.0507
0.9836	4248_T_HILIC2.03264.03264.2	13/14	R.IAFGFVDR.T	YDL140C	2.7012
[truncated: 825 more rows]
